# Supplementary material for: Single cell transcriptomics reveals dysregulated cellular and molecular networks in a fragile X syndrome model
Source: PLoS Genet. 2022 Jun 8;18(6):e1010221. doi: 10.1371/journal.pgen.1010221 (PMC9212148; doi:10.1371/journal.pgen.1010221)
Supplement: S1 Table — The final columns indicate for each gene if it was found to bind FMRP by the study indicated in the column name (Y = FMRP binding target). logCPM = edgeR reported average log2-counts-per-million; LR = edgeR reported likelihood ratio statistics; PValue = the two-sided p-value reported by edgeR; FDR = adjusted p-value reported by edgeR. (TSV) [file pgen.1010221.s015.tsv]

#Reference
# [1] Darnell JC, Van Driesche SJ, Zhang C, Hung KYS, Mele A, Fraser CE, et al. FMRP stalls ribosomal translocation on mRNAs linked to synaptic function and autism. Cell. 2011;146(2):247–61.
# [2] Li M, Shin J, Risgaard RD, Parries MJ, Wang J, Chasman D, et al. Identification of FMR1-regulated molecular networks in human neurodevelopment. Genome Res. 2020 Mar;30(3):361–74.
# [3] Maurin T, Lebrigand K, Castagnola S, Paquet A, Jarjat M, Popa A, et al. HITS-CLIP in various brain areas reveals new targets and new modalities of RNA binding by fragile X mental retardation protein. Nucleic Acids Res. 2018 Jul 6;46(12):6344–55.
# [4] Brown V, Jin P, Ceman S, Darnell JC, O’Donnell WT, Tenenbaum SA, et al. Microarray identification of FMRP-associated brain mRNAs and altered mRNA translational profiles in fragile X syndrome. Cell. 2001 Nov 16;107(4):477–87.
# [5] Miyashiro KY, Beckel-Mitchener A, Purk TP, Becker KG, Barret T, Liu L, et al. RNA cargoes associating with FMRP reveal deficits in cellular functioning in Fmr1 null mice. Neuron. 2003 Feb 6;37(3):417–31.
# [6] Sawicka K, Hale CR, Park CY, Fak JJ, Gresack JE, Van Driesche SJ, et al. FMRP has a cell-type-specific role in CA1 pyramidal neurons to regulate autism-related transcripts and circadian memory. Elife [Internet]. 2019 Dec 20;8. Available from: http://dx.doi.org/10.7554/eLife.46919
#
#
Cell	gene	log2 Fold Change	logCPM	LR	PValue	FDR	[1] Darnell et al. 2011	[2] Li et al. 2020 vNeuron	[2] Li et al. 2020 vNPC	[2] Li et al. 2020 dNPC	[2] Li et al. 2020 dNeuron	[3] Maurin et al. 2018	[4] Brown et al. 2001	[5] Miyashiro et al. 2003	[6] Sawicka et al. 2019
Excitatory	Slc1a3	-0.805186353037749	19.1095576085568	24.102751636111	9.13296998811851e-07	0.000158598206472671	NA	NA	NA	NA	NA	Y	NA	NA	NA
Excitatory	Trim43b	0.672908929210359	18.9463507213936	33.6884714826042	6.46828924578913e-09	4.8680344863809e-06	NA	NA	NA	NA	NA	NA	NA	NA	NA
Excitatory	Pik3c2a	0.615147324393622	18.9601375332484	31.5953639014911	1.89882365886564e-08	1.1589304173628e-05	NA	NA	Y	Y	Y	NA	Y	NA	NA
Excitatory	Igfbpl1	0.613132226046323	18.7781449963891	11.8682266559421	0.00057099756167746	0.0188509081941898	NA	NA	NA	NA	NA	NA	NA	NA	NA
Excitatory	Synrg	0.601437685721141	19.0117620677602	34.1371496259487	5.13612976911124e-09	4.8680344863809e-06	NA	Y	Y	Y	Y	Y	Y	NA	NA
Excitatory	Brip1	0.591319556022963	18.9588972317677	28.4319524338703	9.70502558530878e-08	3.32000102522881e-05	NA	NA	NA	NA	NA	NA	NA	NA	NA
Excitatory	Acad9	0.587547389148626	19.0391506124361	26.6536139621389	2.43395106310118e-07	5.72434865653109e-05	NA	NA	NA	NA	NA	NA	NA	NA	NA
Excitatory	Cd9	-0.570521363255851	18.8093545286219	11.5109233758302	0.000691884001813093	0.0211386950370213	NA	NA	NA	NA	NA	NA	NA	NA	NA
Excitatory	Mcmdc2	0.570009552490207	19.0490606751906	22.0148918503421	2.70543202115634e-06	0.000328404538568107	NA	NA	NA	NA	NA	NA	NA	NA	NA
Excitatory	Leprel2	0.548246167090061	18.9656836900828	26.3866859786858	2.7946017359223e-07	6.18593313663271e-05	NA	NA	NA	NA	NA	NA	NA	NA	NA
Excitatory	Sparcl1	-0.547450373147557	19.6038524506248	23.1027988382061	1.5356700076825e-06	0.00023114904955637	Y	NA	NA	NA	NA	Y	NA	NA	NA
Excitatory	Churc1	0.543243716001581	19.0868598205754	34.006773499596	5.49205496274058e-09	4.8680344863809e-06	NA	NA	NA	NA	NA	NA	NA	NA	NA
Excitatory	Zfp65	0.535496249332683	19.0294080430978	22.9465633721618	1.6656772487102e-06	0.000235941868869362	NA	NA	NA	NA	NA	NA	NA	NA	NA
Excitatory	Vim	-0.532414821885121	18.8526914955824	8.91717550582518	0.00282501084181571	0.0534196773756408	NA	NA	Y	NA	NA	NA	NA	Y	NA
Excitatory	Cxcr2	0.531992488977257	19.4210692277801	31.3488504025527	2.15586312026032e-08	1.1589304173628e-05	NA	NA	NA	NA	NA	NA	NA	NA	NA
Excitatory	H2-Q4	0.530247754110301	19.4469691050778	19.8806580507292	8.24301015381776e-06	0.000861623533578228	NA	NA	NA	NA	NA	NA	NA	NA	NA
Excitatory	Mtif2	0.527493753771425	19.2914451365973	25.238586869609	5.0658455659355e-07	0.000105904315914529	NA	NA	Y	NA	NA	NA	NA	NA	NA
Excitatory	Dlx5	0.522306887705259	18.7110142104638	3.40341160356962	0.0650617247468475	0.358458667968356	NA	NA	NA	NA	NA	NA	NA	NA	NA
Excitatory	Mpv17	0.520888510078839	19.0861852179948	27.5334985677853	1.5439703314931e-07	4.09665438391793e-05	NA	NA	NA	NA	NA	NA	NA	NA	NA
Excitatory	Lrrc17	-0.519413114662524	19.489863409622	23.1454289225205	1.5019982988232e-06	0.00023114904955637	NA	NA	NA	NA	NA	NA	NA	NA	NA
Excitatory	Magt1	0.516580053026166	18.9535115695613	18.3678805319039	1.82101965957766e-05	0.00142760353728974	NA	NA	NA	NA	NA	NA	NA	NA	NA
Excitatory	Nup133	0.497179489219938	18.8374260079438	18.5829059226015	1.62672720954283e-05	0.00130242010415099	NA	Y	Y	Y	Y	NA	NA	NA	NA
Excitatory	Rabggta	0.493595571292309	18.8743981450765	20.1675365946951	7.0946810172736e-06	0.000809008626303047	NA	NA	NA	NA	NA	NA	NA	NA	NA
Excitatory	Gm20172	0.485241644652221	19.1686921052483	17.0217207909825	3.69546474665235e-05	0.00267423727724092	NA	NA	NA	NA	NA	NA	NA	NA	NA
Excitatory	Ripply3	0.48519926670141	18.8891120204946	18.9798448735992	1.32106572927621e-05	0.00112981144074236	NA	NA	NA	NA	NA	NA	NA	NA	NA
Excitatory	H1f0	-0.482951806106848	18.8724633781025	16.0267154280275	6.24549635125109e-05	0.00379061334996095	NA	NA	NA	NA	NA	NA	NA	NA	NA
Excitatory	Rps27	0.474945195923305	19.0910234053421	24.5359804141322	7.29350793267936e-07	0.000137227351753362	NA	NA	NA	NA	NA	NA	NA	NA	NA
Excitatory	Lrrc58	0.471880835331142	19.5326297802008	46.9294513522732	7.35885155811824e-12	2.76913584131989e-08	NA	NA	NA	NA	NA	Y	NA	NA	NA
Excitatory	Sox9	-0.46194197246031	18.8044567980612	9.1570644595007	0.00247759701924825	0.0486744757044668	NA	NA	NA	NA	NA	NA	NA	NA	NA
Excitatory	Ift46	0.450242310241791	18.7940856853937	19.5185701630263	9.96264437578978e-06	0.000954759696835549	NA	NA	NA	NA	NA	NA	NA	NA	NA
Excitatory	Fbxo32	0.446257660692777	18.9537804447207	15.9355871592102	6.5534880093072e-05	0.00391440879032111	NA	NA	NA	NA	NA	NA	NA	NA	NA
Excitatory	Ppap2b	-0.445079961216752	18.894828115049	6.93081950038277	0.00847228594388639	0.109935213816705	NA	NA	NA	NA	NA	NA	NA	NA	NA
Excitatory	Arl16	0.445035638601597	18.8765902305756	16.428948964653	5.05079522053625e-05	0.00322138007031829	NA	NA	NA	NA	NA	NA	NA	NA	NA
Excitatory	Lepr	0.444367942693987	18.9135388865645	14.7089795633462	0.000125447485268876	0.00629411849422375	NA	NA	NA	NA	NA	NA	NA	NA	NA
Excitatory	Rpl7l1	0.441409302608401	18.990509566116	18.1175401962944	2.07679525201525e-05	0.00159489398639456	NA	NA	NA	NA	NA	NA	NA	NA	NA
Excitatory	Mrpl41	0.441001690476728	18.9611344083325	19.3926468190921	1.06416007559306e-05	0.000954759696835549	NA	NA	NA	NA	NA	NA	NA	NA	NA
Excitatory	Grk4	0.435077720752142	19.1789002428362	13.2233444650344	0.000276483826137113	0.011560095975044	NA	NA	NA	NA	NA	NA	NA	Y	NA
Excitatory	Phkg1	0.423385785647126	18.9877056242071	15.7309208749527	7.30207028263888e-05	0.00429338913649533	NA	NA	NA	NA	NA	NA	NA	NA	NA
Excitatory	Lrrc2	0.422096912208209	18.8901011372813	13.8987831169859	0.000192923334929667	0.00854082952165101	NA	NA	NA	NA	NA	NA	NA	NA	NA
Excitatory	Mrpl19	0.421961916187419	19.0055146451005	21.3574782135063	3.81131168637112e-06	0.000448186433619204	NA	NA	NA	NA	NA	NA	NA	NA	NA
Excitatory	Apoe	-0.42128183902058	19.5393184720272	7.63790648687745	0.00571542138091994	0.0857862828507745	Y	NA	NA	NA	NA	Y	NA	NA	NA
Excitatory	Pcp4	-0.420961482302965	19.1505546390094	7.55168375509675	0.00599540282182899	0.089172730508073	NA	NA	NA	NA	NA	NA	NA	NA	NA
Excitatory	Rbm39	0.419339415133332	19.0661150358291	22.9153867683185	1.69291269186096e-06	0.000235941868869362	NA	NA	NA	NA	NA	NA	NA	NA	NA
Excitatory	Dbi	-0.414861641585003	19.4550107316154	10.3266312612243	0.00131124315986836	0.0318336000682881	NA	NA	NA	NA	NA	NA	NA	NA	NA
Excitatory	Zfp605	0.414439062549131	18.9339499466936	14.5766253806332	0.000134573531306648	0.0065766259520379	NA	NA	NA	NA	NA	NA	NA	NA	NA
Excitatory	Ms4a6c	0.413926260984594	19.1118726309599	12.5095257412349	0.000404882367752588	0.0154491826605811	NA	NA	NA	NA	NA	NA	NA	NA	NA
Excitatory	Ubp1	0.412451983570748	18.8412369461131	13.3652033349149	0.000256336119078351	0.0108381215291218	NA	NA	NA	NA	NA	NA	NA	NA	NA
Excitatory	Fabp7	-0.411773432238574	20.4706472065102	12.0701428293551	0.000512357752814691	0.0175272929440153	NA	NA	NA	NA	NA	NA	NA	NA	NA
Excitatory	Pwwp2a	0.411181813227653	18.9388240639901	16.3230911715393	5.34091584010966e-05	0.00334964438438878	NA	NA	NA	NA	NA	NA	NA	NA	NA
Excitatory	Rbm34	0.410767323310698	18.9060060335939	16.8744809457655	3.99348942229101e-05	0.00278287049927427	NA	NA	NA	NA	NA	NA	NA	NA	NA
Excitatory	Als2	0.409688536935731	19.1754770816172	17.9761974859407	2.23684536842325e-05	0.00168344982427534	Y	NA	Y	Y	NA	Y	Y	NA	NA
Excitatory	Fam83a	0.406208023218683	18.9321335058036	12.4700272711104	0.000413534055211763	0.0155612864976186	NA	NA	NA	NA	NA	NA	NA	NA	NA
Excitatory	Rps7	-0.40325290678099	20.5946889588866	34.0391652253284	5.40138380582113e-09	4.8680344863809e-06	NA	NA	NA	NA	NA	NA	NA	NA	NA
Excitatory	Gbas	-0.400877162746055	18.8618975867159	9.91776606395888	0.00163690941565879	0.0380468496421858	NA	NA	NA	NA	NA	NA	NA	NA	NA
Excitatory	Mphosph8	0.397995387263074	18.8971387183405	15.5627822471197	7.98102253930113e-05	0.00443595755056576	NA	NA	NA	NA	NA	NA	NA	NA	NA
Excitatory	Glud1	-0.397752795403568	19.2019210608818	14.6429844144191	0.000129917327139659	0.0064326171319281	NA	NA	NA	NA	NA	Y	NA	NA	NA
Excitatory	Denr	0.396215112485116	18.9312567786937	15.5544955982666	8.01608061223682e-05	0.00443595755056576	NA	NA	NA	NA	NA	NA	NA	NA	NA
Excitatory	Ubfd1	0.390655383104928	18.8275702241208	11.649630165276	0.000642153003415069	0.0199704277012472	NA	NA	NA	NA	NA	NA	NA	NA	NA
Excitatory	Rps5	-0.389614202475519	20.2011725152746	29.3976023318801	5.89505323828702e-08	2.70869278354544e-05	NA	NA	NA	NA	NA	NA	NA	NA	NA
Excitatory	1200014J11Rik	0.387502396052903	18.9446711999503	16.6791454362717	4.42649436049963e-05	0.00293586333018439	NA	NA	NA	NA	NA	NA	NA	NA	NA
Excitatory	Mysm1	0.385667263564601	19.0371285845402	14.2171321990083	0.000162880813522634	0.00747464025958136	NA	NA	NA	NA	NA	NA	NA	NA	NA
Excitatory	Atpaf2	0.385600534712807	19.0758368385375	13.4859185748951	0.000240360442263441	0.0103025264152104	NA	NA	NA	NA	NA	NA	NA	NA	NA
Excitatory	Rplp0	-0.385269505678977	20.4683738162727	29.214753158331	6.47840421257215e-08	2.70869278354544e-05	NA	NA	NA	NA	NA	NA	NA	NA	NA
Excitatory	Comt	0.382967769605246	19.2261323760213	22.7910880272411	1.80601250655958e-06	0.000242715180792274	NA	NA	NA	NA	NA	NA	NA	NA	NA
Excitatory	Kif11	0.380291121726417	18.7948901340991	11.0927047221576	0.000866679863410923	0.0239802671030537	NA	NA	NA	Y	NA	NA	NA	NA	NA
Excitatory	Zfp106	0.378554045724638	18.8605893100713	12.5023088500975	0.000406449397660783	0.0154491826605811	Y	Y	Y	Y	Y	Y	NA	NA	Y
Excitatory	Thy1	-0.376900862408653	19.1410007801106	13.163709427977	0.000285423299501612	0.0118027239123579	NA	NA	NA	NA	NA	Y	NA	NA	NA
Excitatory	Nktr	0.376601562151727	18.9624977045322	11.7327658614577	0.000614092593871597	0.0198604647806336	NA	NA	NA	NA	NA	NA	NA	NA	NA
Excitatory	Ccni	-0.37561486157318	19.0901703996643	16.6703372223285	4.44709566357986e-05	0.00293586333018439	NA	NA	NA	NA	NA	NA	NA	Y	NA
Excitatory	Zfp937	0.374788642420304	19.1844697438042	12.8205381327384	0.000342835103450887	0.0135798788872178	NA	NA	NA	NA	NA	NA	NA	NA	NA
Excitatory	Abcb7	0.374367819308561	18.8458411613887	10.3273516526126	0.00131073146157305	0.0318336000682881	NA	NA	NA	NA	NA	NA	NA	NA	NA
Excitatory	Slfn5	0.373870303254383	19.1200014862968	14.5422386890802	0.000137052059741699	0.00661188334369247	NA	NA	NA	NA	NA	NA	NA	NA	NA
Excitatory	Sepw1	-0.373849256440271	19.4436611021242	18.789875032955	1.45939832145272e-05	0.0012196021840171	NA	NA	NA	NA	NA	NA	NA	NA	NA
Excitatory	Fos	-0.369982148790282	19.1343475076554	5.98177533693774	0.0144544451047484	0.149019388847036	NA	NA	NA	NA	NA	NA	NA	NA	NA
Excitatory	Psd	-0.366522252946389	19.1814745978384	19.10258282883	1.23877129718415e-05	0.00108406892821023	Y	NA	NA	NA	NA	Y	NA	NA	NA
Excitatory	Ehbp1l1	0.36638825125723	18.9243448155768	14.1696108763758	0.00016704678352468	0.00748329817146868	NA	NA	NA	NA	NA	NA	NA	NA	NA
Excitatory	Clstn2	0.363965233993424	19.0674889065752	8.3887023436796	0.00377560361153372	0.0645799835918245	NA	NA	NA	NA	NA	NA	NA	NA	NA
Excitatory	Pola2	0.363057786791961	18.8932417465164	11.0447477389043	0.00088938804068779	0.0244289576431252	NA	NA	NA	NA	NA	NA	NA	NA	NA
Excitatory	Zfp935	0.359927686000049	18.9236462418692	10.5157204190587	0.00118363278152443	0.0302993888222886	NA	NA	NA	NA	NA	NA	NA	NA	NA
Excitatory	Sar1b	-0.359600570297505	18.9475691107801	15.0096014927913	0.000106965565745495	0.0056496100365784	NA	NA	NA	NA	NA	NA	NA	NA	NA
Excitatory	Rps15	-0.358132028319254	19.9733990402879	23.3778704068532	1.3310096950237e-06	0.000217764760103225	NA	NA	NA	NA	NA	NA	NA	NA	NA
Excitatory	Zfp607	0.355684864290089	18.9123975294677	10.4633905556886	0.00121763585543575	0.0309592143513832	NA	NA	NA	NA	NA	NA	NA	NA	NA
Excitatory	Msmo1	0.354351766046561	18.9872825806146	10.8193868534174	0.001004427474145	0.0271918027712779	NA	NA	NA	NA	NA	NA	NA	NA	NA
Excitatory	Uba52	-0.351471594368937	20.8105825933771	27.8091885134891	1.33888719871846e-07	3.87556348367505e-05	NA	NA	NA	NA	NA	NA	NA	NA	NA
Excitatory	Pdhb	-0.351413831285252	18.9490848050668	12.4252491083785	0.000423568036169352	0.0157810546545077	NA	NA	NA	NA	NA	NA	NA	NA	NA
Excitatory	2510009E07Rik	0.350152094267693	18.8475401064281	9.25391230424225	0.00234992863642892	0.047036071589798	NA	NA	NA	NA	NA	NA	NA	NA	NA
Excitatory	Synj2bp	0.349960519091591	18.8839368434714	10.7014850393198	0.00107049573032989	0.0281697582743454	NA	NA	NA	NA	NA	NA	NA	NA	NA
Excitatory	Phyhipl	-0.349825886317947	19.000058513628	12.2643974293103	0.00046168227232584	0.0165458132453537	NA	NA	NA	NA	NA	NA	NA	NA	NA
Excitatory	Rps4x	-0.349789199275184	20.2531471007271	22.5176800853524	2.08218346623385e-06	0.000270181254601309	NA	NA	NA	NA	NA	NA	NA	NA	NA
Excitatory	Ifnar1	0.348566417050416	18.976340886269	11.9890148572347	0.000535150725048228	0.0181420916969052	NA	NA	NA	NA	NA	Y	NA	NA	NA
Excitatory	Eef1b2	-0.348383868293449	19.9568419258718	24.0735999269587	9.27228419452237e-07	0.000158598206472671	NA	NA	NA	NA	NA	NA	NA	NA	NA
Excitatory	Pdrg1	-0.347839654261348	18.8185487063671	9.51284365999913	0.00204038726712077	0.0435872971888376	NA	NA	NA	NA	NA	NA	NA	NA	NA
Excitatory	Asxl2	0.3474013634761	18.8956798137346	10.6521826237238	0.00109941087431189	0.0285316077243838	NA	NA	NA	NA	NA	NA	NA	NA	NA
Excitatory	Vcan	-0.347061201413198	18.9790110592541	6.77012369046065	0.00926964102263743	0.117843443135759	NA	NA	Y	Y	NA	Y	NA	NA	NA
Excitatory	Rpl10	-0.346303826674111	20.5344787227841	28.7194000713348	8.36614282768768e-08	3.14817954605888e-05	NA	NA	NA	NA	NA	NA	NA	NA	NA
Excitatory	Rab33b	0.345368062697172	19.0081799241698	12.1727092203353	0.00048493819301909	0.0169756411179462	NA	NA	NA	NA	NA	NA	NA	NA	NA
Excitatory	Tbc1d24	0.345277410910953	19.0597095415262	16.4726294843254	4.93574941789484e-05	0.00320228018267901	NA	NA	NA	NA	NA	NA	Y	NA	NA
Excitatory	Trim2	0.345173098737213	19.3132727891211	19.7242314330333	8.94598177473772e-06	0.000909830524819948	Y	NA	NA	NA	NA	Y	NA	NA	NA
Excitatory	Exosc2	0.344987485912194	18.92316451644	11.2302108329859	0.000804765022219874	0.0229418998379802	NA	NA	NA	NA	NA	NA	NA	NA	NA
Excitatory	Tmem223	-0.344563755742881	18.8410408640283	9.49141102560293	0.00206435997245742	0.0436414976199846	NA	NA	NA	NA	NA	NA	NA	NA	NA
Excitatory	Timm17b	0.343201618379885	18.9194747997902	11.6818612753939	0.000631123646549937	0.0198604647806336	NA	NA	NA	NA	NA	NA	NA	NA	NA
Excitatory	Rhobtb2	0.342757443093481	18.9376493175014	9.91660127003206	0.00163794569280736	0.0380468496421858	Y	NA	NA	NA	Y	Y	NA	NA	NA
Excitatory	Atp1a2	-0.342025433241444	19.1425429879192	5.33021745239444	0.0209587700713535	0.190043016333743	Y	NA	NA	NA	NA	Y	NA	NA	NA
Excitatory	Snhg11	0.341551539698906	20.2577419887964	5.65515045161874	0.0174041814403248	0.167498554373254	NA	NA	NA	NA	NA	NA	NA	NA	NA
Excitatory	Slc7a14	0.340939994243815	19.319580250858	14.4040588050766	0.0001474840844141	0.00693728262062825	NA	NA	NA	NA	NA	NA	NA	NA	NA
Excitatory	Cox7a2l	-0.340103318786803	19.3872018805289	16.8072560504133	4.1374796163591e-05	0.00283078832661078	NA	NA	NA	NA	NA	NA	NA	NA	NA
Excitatory	Nup98	0.339678571049429	18.8913854799513	12.2446177357278	0.0004666021156908	0.0165643751070234	Y	NA	Y	Y	NA	NA	NA	NA	NA
Excitatory	Ghitm	-0.339158366061378	18.9589479870383	11.453944671945	0.000713423935610338	0.0211386950370213	NA	NA	NA	NA	NA	Y	NA	NA	NA
Excitatory	Gad2	0.338898006122064	19.205445707258	8.88920897845605	0.00286860984592838	0.053438509159547	NA	NA	NA	NA	NA	Y	NA	NA	NA
Excitatory	Ndufa3	-0.338064580450475	18.9782732881002	9.52115658027537	0.00203116529692367	0.0435872971888376	NA	NA	NA	NA	NA	NA	NA	NA	NA
Excitatory	Exoc3	-0.337373233507022	18.8231824698466	9.50402828866459	0.00205021302216961	0.0435872971888376	NA	NA	NA	NA	NA	NA	NA	NA	NA
Excitatory	Ash2l	0.337080077686157	19.1817149671705	14.9089588154129	0.000112825908931517	0.00581594377136027	NA	NA	NA	NA	NA	NA	NA	NA	NA
Excitatory	Phf14	0.335133748726587	19.0726236661343	11.4163419800789	0.000728008922213591	0.0212364153045716	NA	NA	Y	Y	NA	NA	NA	NA	NA
Excitatory	Casp3	0.333840580739087	19.1133859477344	15.4424430628737	8.50563656283683e-05	0.0046361725413028	NA	NA	NA	NA	NA	NA	NA	NA	NA
Excitatory	Top2a	0.333635952845086	18.7409743299095	3.10286793262128	0.0781545002489241	0.391491650404883	NA	Y	Y	Y	NA	NA	NA	NA	NA
Excitatory	Klhl24	0.333430217733065	18.8091139150359	9.15033061739268	0.0024867313095096	0.0486744757044668	NA	NA	NA	NA	NA	Y	NA	NA	NA
Excitatory	Rpl31	-0.333347614148691	20.1927940183883	22.332459881382	2.29297802642252e-06	0.000287615877114265	NA	NA	NA	NA	NA	NA	NA	NA	NA
Excitatory	Glrx2	0.333289924161989	19.1018462207257	15.4162620586376	8.62429120093532e-05	0.0046361725413028	NA	NA	NA	NA	NA	NA	NA	NA	NA
Excitatory	Ntan1	-0.332978730325369	18.8589632215597	9.56038910873986	0.00198820960302662	0.0429978892884435	NA	NA	NA	NA	NA	NA	NA	NA	NA
Excitatory	Rpl17	-0.332869821501813	20.3519623223846	24.7651335577648	6.47583419065295e-07	0.000128255600312774	NA	NA	NA	NA	NA	NA	NA	NA	NA
Excitatory	Atp6v1g2	-0.332545854458691	19.0186235804072	9.80470967708061	0.00174065513515429	0.0394802151621661	NA	NA	NA	NA	NA	NA	NA	NA	NA
Excitatory	Loxl2	0.331776561980776	19.4347174935573	14.4351137359574	0.000145071981187607	0.00691020082542994	NA	NA	NA	NA	NA	NA	NA	NA	NA
Excitatory	Atp1b2	-0.33154046606572	19.0668716141792	10.3988223287415	0.00126095708260008	0.0314237185551265	NA	NA	NA	NA	NA	Y	NA	NA	NA
Excitatory	Erdr1	0.330998586601826	19.2671919604152	15.5802261004317	7.90772665141383e-05	0.00443595755056576	NA	NA	NA	NA	NA	NA	NA	NA	NA
Excitatory	4930402H24Rik	0.330406744594949	19.1818655583175	10.4476186280117	0.00122807679881962	0.0310151207648204	NA	NA	NA	NA	NA	NA	NA	NA	NA
Excitatory	Zc3h12a	0.330106937569812	18.8714067146673	7.73665844464585	0.00541108419831587	0.0821044751542848	NA	NA	NA	NA	NA	NA	NA	NA	NA
Excitatory	Nmt2	0.329847033816055	18.9359730872778	12.0883607476558	0.000507375630550421	0.0175160963097361	NA	NA	NA	NA	NA	NA	NA	NA	NA
Excitatory	Tirap	0.328427146208101	18.8822345036492	9.7035448697261	0.00183912894512634	0.040849228549887	NA	NA	NA	NA	NA	NA	NA	NA	NA
Excitatory	Rnasel	0.327588589274834	18.8123334724087	8.4006095439953	0.00375095214734022	0.0645799835918245	NA	NA	NA	NA	NA	NA	NA	NA	NA
Excitatory	Spon1	0.326957195608481	18.8467987695067	3.48537162311561	0.061913458587305	0.350874013048236	NA	NA	NA	NA	NA	NA	NA	NA	NA
Excitatory	Rps18	-0.325416941933676	20.1948462569583	20.0287512431742	7.62864955698421e-06	0.000844312008321518	NA	NA	NA	NA	NA	NA	NA	NA	NA
Excitatory	Asna1	-0.324915216579962	18.8696826110551	11.3008317934657	0.000774723753604626	0.0224252729601093	NA	NA	NA	NA	NA	NA	NA	NA	NA
Excitatory	Nip7	0.324838057009966	19.3875813900628	14.8070506745544	0.000119089420804373	0.00605585797955209	NA	NA	NA	NA	NA	NA	NA	NA	NA
Excitatory	Ankfy1	0.324789286554564	18.9260355446458	9.8106136292356	0.00173507604108351	0.0394802151621661	NA	NA	Y	Y	NA	NA	NA	NA	NA
Excitatory	Cplx1	-0.323211831926087	19.0991194285243	10.780641442863	0.00102567131893914	0.027278905845166	Y	NA	NA	NA	NA	Y	NA	NA	NA
Excitatory	Nus1	0.3229671400332	18.91135143769	10.8899771847989	0.000966860194161943	0.0263644558741405	NA	NA	NA	NA	NA	NA	NA	NA	NA
Excitatory	Tpt1	-0.322402406534824	21.5362129714574	27.4250747304322	1.63300068452747e-07	4.09665438391793e-05	NA	NA	NA	NA	NA	Y	NA	NA	NA
Excitatory	Cdkn2d	-0.322109976157705	18.9152790557682	11.4623587072435	0.000710201001184096	0.0211386950370213	NA	NA	NA	NA	NA	NA	NA	NA	NA
Excitatory	Tspan15	0.321138222027137	18.8934321594494	8.18535763957607	0.00422298522625326	0.0700048167682424	NA	NA	NA	NA	NA	NA	NA	NA	NA
Excitatory	Dclre1c	0.321035849634347	18.9312956561569	8.53642518070774	0.00348108649648801	0.0618596581874257	NA	NA	NA	NA	NA	NA	NA	NA	NA
Excitatory	Rpl35	-0.320609036430485	20.0630450665885	18.749176841412	1.49087697222393e-05	0.0012196021840171	NA	NA	NA	NA	NA	NA	NA	NA	NA
Excitatory	Fam20b	-0.319912718451198	18.8941090537336	9.26398384079698	0.00233704108174842	0.0470282651904775	NA	NA	NA	NA	NA	Y	NA	NA	NA
Excitatory	Inpp5f	-0.319566768423092	19.1067268563846	9.17663510332136	0.00245124273924173	0.0486744757044668	NA	NA	NA	NA	NA	Y	NA	NA	NA
Excitatory	Gad1	-0.318797138723483	18.8605503929109	2.23503848743366	0.134913264898085	0.496264531585039	NA	NA	NA	NA	NA	NA	NA	NA	NA
Excitatory	Prr11	0.318550841412619	18.8633393991522	8.25111069139393	0.00407270735395119	0.068113767879637	NA	NA	NA	NA	NA	NA	NA	NA	NA
Excitatory	Kif3a	-0.31810787759887	19.4000513872681	19.3899987933864	1.06563665339073e-05	0.000954759696835549	NA	NA	NA	NA	NA	Y	NA	NA	NA
Excitatory	Arhgdig	-0.317387796746052	19.2628671439191	16.1113939499608	5.97236337831009e-05	0.00368426285124277	NA	NA	NA	NA	NA	NA	NA	NA	NA
Excitatory	Gnb2l1	-0.317332131739312	19.922582940712	19.4459199601001	1.03488673917773e-05	0.000954759696835549	NA	NA	NA	NA	NA	NA	NA	NA	NA
Excitatory	Ppp2r5d	-0.317283861413739	18.8284214842762	8.48299974273243	0.003584805088794	0.0630248665361559	NA	NA	NA	Y	NA	NA	NA	NA	NA
Excitatory	Mrpl43	0.316434321446986	19.2434164972573	14.2188204379631	0.000162734753697946	0.00747464025958136	NA	NA	NA	NA	NA	NA	NA	NA	NA
Excitatory	Zfp882	0.315947861356274	18.9805749111721	9.01252639852714	0.00268135526732934	0.0510811704816826	NA	NA	NA	NA	NA	NA	NA	NA	NA
Excitatory	Suds3	0.314225587313908	18.8181874261514	8.47482895195026	0.00360094241436979	0.0630248665361559	NA	NA	NA	NA	NA	Y	NA	NA	NA
Excitatory	Hnrnpa1	0.312287149990814	19.0399377524578	12.3041324116798	0.000451956530956019	0.0165117711260922	NA	NA	NA	NA	NA	NA	NA	NA	NA
Excitatory	Crtc3	0.312191154008616	18.8273050923164	7.2604962851957	0.0070487809585845	0.0978766153031494	NA	NA	NA	NA	NA	NA	NA	NA	NA
Excitatory	Smc2	-0.311742271465963	18.7336519208555	5.21099101752179	0.0224445377426767	0.198260083393644	NA	NA	NA	Y	NA	NA	NA	NA	NA
Excitatory	Elmo1	-0.309947488880558	18.8443909186334	7.45893609943801	0.00631223020111126	0.0927848525264909	NA	NA	NA	NA	NA	NA	NA	NA	NA
Excitatory	Usp19	-0.308786101243244	18.8553257351886	8.43500196204786	0.0036806648439267	0.0641219528134082	NA	Y	Y	Y	NA	NA	NA	NA	NA
Excitatory	Hp1bp3	0.308233640709249	19.0734533660844	13.0996340428665	0.000295353470358175	0.012080599010411	NA	NA	NA	NA	NA	NA	NA	NA	NA
Excitatory	2810428I15Rik	0.30762123280901	18.8595814823305	9.74020936495049	0.00180280362544591	0.0403806550151962	NA	NA	NA	NA	NA	NA	NA	NA	NA
Excitatory	Rint1	0.307105947808924	18.8650993212891	7.34354110913773	0.00673041292893487	0.0955718635908751	NA	NA	NA	NA	NA	NA	NA	NA	NA
Excitatory	Pkp4	-0.306640616462053	18.9366233714654	9.14582885312052	0.00249285689613403	0.0486744757044668	Y	Y	NA	Y	NA	Y	Y	NA	Y
Excitatory	Dlx1	0.305230111360643	18.7542707840861	2.3443612179334	0.125737093971134	0.480959050181451	NA	NA	NA	NA	NA	NA	Y	NA	NA
Excitatory	Efnb2	-0.304092911638079	18.853300182567	6.14385162599024	0.0131869772418156	0.141374915558268	NA	NA	NA	NA	NA	Y	NA	NA	NA
Excitatory	D3Ertd254e	0.304009414405013	19.0448483475358	9.30276889365587	0.00228807781135867	0.0470089078688878	NA	NA	NA	NA	NA	NA	NA	NA	NA
Excitatory	Hmgcr	0.30264015514984	19.465238758707	13.0126425986814	0.000309395015557529	0.012518854231645	NA	NA	Y	NA	NA	Y	NA	NA	NA
Excitatory	Rps3a1	-0.302423844071659	20.1095104777363	17.8161851510599	2.43304785395538e-05	0.00179520766165375	NA	NA	NA	NA	NA	NA	NA	NA	NA
Excitatory	Rps20	-0.301434055042274	20.4286295344153	16.9364246481741	3.86527378836703e-05	0.00274434438974059	NA	NA	NA	NA	NA	NA	NA	NA	NA
Excitatory	Chn1	-0.30126532505668	19.1100574582001	10.7793667534022	0.00102637789164885	0.027278905845166	Y	NA	NA	NA	NA	Y	NA	NA	NA
Excitatory	Pus7	0.301162922206483	18.8501346525855	8.00282641814283	0.00467043908943671	0.0751062491177365	NA	NA	NA	NA	NA	NA	NA	NA	NA
Excitatory	Pdia6	0.301152173327628	19.1061334106607	11.677050381835	0.000632757687837561	0.0198604647806336	NA	NA	NA	NA	NA	NA	NA	NA	NA
Excitatory	Rpl41	-0.301013319782384	21.5367906193558	28.1943692880036	1.09723303480932e-07	3.44073992498955e-05	NA	NA	NA	NA	NA	NA	NA	NA	NA
Excitatory	Tor4a	0.300971022038243	18.9515814068274	7.83134326774098	0.00513479260138929	0.0791894449140488	NA	NA	NA	NA	NA	NA	NA	NA	NA
Excitatory	Ikbip	0.300904695725487	18.8320032001827	6.52250391166535	0.0106517933851952	0.128226372333874	NA	NA	NA	NA	NA	NA	NA	NA	NA
Excitatory	Nr2f1	0.299075543114821	19.4615456749803	11.1835848016663	0.000825241756521449	0.0233487573668437	Y	NA	NA	NA	NA	Y	Y	NA	NA
Excitatory	Cops8	-0.299068912512242	18.9284955181188	10.174859099222	0.00142368577598786	0.0343418562502713	NA	NA	NA	NA	NA	NA	NA	NA	NA
Excitatory	Rbbp6	-0.298954077074023	18.9191121880457	8.53435339541556	0.00348505116548877	0.0618596581874257	NA	NA	NA	Y	NA	Y	NA	NA	NA
Excitatory	Btbd9	0.298842633762471	18.9249582630269	8.30605429985394	0.00395131384648521	0.0669765495690263	NA	NA	NA	NA	NA	NA	Y	NA	NA
Excitatory	Rps12	-0.298345044017968	20.8870184848829	19.528976016491	9.90852248253212e-06	0.000954759696835549	NA	NA	NA	NA	NA	NA	NA	NA	NA
Excitatory	Phpt1	-0.297387175112553	18.9444797227053	8.15775193613172	0.00428774874029919	0.0707666601304643	NA	NA	NA	NA	NA	NA	NA	NA	NA
Excitatory	Mettl9	-0.297122153662015	18.9765730238884	8.41369923447746	0.0037240414132885	0.0645786536322794	NA	NA	NA	NA	NA	NA	NA	NA	NA
Excitatory	Rmi2	0.297120333054027	19.3031467252403	9.30482739910758	0.00228550837495019	0.0470089078688878	NA	NA	NA	NA	NA	NA	NA	NA	NA
Excitatory	Smg1	0.296957686781489	18.9011639082973	7.88402142694986	0.00498734566979932	0.077551164278739	Y	NA	Y	Y	Y	Y	NA	NA	NA
Excitatory	Ddit4	-0.29650659767327	18.8161267972853	7.76036868377844	0.00534050580202471	0.0813616329272023	NA	NA	NA	NA	NA	NA	Y	NA	NA
Excitatory	Gpx1	-0.295199377458073	18.9364820086566	6.86728821830616	0.00877877650939402	0.112745856671842	NA	NA	NA	NA	NA	NA	NA	NA	NA
Excitatory	Tmed6	0.293927145126823	18.8636422294167	6.21268970588881	0.0126837768378107	0.139801004086067	NA	NA	NA	NA	NA	NA	NA	NA	NA
Excitatory	Atxn7l3	-0.293833733941816	19.0657954094125	11.6061375070583	0.000657345285011124	0.0202753303893185	NA	NA	NA	NA	NA	Y	NA	NA	NA
Excitatory	Rnf114	0.293768293049976	18.7658743091384	7.20812928939654	0.00725740990716066	0.0999127166198256	NA	NA	NA	NA	NA	NA	NA	NA	NA
Excitatory	Shc2	0.293447607586766	18.8817488082792	6.56552754482414	0.0103972911856726	0.126792898625716	NA	NA	NA	NA	NA	NA	NA	NA	NA
Excitatory	Rps9	-0.292702584538774	20.0338494218039	15.5751577402571	7.92895290224237e-05	0.00443595755056576	NA	NA	NA	NA	NA	NA	NA	NA	NA
Excitatory	Gabarap	-0.292343074797234	19.2155670166639	12.9545755699023	0.000319140533802464	0.0127758066882837	NA	NA	NA	NA	NA	NA	NA	NA	NA
Excitatory	Uqcrb	-0.292240019193644	19.2197754926052	12.3210847182772	0.00044787036137946	0.0165117711260922	NA	NA	NA	NA	NA	NA	NA	NA	NA
Excitatory	Dkc1	0.292094009683307	19.1883412393243	9.14318713833313	0.00249645862635187	0.0486744757044668	NA	NA	Y	NA	NA	NA	NA	NA	NA
Excitatory	Lrrc20	0.290590712408968	18.8085576297402	7.30471648372281	0.00687738474334379	0.0963714425861544	NA	NA	NA	NA	NA	NA	NA	NA	NA
Excitatory	Decr2	0.290111021593617	18.9047732099398	7.7900067503333	0.00525359992916743	0.0806910062590083	NA	NA	NA	NA	NA	NA	NA	NA	NA
Excitatory	Sept11	-0.287228852120566	18.9771643647181	6.95103785545871	0.00837706201866121	0.109075724485198	NA	NA	NA	NA	NA	NA	NA	NA	NA
Excitatory	Pea15a	-0.286524326337867	19.2576093145277	7.38403325068475	0.00658054318296461	0.0946650495214751	NA	NA	NA	NA	NA	Y	NA	NA	NA
Excitatory	Ubb	-0.286517196239813	19.2610420939032	9.63373973090142	0.00191035239826849	0.0417945120621181	NA	NA	NA	NA	NA	NA	NA	NA	NA
Excitatory	Zfp318	0.285163721043099	19.0458477009454	7.94666882081287	0.00481759719403093	0.0764920600891915	NA	Y	Y	Y	NA	Y	NA	NA	NA
Excitatory	Ociad2	0.285084927501666	18.8832766026748	7.9118559861322	0.00491118574688281	0.0766837840892947	NA	NA	NA	NA	NA	NA	NA	NA	NA
Excitatory	Lmo3	0.284391836210707	18.9393534480686	4.66275998676633	0.0308236060583527	0.238179050335017	NA	NA	NA	NA	NA	NA	NA	NA	NA
Excitatory	Trrap	0.283369585308931	18.8521231952846	6.24512351731482	0.0124535696320875	0.137883512094373	Y	Y	Y	Y	Y	Y	NA	NA	Y
Excitatory	Scp2	-0.282857049150483	18.9286322470938	7.02884439621789	0.00802070945415425	0.105750022140488	NA	NA	NA	NA	NA	NA	NA	NA	NA
Excitatory	Hpca	-0.281934286489628	19.278515135731	8.68158574350241	0.00321441183133936	0.0584339696682609	NA	NA	NA	NA	NA	NA	NA	NA	NA
Excitatory	Chd6	-0.28148334682178	18.7973447583966	5.16317389327367	0.0230706998542639	0.202366068884837	Y	NA	Y	Y	NA	Y	NA	NA	NA
Excitatory	Otub1	-0.281472235320976	18.9219912962519	9.00816034839386	0.00268776820498888	0.0510811704816826	NA	NA	NA	NA	NA	NA	NA	NA	NA
Excitatory	Ralgapa1	0.280192808275001	18.893080109644	7.16301868938126	0.00744218467845844	0.100737197644026	Y	NA	NA	NA	NA	Y	NA	NA	Y
Excitatory	Ndufb8	-0.279632184707033	19.250202060902	10.0641189875651	0.00151184843321498	0.0360068712290378	NA	NA	NA	NA	NA	NA	NA	NA	NA
Excitatory	Spc24	0.279405795796204	18.8670035897488	6.15619974051947	0.0130952259664132	0.140792386604608	NA	NA	NA	NA	NA	NA	NA	NA	NA
Excitatory	Ik	0.278970163252501	18.8926630889091	7.28943202499158	0.00693614011955097	0.0966692417402603	NA	NA	NA	NA	NA	NA	NA	NA	NA
Excitatory	Lix1l	-0.278763879599726	18.8068193323977	5.80730503283348	0.0159597337634678	0.159724675935983	NA	NA	NA	NA	NA	NA	NA	NA	NA
Excitatory	Srpk2	-0.277798102028958	19.034953476441	10.3592121921045	0.00128830170877475	0.0318336000682881	NA	NA	NA	NA	NA	NA	NA	NA	NA
Excitatory	Clic4	-0.275420408252732	18.754132911717	4.6092309348719	0.0318002918204103	0.242515570201138	NA	NA	NA	NA	NA	NA	NA	NA	NA
Excitatory	Rnf10	-0.275395680308476	19.1166558754131	10.4291043040853	0.00124044886561088	0.0311187272086249	NA	NA	Y	Y	NA	Y	NA	NA	Y
Excitatory	Sucla2	-0.275101798471884	18.9214901746255	7.93419214514279	0.00485092795824851	0.0766795602684161	NA	NA	NA	NA	NA	NA	NA	NA	NA
Excitatory	Synj1	0.274608037768948	19.2299708906939	11.8679322311382	0.000571087837931873	0.0188509081941898	Y	NA	NA	Y	NA	Y	NA	NA	NA
Excitatory	Zc3h15	0.274272204222259	18.9502350776041	7.96160297848269	0.00477800797447945	0.0761849322371448	NA	NA	NA	NA	NA	NA	NA	NA	NA
Excitatory	Zeb1	0.27320158514787	18.7853027939015	1.61760487494951	0.203426077233546	0.586584159869603	NA	NA	Y	Y	NA	Y	NA	NA	NA
Excitatory	Tmem181a	0.272712591642734	18.9255087819626	7.2482442665339	0.00709703706424253	0.0981843767380317	NA	NA	NA	NA	NA	NA	NA	NA	NA
Excitatory	Abcd2	0.272309493495665	18.9125187359717	6.32827576549153	0.0118827790112447	0.135499689149436	NA	NA	NA	NA	NA	NA	NA	NA	NA
Excitatory	Mta2	0.271777629874131	18.8018637215189	5.7382229237578	0.0165995790798326	0.162806403950128	NA	NA	Y	Y	NA	NA	NA	NA	NA
Excitatory	Rps11	-0.271580476857201	19.9756954945426	12.653829535619	0.000374797167074799	0.0146912681219007	NA	NA	NA	NA	NA	NA	NA	NA	NA
Excitatory	Pla2g4b	0.271464635817823	18.8680089450497	6.81820532657559	0.00902332003722819	0.115447603444034	NA	NA	NA	NA	NA	NA	NA	NA	NA
Excitatory	Ergic2	0.271460419023131	18.8636761909316	7.30164201961338	0.00688916238524462	0.0963714425861544	NA	NA	NA	NA	NA	NA	NA	NA	NA
Excitatory	Slc24a3	0.271240326210752	19.1114486960887	5.81737987537326	0.0158685664270406	0.159597079173894	NA	NA	NA	NA	NA	Y	NA	NA	NA
Excitatory	Ntrk2	0.27123862916348	20.1251103249065	14.173464196223	0.000166705019424679	0.00748329817146868	Y	NA	NA	NA	NA	Y	NA	NA	NA
Excitatory	Dhx15	0.271165809589058	18.9277641826421	8.28619885377179	0.00399475219686284	0.0674092041111877	NA	NA	Y	Y	NA	Y	NA	NA	NA
Excitatory	Ppib	-0.271123652446156	18.9078286990831	7.02686977081657	0.00802955864523372	0.105750022140488	NA	NA	NA	NA	NA	NA	NA	NA	NA
Excitatory	Ttc9c	0.27099072498092	18.8460177752834	5.60931547117889	0.0178652406918499	0.170875969236868	NA	NA	NA	NA	NA	NA	NA	NA	NA
Excitatory	Arid2	-0.270798148381912	18.9324637814391	6.34091491817526	0.0117984009210479	0.135215159573142	Y	Y	Y	Y	Y	Y	Y	NA	NA
Excitatory	Dyrk1a	-0.269468838092626	18.8635588103809	6.61164163831563	0.010131422053663	0.1246428304363	NA	NA	NA	NA	NA	Y	NA	NA	NA
Excitatory	Tspan14	0.269228774974421	18.8351671371192	6.2862881261633	0.0121675610761209	0.136982120791873	NA	NA	NA	NA	NA	NA	NA	NA	NA
Excitatory	Mrpl27	0.269195748010229	18.8742376476497	8.02207722453136	0.00462105390915162	0.0746310122752684	NA	NA	NA	NA	NA	NA	NA	NA	NA
Excitatory	Tmem245	0.269132803156768	18.9298603321544	6.73229677133986	0.00946826074146516	0.119803280306758	NA	NA	NA	NA	NA	NA	NA	NA	NA
Excitatory	Fam171b	-0.26908499206718	18.8945630017446	7.70518929662171	0.00550622985454385	0.0832126222596325	Y	NA	NA	NA	NA	Y	Y	NA	Y
Excitatory	Nop10	-0.268950958959822	18.9374345943206	7.33214585146879	0.00677321436176382	0.0958180663282604	NA	NA	NA	NA	NA	NA	NA	NA	NA
Excitatory	Rps16	-0.268182916502977	20.1783510391355	13.4814719240649	0.000240930726691076	0.0103025264152104	NA	NA	NA	NA	NA	NA	NA	NA	NA
Excitatory	Dhrs1	-0.267974878979189	18.8373121551844	6.56307309099884	0.0104116411574133	0.126792898625716	NA	NA	NA	NA	NA	NA	NA	NA	NA
Excitatory	Cflar	0.267183646687112	18.8665299464103	6.50039170059631	0.0107850729534891	0.128226372333874	NA	NA	NA	NA	NA	NA	NA	NA	NA
Excitatory	Efnb3	-0.266747633046147	19.1241796349517	7.20011175910349	0.00728990409475549	0.0999127166198256	NA	NA	NA	NA	NA	NA	NA	NA	NA
Excitatory	Prdx6	-0.265757772324452	18.9239981689025	4.9004976661729	0.026848956885971	0.21928420080381	NA	NA	NA	NA	NA	NA	NA	NA	NA
Excitatory	Cldn25	-0.265310113821145	18.9261973258439	6.81283366989237	0.00905050306032155	0.115447603444034	NA	NA	NA	NA	NA	NA	NA	NA	NA
Excitatory	Lcmt2	0.265291292266529	19.6379615325523	9.75944847053643	0.00178403423935523	0.040199526004154	NA	NA	NA	NA	NA	NA	NA	NA	NA
Excitatory	Zfp316	0.265141574015212	18.9938440659386	7.44492462995163	0.00636155830399879	0.0929591321322739	NA	NA	NA	NA	NA	NA	NA	NA	NA
Excitatory	4932438A13Rik	0.265031480873773	19.040309601462	7.87337741621491	0.00501678655944381	0.0776879334287533	Y	NA	Y	Y	NA	NA	NA	NA	Y
Excitatory	Ncoa6	-0.264129765081594	18.8243424986365	5.50569036828529	0.0189546963103601	0.176550797564072	Y	NA	NA	NA	Y	Y	Y	NA	Y
Excitatory	Tollip	-0.263533264189747	18.8535372347251	7.43724829317421	0.00638874991058592	0.0929591321322739	NA	NA	NA	NA	NA	NA	NA	NA	NA
Excitatory	Olfm2	-0.263475517841931	19.1961422278257	9.09829158912862	0.00255848357168483	0.0493793115618525	NA	NA	NA	NA	NA	NA	NA	NA	NA
Excitatory	Gm10094	-0.262907100749549	18.9539544656468	6.61650070027531	0.0101038162171639	0.1246428304363	NA	NA	NA	NA	NA	NA	NA	NA	NA
Excitatory	Ube2e2	0.262610503515837	18.8917624134304	6.33738653065211	0.0118218941003358	0.135215159573142	NA	NA	NA	NA	NA	NA	NA	NA	NA
Excitatory	Dlg4	-0.26221232335302	19.2633662473348	11.6753410540957	0.000633339296751537	0.0198604647806336	Y	NA	NA	NA	NA	Y	NA	NA	Y
Excitatory	Atcay	-0.262202592721485	18.9620991144232	9.07097342512975	0.00259698787323339	0.0498595171784553	NA	NA	NA	NA	NA	Y	NA	NA	NA
Excitatory	Emg1	-0.262188944944252	18.8007767498593	5.4192744008908	0.019915634839671	0.182537644763325	NA	NA	NA	NA	NA	NA	NA	NA	NA
Excitatory	Map2k2	0.261965486756472	19.0183680242437	10.1236239897062	0.00146380898892343	0.0350847976134959	NA	NA	NA	NA	NA	NA	NA	NA	NA
Excitatory	Kdm2b	-0.261783070936638	18.8778217541757	6.29668235780127	0.0120964155025356	0.136982120791873	NA	NA	Y	Y	NA	NA	NA	NA	NA
Excitatory	Mtf2	0.261699695037977	18.8353743639351	6.18627450620511	0.0128744942060509	0.140649474790454	NA	NA	NA	NA	NA	NA	NA	NA	NA
Excitatory	Cacnb4	-0.261520752147714	19.0028778956519	5.53864248007994	0.0186010065032705	0.175427537523326	NA	NA	NA	NA	NA	Y	NA	NA	NA
Excitatory	Nrcam	0.260644071003611	19.266008945994	8.90654590536451	0.00284150224057426	0.053438509159547	NA	NA	NA	NA	NA	NA	NA	NA	NA
Excitatory	Zranb2	0.260616215435478	19.0593169986009	7.6357920838052	0.00572212516490683	0.0857862828507745	NA	NA	NA	NA	NA	NA	NA	NA	NA
Excitatory	Idh3a	-0.260092517471228	19.0900793942176	9.2674516773825	0.00233262024805505	0.0470282651904775	NA	NA	NA	NA	NA	NA	NA	NA	NA
Excitatory	Grin2b	0.259658307435867	19.8300014902718	11.6813484664931	0.000631297621250681	0.0198604647806336	Y	NA	NA	NA	NA	Y	NA	NA	Y
Excitatory	Epha5	0.258803764481172	19.1259684911115	6.16414549659976	0.0130365331747557	0.140649474790454	NA	NA	NA	NA	NA	Y	NA	NA	NA
Excitatory	Glul	-0.258712616123121	19.2134742989496	4.71112260472592	0.0299680759832332	0.233477991562954	Y	NA	NA	NA	NA	Y	NA	NA	NA
Excitatory	Ctnnbip1	-0.25857918479586	19.1654292516238	8.05598973958126	0.0045353459913034	0.0738809825336567	NA	NA	NA	NA	NA	NA	NA	NA	NA
Excitatory	Utp6	0.25839014202713	18.816880456339	6.36764442430479	0.0116219767732069	0.13456461106947	NA	NA	NA	NA	NA	NA	NA	NA	NA
Excitatory	Psme3	-0.257529857682353	18.8242360659014	6.51080227679722	0.010722112261278	0.128226372333874	NA	NA	NA	NA	NA	NA	NA	NA	NA
Excitatory	Zmym2	-0.256933102117244	18.8350240429993	5.70338249594033	0.0169322512334508	0.164216653070812	NA	Y	Y	Y	Y	Y	NA	NA	Y
Excitatory	Cul2	0.256429406054655	18.865271435879	6.42507030740421	0.0112520457860385	0.131904823342252	NA	NA	Y	NA	NA	NA	NA	NA	NA
Excitatory	Tmx1	-0.25638101467705	18.8498617325077	5.74170413082697	0.0165667114647708	0.162806403950128	NA	NA	NA	NA	NA	NA	NA	NA	NA
Excitatory	Mfsd11	0.256277809987883	19.0738681141432	6.72868018802296	0.00948747741998772	0.119803280306758	NA	NA	NA	NA	NA	NA	NA	NA	NA
Excitatory	Tbl1xr1	-0.25616584258909	18.8317967436046	6.0875147950369	0.0136140446784652	0.143099581354929	NA	NA	NA	NA	NA	NA	NA	NA	NA
Excitatory	Rpl10a	-0.255877214013742	19.8791991710315	11.6883758543795	0.000628917731261389	0.0198604647806336	NA	NA	NA	NA	NA	NA	NA	NA	NA
Excitatory	Copa	-0.255738110715381	19.0269634716637	9.09802714428156	0.00255885350905162	0.0493793115618525	NA	Y	Y	Y	Y	Y	NA	NA	NA
Excitatory	AK010878	0.255182614761753	18.8179566432474	6.18017356860491	0.0129189603381412	0.140649474790454	NA	NA	NA	NA	NA	NA	NA	NA	NA
Excitatory	Rps26	-0.254926551352495	20.125566389295	12.2718047685298	0.000459853331667472	0.0165458132453537	NA	NA	NA	NA	NA	NA	NA	NA	NA
Excitatory	9530068E07Rik	-0.254408687237912	18.8540658938702	6.56815261607494	0.0103819661399467	0.126792898625716	NA	NA	NA	NA	NA	NA	NA	NA	NA
Excitatory	Rpl18	-0.253905732859421	19.6719704461863	11.4182401367902	0.000727265513989225	0.0212364153045716	NA	NA	NA	NA	NA	NA	NA	NA	NA
Excitatory	Mark4	0.25364162427499	18.8693236139985	7.12131177787137	0.0076172951874201	0.10221418411016	NA	NA	Y	Y	NA	Y	NA	NA	NA
Excitatory	Sppl2a	0.253165523459109	19.0032139037377	5.7438575222111	0.0165464139468108	0.162806403950128	NA	NA	NA	NA	NA	NA	NA	NA	NA
Excitatory	Atp5j2	-0.252608392239332	19.3602272362952	9.37362727033269	0.00220129491619126	0.0457650429261199	NA	NA	NA	NA	NA	NA	NA	Y	NA
Excitatory	Appbp2	-0.252444882004368	18.8745803969598	4.97582285038447	0.025703973923943	0.215536061436341	NA	NA	NA	NA	NA	NA	NA	NA	NA
Excitatory	Sf3b3	-0.252206350186636	18.8234668524219	5.57921251626203	0.0181748932571473	0.172707382137993	NA	Y	Y	Y	Y	Y	NA	NA	NA
Excitatory	Sfxn3	0.251695462131854	18.8948836536032	5.60675700353454	0.0178913451712266	0.170875969236868	NA	NA	NA	NA	NA	NA	NA	NA	NA
Excitatory	Trp53i11	-0.251645445051311	18.8185671196969	2.31432621443696	0.128186835385474	0.484949742920891	NA	NA	NA	NA	NA	NA	NA	NA	NA
Excitatory	Cd3eap	0.250751261234339	18.8362296355225	5.26108482141672	0.021807421864902	0.19492002013688	NA	NA	NA	NA	NA	NA	NA	NA	NA
Excitatory	Rps10	-0.250698788184442	19.7415192485638	9.87405017278434	0.00167626107843255	0.0386979781481085	NA	NA	NA	NA	NA	NA	NA	NA	NA
Excitatory	Syt4	0.25025106033887	19.6632994275977	8.1957014002428	0.00419897577269585	0.0699148045692676	NA	NA	NA	NA	NA	Y	NA	NA	NA
Excitatory	Agl	0.250127815274691	18.8393626058571	4.56775010057913	0.032579326622035	0.244640525656691	NA	NA	NA	Y	NA	Y	NA	NA	NA
Excitatory	Cox5b	-0.249442209733826	19.3967242091864	8.89686349915019	0.00285660918713014	0.053438509159547	NA	NA	NA	NA	NA	NA	NA	NA	NA
Excitatory	Acbd6	-0.249178474682748	18.8405785249507	5.69052518565286	0.0170567491580105	0.164575761747676	NA	NA	NA	NA	NA	NA	NA	NA	NA
Excitatory	Rnf38	0.249169272522176	18.7954111792255	5.52115805776077	0.0187878173706717	0.176305627844981	NA	NA	NA	NA	NA	NA	NA	NA	NA
Excitatory	Pik3r2	-0.248499927049031	18.9371478740738	6.61088673826339	0.0101357178085325	0.1246428304363	NA	NA	NA	NA	NA	Y	Y	NA	NA
Excitatory	Rrm2	0.248129969111602	18.7357622774308	4.3405952925433	0.0372139098364491	0.263721172720448	NA	NA	NA	NA	NA	NA	NA	NA	NA
Excitatory	Cul4a	0.247843551344655	18.7952030911573	6.11729325099873	0.0133865625855819	0.142298403981765	NA	NA	NA	NA	NA	NA	NA	NA	NA
Excitatory	Pink1	-0.247744154399574	18.937739639157	6.25762488689747	0.012365988160199	0.137672229132629	Y	NA	NA	NA	NA	Y	NA	NA	NA
Excitatory	Neto2	-0.247531327522091	19.0512207016728	4.60725178812777	0.0318370161252623	0.242515570201138	NA	NA	NA	NA	NA	NA	NA	NA	NA
Excitatory	Coq5	0.247122507183651	18.88745352936	6.35139770084379	0.011728885425507	0.135215159573142	NA	NA	NA	NA	NA	NA	NA	NA	NA
Excitatory	Rpl36a	-0.247007954776941	19.8045551852077	10.335791773995	0.00130475142744486	0.0318336000682881	NA	NA	NA	NA	NA	NA	NA	NA	NA
Excitatory	Kmt2d	-0.246529327959384	18.8484224898863	5.40060605107283	0.0201297603889969	0.18385506879562	Y	Y	Y	Y	Y	Y	NA	NA	Y
Excitatory	Gstm5	-0.246447543355914	18.9120017078954	4.77280080805485	0.0289127524521456	0.227612316898377	NA	NA	NA	NA	NA	NA	NA	NA	NA
Excitatory	Igfbp5	0.246238384330484	19.1008932961341	2.56694473933817	0.109118295957708	0.455705600116331	NA	NA	NA	NA	NA	Y	NA	Y	NA
Excitatory	Plxna2	-0.245923615360948	19.136666943044	5.84157962584482	0.0156517688606589	0.158326898448009	Y	Y	NA	Y	Y	Y	Y	NA	NA
Excitatory	Slc7a5	-0.245510642526885	18.8858300455656	4.92383011803281	0.0264887309689817	0.21928420080381	NA	NA	NA	NA	NA	NA	NA	NA	NA
Excitatory	Rps14	-0.244747079166621	20.1667710649695	10.6706830821477	0.00108846914620112	0.0284438152580195	NA	NA	NA	NA	NA	NA	NA	NA	NA
Excitatory	Atp8a1	0.24463345888482	19.2400185612145	7.7736401277707	0.00530141100766122	0.0810943480562162	NA	NA	NA	NA	NA	Y	NA	NA	NA
Excitatory	1110004F10Rik	-0.244497490727467	19.1394450094261	8.70783964034854	0.00316844470973237	0.0578779487510821	NA	NA	NA	NA	NA	NA	NA	NA	NA
Excitatory	Ndrg2	-0.244319103640961	19.0750982362815	3.09212120169991	0.078672190263616	0.392546089682081	Y	NA	NA	NA	NA	Y	NA	NA	NA
Excitatory	Dennd5a	-0.2441435557124	18.8694953236154	5.73651717084522	0.0166157083865016	0.162806403950128	Y	Y	Y	Y	Y	Y	Y	NA	Y
Excitatory	Rps28	-0.24362195508526	20.4217352928867	11.1142177529309	0.000856684490008422	0.0238792869326051	NA	NA	NA	NA	NA	NA	NA	NA	NA
Excitatory	Aak1	0.243433239971194	18.9853052587563	5.91786104114681	0.0149881434802675	0.154099409607231	Y	NA	NA	NA	NA	Y	NA	NA	Y
Excitatory	Tcf12	0.243088133923352	18.7579886307059	2.74254076562568	0.0977092993567209	0.432666207376992	NA	NA	NA	NA	NA	NA	NA	NA	NA
Excitatory	Pcna	0.24289950432632	18.9301124399947	4.16568145530005	0.0412508160097715	0.283260621614544	NA	NA	NA	NA	NA	NA	NA	NA	NA
Excitatory	Ckap4	-0.242862800929603	18.8920557902573	5.84845399230335	0.0155907420188147	0.158134669047977	NA	NA	NA	NA	NA	NA	NA	NA	NA
Excitatory	Traf4	-0.242681976099722	18.8076937145758	5.09627659796706	0.0239772594016755	0.205996408969189	NA	NA	Y	NA	NA	NA	NA	NA	NA
Excitatory	Ddah1	-0.242613641367793	19.1097888097798	4.32303684563863	0.0375997625105437	0.265455734197328	NA	NA	NA	NA	NA	NA	NA	NA	NA
Excitatory	Apopt1	0.242569544565571	18.9193367511581	5.69394105811057	0.0170235812765721	0.164575761747676	NA	NA	NA	NA	NA	NA	NA	NA	NA
Excitatory	Eif4b	-0.241484328254219	19.0790676960086	6.64727171529466	0.00993077744284159	0.123331734380901	NA	NA	NA	NA	NA	NA	NA	NA	NA
Excitatory	Dynlt1a	0.241230104181748	18.8431244061656	5.34172855097813	0.0208208177224539	0.189248157221242	NA	NA	NA	NA	NA	NA	NA	NA	NA
Excitatory	Rabl6	0.240834997250596	18.8136194558083	5.3137173235973	0.0211581643009532	0.191389837174247	NA	NA	Y	NA	NA	NA	NA	NA	NA
Excitatory	Lsm14a	-0.240445747126525	18.7849799284877	3.10117292295843	0.0782359078141037	0.391491650404883	NA	NA	NA	NA	NA	NA	NA	NA	NA
Excitatory	Glrb	-0.24040291684024	18.9235216447736	5.77996481562127	0.0162098658903675	0.161371935412218	NA	NA	NA	NA	NA	NA	NA	NA	NA
Excitatory	Thra	0.239896960269127	19.1632243689598	8.27398638683326	0.00402171080520765	0.0675611507142695	Y	NA	NA	NA	NA	Y	NA	NA	NA
Excitatory	Ctcf	-0.239875783399635	18.8535902747723	4.47561429154052	0.0343818408975066	0.253277391679415	NA	NA	Y	Y	NA	NA	NA	NA	NA
Excitatory	Dmtn	0.239811660729416	18.9679270302764	7.49767198762879	0.00617788012937446	0.0911661291248474	Y	NA	NA	NA	NA	Y	NA	NA	NA
Excitatory	Arpp21	0.239793523681855	19.7152209941263	7.31864923137732	0.00682426847298251	0.0961787350705363	Y	NA	NA	NA	NA	Y	NA	NA	NA
Excitatory	Dok4	0.239664056348497	19.0405966759512	6.26967770528472	0.0122821481712388	0.137144580321577	NA	NA	NA	NA	NA	NA	NA	NA	NA
Excitatory	Tmem9	-0.239382441583765	18.873951442837	5.7046296219055	0.0169202252326021	0.164216653070812	NA	NA	NA	NA	NA	NA	NA	NA	NA
Excitatory	Rell2	-0.239037030825506	18.9416109640755	6.24445801093248	0.0124582498304775	0.137883512094373	NA	NA	NA	NA	NA	NA	NA	NA	NA
Excitatory	Sept6	-0.238902958029148	19.0110378980635	6.17537951651434	0.0129540120902117	0.140649474790454	NA	NA	NA	NA	NA	NA	NA	NA	NA
Excitatory	Wbp4	0.238594350643887	18.9112225711344	6.50537627299286	0.0107548802633571	0.128226372333874	NA	NA	NA	NA	NA	NA	NA	NA	NA
Excitatory	Bcl11b	-0.238513240326297	19.2291221572657	2.55756976063435	0.109767203448515	0.455705600116331	NA	NA	NA	NA	NA	Y	NA	NA	NA
Excitatory	Fktn	0.238045479751598	18.9017966726743	4.33455297946284	0.0373462214136601	0.264161336803765	NA	NA	NA	NA	NA	Y	NA	NA	NA
Excitatory	Gpr56	-0.237781551385664	18.8245079028732	3.74301541990246	0.0530286648187981	0.325525066416211	NA	NA	NA	NA	NA	NA	NA	NA	NA
Excitatory	Rpl19	-0.237401452592708	19.915081278295	11.1454352337114	0.000842387062139418	0.0236559889166465	NA	NA	NA	NA	NA	NA	NA	NA	NA
Excitatory	Rps23	-0.23739737868512	20.418668416796	11.9524015739503	0.000545769875220203	0.0183368932183359	NA	NA	NA	NA	NA	NA	NA	NA	NA
Excitatory	Serpine2	-0.236797735074752	19.0323253296345	3.95301679744716	0.0467874187725777	0.303031078900533	NA	NA	NA	NA	NA	NA	NA	NA	NA
Excitatory	Tra2b	0.23636186730632	19.0726387652509	7.01888554963057	0.00806544149729476	0.105750022140488	NA	NA	NA	NA	NA	NA	NA	NA	NA
Excitatory	Atp5g1	-0.235672849440566	19.4651422963233	8.06092142349416	0.00452301755096825	0.0738809825336567	NA	NA	NA	NA	NA	NA	NA	NA	NA
Excitatory	Mpv17l	0.235259428814422	19.0431664623394	6.49761069752253	0.0108019558941903	0.128226372333874	NA	NA	NA	NA	NA	NA	NA	NA	NA
Excitatory	Bag1	-0.23520219064196	19.0089358246981	6.38403128345203	0.0115151590685456	0.13373933202141	NA	NA	NA	NA	NA	NA	NA	NA	NA
Excitatory	Sqstm1	-0.235148315329931	19.2206972458824	9.96228079511548	0.00159779989490878	0.0375782562783858	NA	NA	NA	NA	NA	NA	NA	NA	NA
Excitatory	Dram2	0.233954178918581	18.8952966221769	4.89330684654715	0.026960998482257	0.21928420080381	NA	NA	NA	NA	NA	NA	NA	NA	NA
Excitatory	Ola1	-0.232940557322295	18.9923409266719	6.91173680925795	0.00856317724207261	0.110353547814792	NA	NA	NA	NA	NA	NA	NA	NA	NA
Excitatory	Got1	-0.232613852986182	18.9186833544415	4.44194395239515	0.0350662979393985	0.25638570441313	NA	NA	NA	NA	NA	NA	NA	NA	NA
Excitatory	Rpl7	-0.232573440049764	19.9165648670373	9.27674654016164	0.00232081286194073	0.0470282651904775	NA	NA	NA	NA	NA	NA	NA	NA	NA
Excitatory	Gm13889	-0.232030095845195	18.8396540936061	3.42302369282311	0.0642931531190273	0.356836482576548	NA	NA	NA	NA	NA	NA	NA	NA	NA
Excitatory	Gabarapl2	-0.231626524185127	18.998073666422	6.2804696907549	0.0122075741096553	0.136982120791873	NA	NA	NA	NA	NA	NA	NA	NA	NA
Excitatory	Sept5	0.231098369968839	19.2990561204632	10.5655489373862	0.00115214815203184	0.0296954349047658	Y	NA	NA	NA	NA	NA	NA	NA	NA
Excitatory	Trim32	-0.230815777491166	19.0969927032073	8.39253289025373	0.00376765530756109	0.0645799835918245	Y	NA	NA	NA	NA	NA	NA	NA	NA
Excitatory	Rpl22l1	0.230667685538735	19.0354815398297	6.0254011795364	0.0141014261596149	0.146584714471356	NA	NA	NA	NA	NA	NA	NA	NA	NA
Excitatory	Rab3c	-0.230264919896352	19.0464182899336	3.67078013093237	0.0553742599203625	0.333931634744109	NA	NA	NA	NA	NA	NA	NA	NA	NA
Excitatory	Rpl6	-0.229781049011875	19.7748746376149	9.40775179752291	0.00216069994724286	0.0451706327859716	NA	NA	NA	NA	NA	NA	NA	NA	NA
Excitatory	Eif3k	-0.229183511269095	18.9842711371011	4.5656801054638	0.0326187204217821	0.244640525656691	NA	NA	NA	NA	NA	NA	NA	NA	NA
Excitatory	Grm5	-0.228979367840736	19.3681630196596	7.16328093410402	0.00744109673434044	0.100737197644026	Y	NA	NA	NA	NA	Y	NA	NA	NA
Excitatory	Tpi1	-0.228898169955905	19.1758677237375	8.31305904590204	0.00393610429127726	0.0669765495690263	NA	NA	NA	NA	NA	NA	NA	NA	NA
Excitatory	Rpl27	-0.228711762208669	19.6334526944497	8.74693474575179	0.00310122895897366	0.0569264613298433	NA	NA	NA	NA	NA	NA	NA	NA	NA
Excitatory	Ube2i	-0.228532608579426	19.1457936442045	6.00217255323764	0.0142882730206837	0.147710910375914	NA	NA	NA	NA	NA	NA	NA	NA	NA
Excitatory	Cisd1	-0.228301893436244	19.0801249907825	7.11798451120239	0.00763144519021639	0.10221418411016	NA	NA	NA	NA	NA	NA	NA	NA	NA
Excitatory	Spire1	-0.227811399211616	18.9074764187517	5.41802265619754	0.0199299183767463	0.182537644763325	Y	NA	NA	NA	NA	Y	Y	NA	NA
Excitatory	Slc35b1	-0.227438909555374	18.8887723346627	4.72862212512996	0.0296646407674555	0.232558423349865	NA	NA	NA	NA	NA	NA	NA	NA	NA
Excitatory	Ppp2ca	-0.227433899271973	19.4776904164988	12.1639935721537	0.000487209471362794	0.0169756411179462	NA	NA	NA	NA	NA	Y	NA	NA	NA
Excitatory	Apbb2	0.227028792783767	18.9945082577132	5.752260711693	0.0164674518102832	0.162806403950128	NA	NA	NA	NA	NA	Y	NA	NA	NA
Excitatory	Abcd4	0.226588810991144	18.8664434689184	3.85221502480772	0.0496803401507478	0.313982423096929	NA	NA	NA	NA	NA	NA	NA	NA	NA
Excitatory	Bbip1	0.22605443259415	19.1599822542875	8.11092672665268	0.00439992271711573	0.0723009134694607	NA	NA	NA	NA	NA	NA	NA	NA	NA
Excitatory	Nxf1	0.225462241485533	18.7896248890973	4.97105145011426	0.0257749741287147	0.215536061436341	NA	NA	NA	NA	NA	NA	NA	NA	NA
Excitatory	Bckdk	0.225353016927738	18.9300592900009	4.90403856118019	0.0267939634725514	0.21928420080381	NA	NA	NA	NA	NA	NA	NA	NA	NA
Excitatory	Ybx1	-0.224829077260474	20.9729809159796	13.8225607893846	0.000200909236321124	0.00879094716600454	NA	NA	NA	NA	NA	NA	NA	NA	NA
Excitatory	Prpf18	0.224825602321161	18.858273695988	4.84581245643312	0.0277133343713932	0.221045066847944	NA	NA	NA	NA	NA	NA	NA	NA	NA
Excitatory	Cebpz	-0.224759097143899	18.7891076190484	3.67237946360262	0.0553211532606113	0.333931634744109	NA	NA	Y	Y	NA	NA	NA	NA	NA
Excitatory	Eml2	-0.224703489943192	18.9768693451896	5.47258425599421	0.0193170414482328	0.179039475294828	Y	NA	NA	NA	NA	NA	NA	NA	NA
Excitatory	Golga4	0.224630826853238	18.8420996619709	3.63578880721684	0.0565498011512975	0.334769764290054	NA	NA	Y	Y	NA	NA	NA	NA	NA
Excitatory	Pspc1	-0.223376737775089	18.8405457166211	4.21907261155502	0.0399720020494294	0.277698188386858	NA	NA	NA	NA	NA	NA	NA	NA	NA
Excitatory	Yeats4	0.223204543530466	18.872244040069	3.73915182663541	0.0531514191683901	0.325747215522234	NA	NA	NA	NA	NA	NA	NA	NA	NA
Excitatory	Rpl28	-0.222029474834651	19.7196480341039	7.06315451501086	0.00786853252982802	0.104997474857244	NA	NA	NA	NA	NA	NA	NA	NA	NA
Excitatory	Stxbp2	0.222027479076037	18.9518206402429	4.09385149890204	0.043039461516386	0.289614715860182	NA	NA	NA	NA	NA	NA	NA	NA	NA
Excitatory	Baz2b	0.22196790594396	18.7835459205583	2.89537381820105	0.0888341667164248	0.41422920613867	NA	NA	Y	Y	NA	Y	NA	NA	NA
Excitatory	Fkbp4	-0.221867131015064	19.0450035476514	6.07160971803887	0.0137371710638942	0.143591596426206	NA	NA	Y	NA	NA	NA	NA	NA	NA
Excitatory	4833420G17Rik	0.221785679313895	18.7892649801576	3.28466041388072	0.0699300931537987	0.369192889736766	NA	NA	NA	NA	NA	NA	NA	NA	NA
Excitatory	Ensa	-0.221706051549177	19.0489918811402	6.49848756872416	0.0107966296516186	0.128226372333874	NA	NA	NA	NA	NA	NA	NA	NA	NA
Excitatory	Rpl15	-0.221694014824936	20.2923476097322	10.7739379025979	0.00102939267340249	0.027278905845166	NA	NA	NA	NA	NA	NA	NA	NA	NA
Excitatory	Maoa	0.221291925344926	19.1610821780712	5.07433723904796	0.0242825534472541	0.20753396770858	NA	NA	NA	NA	NA	NA	NA	NA	NA
Excitatory	Actn4	0.22085692725397	18.9815578534622	4.84501889664375	0.0277260886399759	0.221045066847944	NA	NA	Y	Y	NA	NA	NA	NA	NA
Excitatory	Eef1a1	-0.220779956009079	21.8870076384089	19.9368381483914	8.00430781189329e-06	0.000860577437032984	NA	NA	NA	NA	NA	Y	NA	NA	NA
Excitatory	Soga3	0.220570196895787	19.2346912842465	5.90805075830417	0.0150718400839555	0.154537695465735	NA	NA	NA	NA	NA	NA	NA	NA	NA
Excitatory	Ubxn7	0.220479932088762	18.8091382389512	3.98379291927779	0.0459400058807689	0.3019725267468	NA	NA	NA	NA	NA	NA	NA	NA	NA
Excitatory	Rps17	-0.220436839879221	20.0575444120939	9.80369067170523	0.00174161990882795	0.0394802151621661	NA	NA	NA	NA	NA	NA	NA	NA	NA
Excitatory	9030624J02Rik	0.220300546430915	18.8538379428879	4.60810309447947	0.0318212141831423	0.242515570201138	NA	Y	Y	Y	NA	NA	NA	NA	NA
Excitatory	Fem1b	-0.220014773908515	18.9410051025531	5.06761999374407	0.0243768306476726	0.20753396770858	NA	NA	NA	Y	NA	Y	NA	NA	NA
Excitatory	Eif4a1	0.219545219242462	19.7599368425526	14.9897318005892	0.000108097773753294	0.0056496100365784	NA	NA	NA	NA	NA	Y	NA	NA	NA
Excitatory	Btf3l4	-0.219034192889914	18.9068610821409	4.60315695295048	0.0319131389216292	0.242604326792102	NA	NA	NA	NA	NA	NA	NA	NA	NA
Excitatory	Polr2k	-0.219009575418828	18.8045140816845	4.29403129587342	0.0382463782970984	0.269515208861388	NA	NA	NA	NA	NA	NA	NA	NA	NA
Excitatory	Ncam1	0.218769308043981	21.4208306172364	11.4575214540664	0.000712052073849466	0.0211386950370213	Y	NA	NA	NA	NA	Y	NA	NA	NA
Excitatory	Gm20594	-0.218419153430074	20.3518342311701	6.07633950019454	0.0137004370798515	0.143591596426206	NA	NA	NA	NA	NA	NA	NA	NA	NA
Excitatory	Nipbl	0.218325640282365	18.9571491870055	4.55200564625693	0.0328802098289578	0.245980575718426	NA	Y	Y	Y	Y	Y	Y	NA	Y
Excitatory	2210013O21Rik	-0.218115113511068	18.8529103831246	4.69093483575989	0.0303221462038895	0.235748421829	NA	NA	NA	NA	NA	NA	NA	NA	NA
Excitatory	Mtdh	-0.218073550533087	19.0287853576988	5.43382598813491	0.0197503627466844	0.182158370136699	NA	NA	NA	NA	NA	NA	NA	NA	NA
Excitatory	Tecpr2	0.21796355890476	18.8592994384804	3.97099135631765	0.0462905118210767	0.3019725267468	NA	Y	Y	Y	Y	Y	Y	NA	NA
Excitatory	Rgma	-0.217881897263627	19.0802350465322	3.44841842694836	0.0633123252530712	0.353478160129535	NA	NA	NA	NA	Y	Y	NA	NA	NA
Excitatory	Dhcr7	0.217785852852144	18.8719270666643	4.38763914252695	0.0362004071993628	0.261462825894822	NA	NA	NA	NA	NA	NA	NA	NA	NA
Excitatory	Cnn3	0.217506917504528	18.8789792203343	0.968445341328788	0.325068212537717	0.700810102676195	NA	NA	NA	NA	NA	NA	NA	NA	NA
Excitatory	1110065P20Rik	0.217171700729085	18.8696758919772	5.29030840429164	0.0214444220524113	0.193051100916803	NA	NA	NA	NA	NA	NA	NA	NA	NA
Excitatory	Casc4	0.217160432787139	19.2556506999004	8.04122449759006	0.00457246178212404	0.0741645417505723	NA	NA	NA	NA	NA	NA	NA	NA	NA
Excitatory	Zfp580	-0.216917777389698	18.9153664511668	4.88460057356292	0.027097303580593	0.21928420080381	NA	NA	NA	NA	NA	NA	NA	NA	NA
Excitatory	Fam57b	-0.216735434305628	19.0202247711959	6.11159975438522	0.0134297518269977	0.142339310010886	NA	NA	NA	NA	NA	NA	NA	NA	NA
Excitatory	9930021J03Rik	0.216704313982382	18.8178143152201	4.48298218288937	0.0342339363839565	0.253089003168621	NA	NA	NA	NA	Y	NA	NA	NA	Y
Excitatory	Ppp2r4	-0.216697500710272	18.9701771146268	5.15435829077637	0.0231881024909674	0.202658756810867	NA	NA	NA	NA	NA	NA	NA	NA	NA
Excitatory	2010107E04Rik	-0.216383548295276	19.3738849956224	7.43458913982158	0.00639819697641747	0.0929591321322739	NA	NA	NA	NA	NA	NA	NA	NA	NA
Excitatory	Arl5a	0.215967548598519	18.8811926012657	3.62449091242047	0.0569349885630641	0.335283821538044	NA	NA	NA	NA	NA	NA	NA	NA	NA
Excitatory	Tspan3	-0.215966176745388	19.3990270128316	10.0171952861788	0.00155085453109917	0.0367035572360137	NA	NA	NA	NA	NA	NA	NA	NA	NA
Excitatory	Psmc5	-0.215718723350515	18.8415860674801	3.63457475771634	0.0565910596775734	0.334769764290054	NA	NA	NA	NA	NA	NA	NA	NA	NA
Excitatory	Arfgef1	-0.215674328746737	18.8733574558854	4.08882993758539	0.0431675154292188	0.289614715860182	Y	NA	Y	Y	NA	Y	NA	NA	Y
Excitatory	Prkca	0.215650911621581	18.9491353656661	3.8449249397479	0.0498967549859058	0.313982423096929	NA	NA	NA	NA	NA	Y	NA	NA	NA
Excitatory	Tspan7	-0.215206810184013	19.5307731744409	6.91347463127522	0.00855485881475409	0.110353547814792	Y	NA	NA	NA	NA	Y	NA	NA	NA
Excitatory	Wapal	0.215099288679063	18.7779503810855	3.80706817274017	0.0510367105054109	0.31786875565465	NA	Y	Y	Y	Y	NA	NA	NA	NA
Excitatory	Pygb	-0.214967210522855	18.8831405795627	4.41180281953757	0.0356911027156024	0.259778761158243	NA	NA	Y	Y	NA	NA	NA	NA	NA
Excitatory	Ube2h	-0.214306389118325	18.8936218358167	4.40503963150013	0.035832892131173	0.25991208840052	NA	NA	NA	NA	NA	Y	NA	NA	NA
Excitatory	Brd9	0.214243989600423	18.8764952827998	4.24660519096187	0.0393288740295573	0.274669522416067	NA	NA	Y	NA	NA	NA	NA	NA	NA
Excitatory	Rps2	-0.213991241901785	20.9566457711224	11.4694053607604	0.000707513152170167	0.0211386950370213	NA	NA	NA	NA	NA	NA	NA	NA	NA
Excitatory	Spock2	0.213971623765304	18.9495093131436	4.12175286644447	0.0423351922323782	0.287040231298088	NA	NA	NA	NA	NA	Y	NA	NA	NA
Excitatory	Ctsb	-0.213913586416218	19.2778269781945	6.28092563831478	0.0122044337105153	0.136982120791873	NA	NA	NA	NA	NA	Y	NA	NA	NA
Excitatory	Mcl1	-0.213615943780053	18.8405446813817	3.39192602076332	0.0655163769250891	0.359586303935537	NA	NA	NA	NA	NA	NA	NA	NA	NA
Excitatory	Pcnp	-0.213482578421648	18.9426052779561	5.05076073079044	0.0246151288993239	0.208618761369721	NA	NA	NA	NA	NA	NA	NA	NA	NA
Excitatory	Kif5b	0.213379062213336	19.4699554323448	9.29436189643638	0.00229860192608965	0.0470089078688878	NA	NA	Y	Y	NA	Y	NA	NA	Y
Excitatory	Dcaf10	0.213089900859952	18.9029378579453	4.00184342078001	0.0454505285171881	0.299527738721854	NA	NA	NA	NA	NA	NA	NA	NA	NA
Excitatory	Prelid1	-0.212902508014067	19.2201459493914	7.37430401605184	0.00661623917729151	0.0946650495214751	NA	NA	NA	NA	NA	NA	NA	NA	NA
Excitatory	Cntnap2	0.21288942386124	18.9289201157125	3.17499763317778	0.0747733202331777	0.381262878099523	NA	NA	NA	NA	NA	Y	NA	NA	NA
Excitatory	Slirp	0.212158138234998	18.8350681233599	4.15026636048856	0.0416279751202062	0.285198610395959	NA	NA	NA	NA	NA	NA	NA	NA	NA
Excitatory	Tmem69	0.212035313892374	18.8625929738429	4.07822997479707	0.0434391406666295	0.290340117812658	NA	NA	NA	NA	NA	NA	NA	NA	NA
Excitatory	Cds2	0.211794315000941	19.0300457710764	5.0700557189557	0.0243426011880575	0.20753396770858	NA	NA	NA	NA	NA	Y	NA	NA	NA
Excitatory	Rnf168	0.211773361923839	19.0533780310594	3.89561447538836	0.0484123263180294	0.309822421657729	NA	NA	NA	NA	NA	NA	NA	NA	NA
Excitatory	Stox2	-0.211502597108721	19.1556264871688	4.97137974587486	0.025770082445881	0.215536061436341	Y	NA	NA	NA	Y	Y	NA	NA	Y
Excitatory	Cdca7	0.211158906482284	18.6969904516849	5.34655376424175	0.0207632707783328	0.189182053120741	NA	NA	NA	NA	NA	NA	NA	NA	NA
Excitatory	Hdgfrp3	0.210868800734809	19.1558319021445	6.54545386848145	0.0105152499370036	0.127622247544274	NA	NA	NA	NA	NA	NA	NA	NA	NA
Excitatory	Fam126b	0.210575535823615	18.8889893594617	3.81647618325519	0.0507508663783634	0.316708972109091	NA	NA	NA	NA	NA	NA	NA	NA	NA
Excitatory	Tmem35	-0.210539999080014	19.0582453273068	5.41740144457208	0.019937010894958	0.182537644763325	NA	NA	NA	NA	NA	NA	NA	NA	NA
Excitatory	Mtch2	-0.210509054743931	18.889463235471	4.44274155051471	0.0350499205118019	0.25638570441313	NA	NA	NA	NA	NA	NA	NA	NA	NA
Excitatory	Mtfmt	0.210487177077972	18.9308635007064	3.58234852451892	0.058396537901871	0.339715323936238	NA	NA	NA	NA	NA	NA	NA	NA	NA
Excitatory	Psmd2	-0.210307883738164	19.1167508790837	7.38265045442586	0.00658560456911564	0.0946650495214751	NA	Y	Y	Y	Y	Y	NA	NA	NA
Excitatory	Podxl2	0.210260092176749	18.9786106460223	5.12512475313974	0.0235818754770958	0.203996775678877	NA	NA	NA	NA	NA	NA	NA	NA	NA
Excitatory	Clmp	0.210196136790375	19.2224986553089	6.67713936796213	0.00976572266046272	0.122064075072388	NA	NA	NA	NA	NA	NA	NA	NA	NA
Excitatory	Gpx4	-0.210019587321923	19.2975497903975	8.59840374845453	0.00336457777278933	0.0602900293286011	NA	NA	NA	NA	NA	NA	NA	NA	NA
Excitatory	Astn1	0.209806399613116	19.1317804550865	4.79941511558968	0.028469400305521	0.225063767541335	NA	NA	NA	NA	NA	NA	NA	NA	NA
Excitatory	Psmb3	-0.209727109559204	18.9210354389564	4.24285765546824	0.0394157698922871	0.274669522416067	NA	NA	NA	NA	NA	NA	NA	NA	NA
Excitatory	Cs	-0.209478710073911	19.1968713037909	6.53999349530955	0.0105475734749586	0.127622247544274	NA	NA	NA	NA	NA	NA	NA	NA	NA
Excitatory	Rpl7a	-0.209459440576869	20.0417675133364	9.6972555803427	0.00184543418907276	0.040849228549887	NA	NA	NA	NA	NA	NA	NA	NA	NA
Excitatory	Cpd	0.209405635261632	18.9107017825564	3.59422120447061	0.0579807897248036	0.338791477848503	NA	NA	NA	NA	NA	Y	NA	NA	NA
Excitatory	Uchl3	-0.209393108892401	18.8775987720563	4.63785752175636	0.0312740224589421	0.240171727577549	NA	NA	NA	NA	NA	NA	NA	NA	NA
Excitatory	Fgf12	-0.209290227138955	18.9234794719124	4.85252364409121	0.0276057144472055	0.221045066847944	NA	NA	NA	NA	NA	Y	NA	NA	NA
Excitatory	Eif3j1	0.209099386109687	18.8886323529326	4.77913656608416	0.0288065609482559	0.227251758591797	NA	NA	NA	NA	NA	NA	NA	NA	NA
Excitatory	Bcas2	0.208947284059041	19.2171935712611	5.73028624967833	0.0166747643863741	0.162806403950128	NA	NA	NA	NA	NA	NA	NA	NA	NA
Excitatory	Nrxn1	0.208772955417301	20.3761596840229	9.63484339585193	0.00190920483246215	0.0417945120621181	Y	NA	NA	NA	NA	Y	NA	NA	NA
Excitatory	U2af2	-0.208737330650379	19.0039365056562	4.3414844403701	0.0371944811998127	0.263721172720448	NA	NA	Y	NA	NA	NA	NA	NA	NA
Excitatory	Commd4	0.208635316440549	18.832855814454	4.6627012463	0.0308246605137267	0.238179050335017	NA	NA	NA	NA	NA	NA	NA	NA	NA
Excitatory	Bptf	0.208551835137162	19.1087724116069	6.00274310371105	0.0142836532286799	0.147710910375914	Y	NA	Y	Y	NA	Y	NA	NA	NA
Excitatory	Dennd5b	0.208496925612604	19.2450071662854	6.39869878230479	0.0114204037962308	0.133049472090454	NA	Y	Y	Y	Y	NA	NA	NA	NA
Excitatory	Tpr	0.208226472041808	19.0207810439435	5.81339380570967	0.0159045720675552	0.159597079173894	NA	NA	Y	Y	NA	Y	NA	NA	NA
Excitatory	Hcfc1r1	-0.208077332181744	19.067391261062	5.2415339047127	0.0220538206859789	0.195876778396699	NA	NA	NA	NA	NA	NA	NA	NA	NA
Excitatory	Foxo6	-0.207426014412253	18.7639492555414	3.34288429346816	0.0674961965262127	0.364925556793303	NA	NA	NA	NA	NA	NA	NA	NA	NA
Excitatory	Ftl1	-0.207354516192254	20.9222171249714	12.5503919870662	0.000396123198964751	0.0153671298732408	NA	NA	NA	NA	NA	NA	NA	NA	NA
Excitatory	Strbp	0.207202374196326	19.5264312314118	8.64187741327123	0.00328522716103751	0.0594341817643468	NA	NA	Y	Y	NA	Y	NA	NA	NA
Excitatory	Kdm7a	0.207016958300084	18.8237378224112	2.64634154972396	0.103788507683035	0.446860588571238	NA	NA	NA	NA	NA	NA	NA	NA	NA
Excitatory	Arl6ip1	-0.206627867491234	19.3448273742382	6.27704385918696	0.0122311965416076	0.136982120791873	NA	NA	NA	NA	NA	NA	NA	NA	NA
Excitatory	Ube3c	-0.206549545802866	18.8880125835257	4.56476910459037	0.0326360733137546	0.244640525656691	Y	NA	Y	NA	NA	Y	NA	NA	NA
Excitatory	Use1	-0.206374513682107	18.8430657338109	3.03720523113634	0.0813759064060237	0.401333598697073	NA	NA	NA	NA	NA	NA	NA	NA	NA
Excitatory	Map1a	-0.205968473545185	19.3069257743001	6.16305712015742	0.0130445566574192	0.140649474790454	Y	Y	Y	Y	Y	Y	Y	NA	Y
Excitatory	Nsun2	0.205666035649561	18.8161509287884	3.95925307394521	0.0466143828022994	0.302430900836297	NA	NA	NA	NA	NA	NA	NA	NA	NA
Excitatory	Brinp1	-0.205658200380665	19.1259235235092	4.24894433766599	0.0392747370207762	0.274669522416067	Y	NA	NA	NA	NA	Y	NA	NA	NA
Excitatory	Zmiz2	-0.205657292604315	18.9324097250838	4.88795149552993	0.0270447570435446	0.21928420080381	Y	NA	NA	NA	NA	Y	Y	NA	Y
Excitatory	Scai	-0.20538162521896	18.9147764891655	4.05706055203927	0.043987004953932	0.292443638942838	NA	NA	NA	NA	NA	NA	NA	NA	NA
Excitatory	Zranb1	0.204971234054679	19.0095875340287	5.59785381892311	0.0179824932275529	0.171311701304511	NA	Y	NA	Y	Y	NA	NA	NA	NA
Excitatory	Uqcc2	-0.204817836082906	18.8782963049444	3.48976751096529	0.0617492562706434	0.350874013048236	NA	NA	NA	NA	NA	NA	NA	NA	NA
Excitatory	Evi5	0.204530438383123	18.8571270507078	3.13858543045012	0.076460095012304	0.387240023595289	NA	NA	NA	NA	NA	NA	NA	NA	NA
Excitatory	l7Rn6	-0.204216632295455	18.819649049411	3.11821200187728	0.0774216932115913	0.390466418615984	NA	NA	NA	NA	NA	NA	NA	NA	NA
Excitatory	Fam65a	-0.203402816789217	18.8596717027768	4.36133598268611	0.0367634631382931	0.262506473983675	Y	NA	Y	NA	NA	NA	NA	NA	NA
Excitatory	Dpysl4	-0.203251651023289	18.8970954307789	3.44952081967654	0.0632701101850701	0.353478160129535	NA	NA	NA	NA	NA	NA	NA	NA	NA
Excitatory	Stxbp1	-0.202991627539819	19.6592733457843	9.58514662272501	0.001961577733917	0.0426671503625993	Y	NA	NA	NA	NA	Y	NA	NA	Y
Excitatory	Plk2	0.202797495403135	19.2325074315494	4.86172652350024	0.027458844333242	0.221045066847944	NA	NA	NA	NA	NA	Y	NA	NA	NA
Excitatory	Rad51d	0.202781127123451	18.9513381720062	3.40684497528173	0.0649264707722001	0.358458667968356	NA	NA	NA	NA	NA	NA	NA	NA	NA
Excitatory	Zcchc17	0.202716637577506	18.8363871830366	4.18697109558593	0.0407358164756687	0.281263995225581	NA	NA	NA	NA	NA	NA	NA	NA	NA
Excitatory	Hn1	0.20246663617786	19.770952292778	11.2518084070894	0.000795454786213544	0.0228495905383326	NA	NA	NA	NA	NA	NA	NA	NA	NA
Excitatory	Wdr34	0.202231838056519	18.9740817607926	4.18062137168408	0.0408887068476412	0.281802571186216	NA	NA	NA	NA	NA	NA	NA	NA	NA
Excitatory	Prkacb	-0.202179715426768	19.509313004039	7.91947802983441	0.00489053799213921	0.0766795602684161	Y	NA	NA	NA	NA	Y	NA	NA	NA
Excitatory	Atad1	-0.201849586946786	18.9852327349376	4.37700883053026	0.0364268690738347	0.261592191459618	NA	NA	NA	NA	NA	NA	NA	NA	NA
Excitatory	Hnrnpr	-0.201353771518241	19.0128277410475	4.44085539342495	0.0350886627086797	0.25638570441313	NA	NA	NA	NA	NA	NA	NA	NA	NA
Excitatory	Rab11fip2	0.201341564484981	18.9050121455414	3.90574465297482	0.0481212975132492	0.309822421657729	NA	NA	NA	NA	NA	NA	NA	NA	NA
Excitatory	Cend1	-0.2012302212045	19.0050969852683	4.0587124950689	0.0439439922900277	0.292443638942838	NA	NA	NA	NA	NA	NA	NA	NA	NA
Excitatory	Efr3b	0.201204383346048	18.8746426563844	4.02249820149154	0.0448971626375698	0.296920954314895	NA	NA	NA	NA	Y	Y	NA	NA	NA
Excitatory	Slc6a6	0.20117228586332	19.3864274345907	7.36663519063904	0.00664451495449117	0.094709506718751	NA	NA	NA	NA	NA	Y	NA	NA	NA
Excitatory	Ssr1	0.201122548492018	18.9975558246248	4.85773579594843	0.0275224328830404	0.221045066847944	NA	NA	NA	NA	NA	NA	NA	NA	NA
Excitatory	Nsmf	-0.200775201806909	19.0025989254283	4.66459245083911	0.0307907302122366	0.238179050335017	Y	NA	NA	NA	NA	Y	NA	NA	Y
Excitatory	Hira	-0.200562524866426	18.8327981624654	3.79890714831322	0.0512860462423856	0.3179396902967	NA	NA	NA	NA	NA	Y	NA	NA	NA
Excitatory	Rbbp7	-0.200389715755936	18.9973868800233	5.20250604061016	0.0225543489935429	0.198763501786187	NA	NA	NA	NA	NA	NA	NA	NA	NA
Excitatory	Polr2e	0.200386971894526	18.8336914462978	3.30369939144225	0.0691240448973201	0.367137767771295	NA	NA	NA	NA	NA	NA	NA	NA	NA
Excitatory	Setbp1	0.200035261895881	18.9488483598184	3.89752329156659	0.0483573464314011	0.309822421657729	NA	Y	NA	NA	NA	Y	NA	NA	NA
Excitatory	Cul3	-0.19983288371468	18.8639049276493	3.64193775521767	0.0563413236472045	0.334769764290054	NA	NA	Y	Y	NA	NA	NA	NA	NA
Excitatory	Sf3a1	0.19955919967683	18.8006063515334	4.21797005409667	0.0399979851463398	0.277698188386858	NA	NA	NA	NA	NA	NA	NA	NA	NA
Excitatory	Rfc2	0.199544384943316	18.8049801781217	3.24228686060178	0.071760408781032	0.374008889533273	NA	NA	NA	NA	NA	NA	NA	NA	NA
Excitatory	Zfp329	0.199304004888368	18.8480326319406	3.84707393498434	0.0498328561744877	0.313982423096929	NA	NA	NA	NA	NA	NA	NA	NA	NA
Excitatory	Cep170b	-0.199090883596027	19.0267978374617	4.9352486506607	0.0263142764522197	0.21928420080381	Y	Y	NA	NA	Y	Y	Y	NA	Y
Excitatory	Pfkm	-0.198909153791082	18.8868424540955	3.63468879533912	0.0565871828387166	0.334769764290054	Y	Y	Y	Y	NA	Y	NA	NA	NA
Excitatory	Prpf4b	0.198836118488548	18.8402635530383	3.06831304459297	0.0798322746200008	0.396317743265254	NA	NA	NA	NA	NA	NA	NA	NA	NA
Excitatory	Fam155a	-0.198794245629515	19.0793036440937	4.57915512630643	0.0323631680031413	0.244543375895222	NA	NA	NA	NA	NA	Y	NA	NA	NA
Excitatory	Rpsa	-0.198697495177877	20.6884853547594	9.43947127888305	0.00212364707475573	0.0446440443704235	NA	NA	NA	NA	NA	NA	NA	Y	NA
Excitatory	Fis1	-0.1986249003428	18.844465064132	3.5392950518426	0.0599309272902442	0.344831925677659	NA	NA	NA	NA	NA	NA	NA	NA	NA
Excitatory	Ghdc	0.198443924306286	18.969623216276	3.2066806154603	0.0733381266648205	0.378071282020808	NA	NA	NA	NA	NA	NA	NA	NA	NA
Excitatory	2410015M20Rik	-0.198382387393782	18.8580926950204	3.60099086103901	0.0577451437378999	0.337939309309047	NA	NA	NA	NA	NA	NA	NA	NA	NA
Excitatory	Glrx5	-0.198119863172857	18.898754110415	4.24429276815408	0.0393824694897299	0.274669522416067	NA	NA	NA	NA	NA	NA	NA	NA	NA
Excitatory	Rb1cc1	0.19775476594685	18.9540168708347	4.17596554642228	0.0410011938993482	0.282061229695151	NA	Y	Y	Y	Y	Y	NA	NA	Y
Excitatory	Tspyl1	0.197624300198678	18.9280688811032	4.37708638892468	0.0364252114559321	0.261592191459618	NA	NA	NA	NA	NA	NA	NA	NA	NA
Excitatory	Ndufv1	0.197475883305185	18.8533549615135	3.05600292036684	0.0804393196394864	0.397235117852214	NA	NA	NA	NA	NA	NA	NA	NA	NA
Excitatory	Pcnx	-0.197170114266553	18.9246660859584	3.88551395207742	0.0487043534160555	0.310109106437592	Y	Y	Y	Y	Y	Y	NA	NA	Y
Excitatory	Ubxn2a	0.197138402978933	18.8602378595217	3.72930447481235	0.0534656526983129	0.327140245697157	NA	NA	NA	NA	NA	NA	NA	NA	NA
Excitatory	Banp	0.197081143762704	18.8741217813772	3.87724070720355	0.0489449354348722	0.310589868535285	NA	NA	NA	NA	NA	NA	NA	NA	NA
Excitatory	Sez6l	0.196799231883216	19.1166176187817	3.58778888075813	0.0582056400130279	0.339578020727169	NA	NA	NA	NA	NA	Y	NA	NA	NA
Excitatory	Fam124a	0.196653817674526	18.9717042417062	4.12347798000951	0.0422920475971188	0.287040231298088	NA	NA	NA	NA	NA	Y	NA	NA	NA
Excitatory	Nisch	-0.196542363382841	19.3186473062347	7.18044705378338	0.00737023406903008	0.100486198557102	Y	NA	Y	Y	Y	Y	Y	NA	Y
Excitatory	Cab39	-0.196535097975965	19.0154543341356	5.53872877564504	0.0186000892592643	0.175427537523326	NA	NA	NA	NA	NA	Y	NA	NA	Y
Excitatory	Ddx17	0.196433261846784	19.3478169172922	5.90212406476257	0.0151226368611256	0.15463718072939	NA	NA	NA	NA	NA	NA	NA	NA	NA
Excitatory	Snrnp200	0.196389321280649	18.8802660663102	3.8635241744189	0.0493465746079937	0.312611380892054	NA	Y	Y	Y	Y	Y	NA	NA	NA
Excitatory	Chmp2a	-0.196256133254614	18.8616763233667	3.57452169453882	0.058672343183483	0.340191105392059	NA	NA	NA	NA	NA	NA	NA	NA	NA
Excitatory	Lppr4	0.196234504793136	19.3815236137259	6.1764921290021	0.0129458685134885	0.140649474790454	Y	NA	NA	NA	NA	NA	NA	NA	NA
Excitatory	Lgmn	-0.196207455876344	18.9390791671961	3.39640352355423	0.0653387347335377	0.359458565500442	NA	NA	NA	NA	NA	NA	NA	NA	NA
Excitatory	Ago1	-0.196080617529059	18.8523959121503	3.10763025906954	0.0779262638360988	0.391491650404883	Y	NA	NA	NA	NA	Y	NA	NA	NA
Excitatory	Smap2	-0.196014872032924	18.8827755776222	4.01349449564827	0.0451375050361367	0.297986721843829	NA	NA	NA	NA	NA	Y	NA	NA	NA
Excitatory	Gp1bb	0.195546891839613	19.3443897751162	7.98905360750541	0.0047061008417268	0.0753576913507147	NA	NA	NA	NA	NA	NA	NA	NA	NA
Excitatory	Dusp22	-0.194877421122346	18.9060156566237	3.93306743489393	0.0473455106805826	0.306118825929609	NA	NA	NA	NA	NA	NA	NA	NA	NA
Excitatory	Cspg5	-0.194817246253253	19.8722533049799	8.82380793269886	0.00297325559033872	0.055115077765737	NA	NA	NA	NA	NA	Y	NA	NA	NA
Excitatory	Ncor2	-0.194552220370335	18.820296095716	3.5258315885726	0.0604195087481017	0.346583249114492	Y	Y	Y	Y	NA	Y	Y	NA	Y
Excitatory	Ehbp1	-0.194171093452543	18.888261665426	2.97627125223039	0.0844937219917899	0.40886917023765	NA	NA	NA	Y	NA	Y	NA	NA	NA
Excitatory	Neurod2	0.194132129219116	19.2024125782113	4.87146207770684	0.0273043575580863	0.220485616933645	NA	NA	NA	NA	NA	NA	NA	NA	NA
Excitatory	Znrf1	0.193692577424979	19.120478722453	6.12464991580305	0.0133309684341342	0.142108878803532	NA	NA	NA	NA	NA	Y	NA	NA	NA
Excitatory	Fam172a	-0.193684984261977	18.8291067697297	2.45051178402298	0.117486556984029	0.467612736945607	NA	NA	NA	NA	NA	NA	NA	NA	NA
Excitatory	Tnrc6b	0.193557968126817	19.1260623650912	3.96660914649442	0.0464111430454506	0.3019725267468	Y	NA	NA	NA	NA	Y	NA	NA	NA
Excitatory	Ranbp2	-0.19345269151634	18.8244921000206	3.23830253589426	0.0719351324007627	0.3744009726474	NA	Y	Y	Y	Y	Y	NA	NA	Y
Excitatory	6330403K07Rik	-0.193274869340321	19.2379132369976	5.06250498529243	0.0244488749851072	0.207677464038281	NA	NA	NA	NA	NA	NA	NA	NA	NA
Excitatory	Ckb	-0.193199832295367	19.3447840134702	6.34453905405189	0.0117743201190865	0.135215159573142	Y	NA	NA	NA	NA	Y	Y	NA	NA
Excitatory	Rpl13a	-0.193145715897521	20.390549494442	7.37990948471543	0.00659564896746441	0.0946650495214751	NA	NA	NA	NA	NA	NA	NA	NA	NA
Excitatory	Huwe1	-0.193031027317683	19.0894446565313	5.19838783473688	0.0226078467039195	0.198769455950582	Y	Y	Y	Y	Y	Y	Y	NA	Y
Excitatory	Lmbr1	0.192966029245646	18.884449008514	3.76248957094708	0.0524144832436792	0.322808020369828	NA	NA	NA	NA	NA	NA	NA	NA	NA
Excitatory	Itm2b	-0.19287901154193	19.4640474374545	6.10682754630307	0.0134660628126164	0.142339310010886	NA	NA	NA	NA	NA	NA	NA	NA	NA
Excitatory	Ralgps1	0.192875488162712	18.8842825048667	3.51694229448799	0.0607444176823797	0.346860764398778	NA	NA	NA	NA	NA	Y	NA	NA	NA
Excitatory	Fbxo22	0.192672814094005	18.834879837389	3.15273994283916	0.0757995860918385	0.384930961489323	NA	NA	NA	NA	NA	NA	NA	NA	NA
Excitatory	Psd2	0.19256657703648	18.8900956867252	3.32056792411754	0.0684181904153462	0.366748789932974	NA	NA	NA	NA	NA	NA	NA	NA	NA
Excitatory	Sh3bgrl3	-0.192526981177285	19.1489280728209	5.30780268388935	0.0212301163845842	0.191580162962088	NA	NA	NA	NA	NA	NA	NA	NA	NA
Excitatory	Brinp2	-0.192105907584711	18.8318885815226	2.5433160898865	0.110761943039051	0.456014432883969	Y	NA	NA	NA	NA	Y	NA	NA	NA
Excitatory	Rangap1	0.19186523008284	19.3191448798309	6.68301546080534	0.00973358251775505	0.122064075072388	NA	NA	NA	NA	NA	NA	NA	NA	NA
Excitatory	Map4k4	0.1918376234025	19.243468403925	5.10838165203018	0.0238105205248149	0.205032010834962	Y	Y	Y	Y	Y	Y	Y	NA	NA
Excitatory	Dusp1	0.191550745852048	18.8016871370276	1.34494759870574	0.246163330246042	0.63206624632423	NA	NA	NA	NA	NA	NA	NA	NA	NA
Excitatory	Rplp2	-0.191283907985845	20.1097711795897	6.47659121624065	0.0109304411858319	0.128938088345722	NA	NA	NA	NA	NA	NA	NA	NA	NA
Excitatory	Rnf145	-0.190938393159003	18.9429505899227	3.84657895945179	0.0498475662449583	0.313982423096929	NA	NA	NA	NA	NA	NA	NA	NA	NA
Excitatory	Lrpprc	-0.190789322213581	18.878184435734	2.8692065673938	0.0902893721696208	0.419066007477961	NA	Y	Y	Y	Y	NA	NA	NA	NA
Excitatory	Oxa1l	-0.19067726690458	18.8159109343194	2.84023983142242	0.091930491687534	0.421357418051389	NA	NA	NA	NA	NA	NA	NA	NA	NA
Excitatory	Rpl5	-0.190588795398948	19.8086384418775	6.67157346645217	0.00979626645545077	0.122064075072388	NA	NA	NA	NA	NA	NA	NA	NA	NA
Excitatory	Zfp780b	0.19052784694533	18.839682162831	2.85685733557489	0.0909850991521376	0.419066007477961	NA	NA	NA	NA	NA	NA	NA	NA	NA
Excitatory	Specc1l	0.190398434106276	18.7854510879958	2.69174988095915	0.100868984459162	0.439317116342393	NA	NA	NA	NA	Y	NA	NA	NA	NA
Excitatory	Ttl	0.190006649682807	18.9465188495745	3.66233525669145	0.0556555741331051	0.334022209669656	NA	NA	NA	NA	NA	NA	NA	NA	NA
Excitatory	Zfp445	0.189469326495462	19.0010168752512	3.28181357887047	0.070051481071499	0.369192889736766	NA	NA	NA	Y	Y	NA	NA	NA	NA
Excitatory	Vamp2	-0.189234981598108	19.6371464870306	7.92332867316372	0.00488014043057958	0.0766795602684161	Y	NA	NA	NA	NA	Y	NA	NA	NA
Excitatory	Slc1a4	-0.189225310875523	18.9688233055591	3.46666643797676	0.0626173828729145	0.352761121240334	NA	NA	NA	NA	NA	Y	NA	NA	NA
Excitatory	Dcaf17	0.189145569904225	19.0599205792035	3.82171786597519	0.0505923426483751	0.316244161770491	NA	NA	NA	NA	NA	NA	NA	NA	NA
Excitatory	Pik3r1	0.188980371766184	19.2073182459303	4.85099813112492	0.0276301391788218	0.221045066847944	NA	NA	NA	Y	NA	Y	NA	NA	NA
Excitatory	Snx2	-0.18882021128212	18.8532313986718	3.42453698232725	0.0642342531991349	0.356836482576548	NA	NA	NA	NA	NA	NA	NA	NA	NA
Excitatory	2310036O22Rik	-0.18881873637451	19.008877491716	4.12984833133964	0.0421331268029779	0.286703356527316	NA	NA	NA	NA	NA	NA	NA	NA	NA
Excitatory	Zfp462	-0.188793804558777	18.9758187798648	2.92612824628804	0.087156281029849	0.413051382651204	Y	Y	Y	Y	Y	Y	NA	NA	NA
Excitatory	Parp6	-0.1886604385765	18.9275041368865	3.76775091108402	0.0522498446052004	0.322808020369828	NA	NA	NA	NA	NA	Y	NA	NA	Y
Excitatory	Copg1	-0.188425473518755	18.9655918242497	4.36221804948696	0.0367444334369062	0.262506473983675	Y	NA	Y	Y	NA	NA	NA	NA	NA
Excitatory	Cst3	-0.18834598269183	19.8363465047457	3.43439165822156	0.0638520966035086	0.355963614102227	NA	NA	NA	NA	NA	Y	NA	NA	NA
Excitatory	Rps27a	-0.187942718913144	20.2867608989677	7.00277103056851	0.00813836412517038	0.106335639593806	NA	NA	NA	NA	NA	NA	NA	NA	NA
Excitatory	Robo2	0.187880124682001	19.2530111563149	4.13224517743629	0.042073495431569	0.286703356527316	NA	NA	NA	NA	Y	Y	NA	NA	NA
Excitatory	Zfp148	-0.187839779108744	18.9227975836756	3.56496413177751	0.0590110154793834	0.341103611749493	NA	NA	NA	NA	NA	Y	NA	NA	Y
Excitatory	Bloc1s1	-0.187717902435682	18.8392963071152	2.7732453522699	0.0958516455508339	0.429041546553653	NA	NA	NA	NA	NA	NA	NA	NA	NA
Excitatory	Tspan31	-0.187695931462267	18.8132457693847	3.30488281078806	0.0690742721175963	0.367137767771295	NA	NA	NA	NA	NA	NA	NA	NA	NA
Excitatory	Eif4g1	-0.187592693403637	19.2571613968947	6.05325632913514	0.0138806751947667	0.144689697390324	Y	Y	Y	Y	Y	Y	NA	NA	NA
Excitatory	Patz1	-0.187408603192633	18.7653878141288	2.91415367097773	0.0878054668817442	0.413051382651204	NA	NA	Y	Y	Y	NA	NA	NA	NA
Excitatory	Csk	0.187395918527603	18.8727114502806	3.53052513477724	0.0602487032364458	0.346131099662207	NA	NA	NA	NA	NA	NA	NA	NA	NA
Excitatory	Wdr47	0.186829000158956	19.0288560076608	4.89029155546996	0.0270081248926374	0.21928420080381	NA	NA	NA	Y	NA	Y	NA	NA	NA
Excitatory	Celf4	0.186821171361469	20.1681148386802	8.78017000360114	0.00304522817091206	0.0561725176820691	NA	NA	NA	NA	NA	Y	NA	NA	NA
Excitatory	Higd1a	-0.186729679389233	18.8975417212967	3.70580042100096	0.0542236583006442	0.330089162967986	NA	NA	NA	NA	NA	NA	NA	NA	NA
Excitatory	Fibp	-0.186648447386336	18.7751476544134	2.99866034560694	0.0833333968707223	0.406477219950636	NA	NA	NA	NA	NA	NA	NA	Y	NA
Excitatory	Mga	0.186492289357116	18.832061405637	3.26238489409866	0.070885961476363	0.372027716925459	NA	Y	Y	Y	Y	Y	NA	NA	NA
Excitatory	Hnrnph3	0.186303958969542	18.8903882486591	3.09432068342949	0.0785659374098635	0.392546089682081	NA	NA	NA	NA	NA	NA	NA	NA	NA
Excitatory	Hnrnpll	-0.186228767936429	18.8194066492132	2.78249467858564	0.095299621227596	0.429041546553653	NA	NA	NA	NA	NA	NA	NA	NA	NA
Excitatory	Mmd	-0.186151725712688	19.0238231942472	3.97745520980925	0.0461131810356687	0.3019725267468	NA	NA	NA	NA	NA	Y	NA	NA	NA
Excitatory	Gdap1l1	-0.18600954185205	18.8207199306672	3.19706765527758	0.0737704291661923	0.378199080316596	NA	NA	NA	NA	NA	NA	NA	NA	NA
Excitatory	Tnpo2	-0.185981110236172	19.0097480907816	4.37705489598352	0.0364258845297485	0.261592191459618	Y	Y	NA	NA	Y	Y	NA	NA	Y
Excitatory	Ndufa12	-0.185913927724635	18.8972046641461	2.71361207347968	0.0994954760561036	0.436209247563624	NA	NA	NA	NA	NA	NA	NA	NA	NA
Excitatory	Ddx1	0.185784921976898	18.8714494578955	3.66452727974456	0.0555824084881492	0.334022209669656	NA	Y	Y	Y	NA	Y	NA	NA	NA
Excitatory	Cyp51	0.185566406280608	19.0266045692266	3.7043408321972	0.0542711039610982	0.330089162967986	NA	NA	NA	NA	NA	NA	NA	NA	NA
Excitatory	Maz	-0.185518871962947	18.7922513389182	3.07141712722409	0.0796799847390685	0.396084257031856	Y	NA	NA	NA	NA	Y	NA	NA	NA
Excitatory	Amd1	0.1850229892869	19.0568627135477	4.72202417747121	0.029778669053535	0.232967009664142	NA	NA	NA	NA	NA	NA	NA	NA	NA
Excitatory	Ccnl1	0.184905427226016	18.8259172899854	2.96011402396277	0.0853419222916255	0.409614501980917	NA	NA	NA	NA	NA	NA	NA	NA	NA
Excitatory	Rfx3	0.184851231491853	18.8797950274291	2.55419681929038	0.110001704857278	0.455705600116331	NA	NA	NA	NA	NA	Y	NA	NA	NA
Excitatory	Tomm20	-0.184415499186009	19.2305332825631	5.53107088996353	0.0186816678542564	0.175747790338917	NA	NA	NA	NA	NA	NA	NA	NA	NA
Excitatory	Sncb	-0.184395082685296	19.2465363611987	4.4899303251982	0.0340950672256946	0.253056682387157	NA	NA	NA	NA	NA	NA	NA	NA	NA
Excitatory	Ldhb	-0.184334443598249	19.0082897985207	3.42043149577171	0.064394179945676	0.356870838196728	NA	NA	NA	NA	NA	Y	NA	NA	NA
Excitatory	Dbnl	-0.184278407059714	18.853839433365	3.65336814681609	0.0559559449594943	0.334769764290054	NA	NA	NA	NA	NA	NA	NA	NA	NA
Excitatory	Pkn2	0.184187138843003	18.7958852361666	2.3239856996928	0.127393235171016	0.484712582354432	NA	NA	NA	NA	NA	NA	NA	NA	NA
Excitatory	Zdhhc20	0.184075033916976	18.9183003330036	2.41011397412467	0.120553588687168	0.473037699926813	NA	NA	NA	NA	NA	NA	NA	NA	NA
Excitatory	Slc7a1	0.183611083990412	18.9055854056306	2.35720960417348	0.124705075720621	0.480166809678539	NA	NA	NA	NA	NA	NA	NA	NA	NA
Excitatory	Caprin1	-0.183456606625386	19.262825986239	6.08764922732985	0.0136130088457537	0.143099581354929	NA	NA	Y	Y	NA	Y	NA	NA	NA
Excitatory	Atp6v1c1	-0.183395142997553	18.9232053784901	3.63623850570934	0.0565345266017099	0.334769764290054	NA	NA	NA	NA	NA	NA	NA	NA	NA
Excitatory	Itsn1	0.183302484563464	18.9923218688718	3.72551530964415	0.0535870903513761	0.327351008104267	Y	NA	Y	NA	NA	Y	NA	NA	NA
Excitatory	Pfdn4	-0.183218073772063	18.8474237902365	3.63697245668027	0.0565096064788958	0.334769764290054	NA	NA	NA	NA	NA	NA	NA	NA	NA
Excitatory	Bhlhe22	0.18244293673994	19.1615106542347	2.47359512155526	0.115772846804821	0.467612736945607	NA	NA	NA	NA	NA	NA	NA	NA	NA
Excitatory	Ubap2l	-0.182373883097143	18.9055920615133	3.74418038043677	0.0529917105395135	0.325525066416211	Y	Y	Y	Y	Y	Y	NA	NA	Y
Excitatory	Usp29	0.182357818158289	18.8893255495848	2.7495867603875	0.0972795676669759	0.432666207376992	NA	NA	NA	NA	NA	Y	NA	NA	NA
Excitatory	Anapc1	0.182256735051099	18.852533544331	2.5323830076793	0.111531665101082	0.457713683294609	Y	Y	Y	Y	NA	Y	NA	NA	NA
Excitatory	Mrps15	-0.182248548235352	18.8435053545219	2.90390627698025	0.088365176203059	0.413987192162941	NA	NA	NA	NA	NA	NA	NA	NA	NA
Excitatory	Nfia	-0.182172469164466	19.1868758043932	1.83340325795734	0.175726097972517	0.554746062643106	NA	NA	NA	NA	NA	Y	NA	NA	NA
Excitatory	Shroom2	-0.18205744534347	18.9112872777244	2.99289221799495	0.0836306770703876	0.40671061135427	NA	Y	Y	Y	NA	Y	NA	NA	NA
Excitatory	Rab5b	-0.181923878920107	18.8239254253618	3.37200072365749	0.0663131776781331	0.361123715778314	NA	NA	NA	NA	NA	NA	NA	NA	NA
Excitatory	Mrpl11	0.181911252741242	18.8471589046543	3.03144206600018	0.0816654043399475	0.401708387622513	NA	NA	NA	NA	NA	NA	NA	NA	NA
Excitatory	Fbxo11	-0.181867952920962	18.9498353631655	3.8233596869386	0.0505427969237018	0.316244161770491	NA	Y	Y	Y	Y	Y	NA	NA	NA
Excitatory	Dctn2	0.181796874051554	19.0791958367349	5.22889767795618	0.0222146068207914	0.196690742274443	NA	NA	NA	NA	NA	NA	NA	NA	NA
Excitatory	Bri3	0.18175830988528	19.0321492483332	3.78589108372898	0.0516863826319783	0.319894503033116	NA	NA	NA	NA	NA	NA	NA	NA	NA
Excitatory	Btbd1	-0.181577885136372	19.0031807604362	4.47500840563498	0.0343940332575554	0.253277391679415	NA	NA	NA	NA	NA	Y	NA	NA	NA
Excitatory	Itgb1	0.181472970072172	18.8566864414599	1.95335706382502	0.162225553975076	0.534049260810069	NA	NA	NA	NA	NA	NA	NA	NA	NA
Excitatory	Cdc42se2	-0.181351982533501	18.9310513080264	3.35402182466896	0.0670410297070817	0.363868232576994	NA	NA	NA	NA	NA	Y	NA	NA	NA
Excitatory	Rpl30	-0.18124759379947	19.8976155627064	5.50690132326827	0.018941576385357	0.176550797564072	NA	NA	NA	NA	NA	NA	NA	NA	NA
Excitatory	Ppfia2	0.181226822978591	18.9675950355111	3.3025193990336	0.0691737117591943	0.367137767771295	NA	NA	NA	NA	NA	Y	NA	NA	NA
Excitatory	Phc2	-0.181181869948089	18.811242265481	2.98284668102224	0.0841511470942029	0.408067998086966	NA	NA	NA	NA	NA	NA	NA	NA	NA
Excitatory	Pccb	-0.181053989165089	18.8251093760036	2.96930733363797	0.0848581813750709	0.40886917023765	NA	NA	NA	NA	NA	NA	NA	NA	NA
Excitatory	Gpsm1	0.180969378142241	19.0435309027252	4.90310366783592	0.0268084718539032	0.21928420080381	NA	NA	NA	NA	NA	Y	NA	NA	NA
Excitatory	Kalrn	0.180899206123182	19.0328618114899	2.73631108404811	0.0980909690944482	0.433744202940551	Y	Y	Y	Y	NA	Y	NA	NA	Y
Excitatory	Gucy1b3	-0.180695785566929	19.0903704463328	3.66433153020512	0.0555889380930052	0.334022209669656	NA	NA	NA	NA	NA	Y	NA	NA	NA
Excitatory	Rpl32	-0.18067741594326	19.8717750537917	5.01563345316799	0.025119437285423	0.211464077192498	NA	NA	NA	NA	NA	NA	NA	NA	NA
Excitatory	Rchy1	0.180598809689857	18.8054342907321	3.28446140186475	0.0699385716214301	0.369192889736766	NA	NA	NA	NA	NA	NA	NA	NA	NA
Excitatory	Bmyc	-0.180573234855536	18.918106194955	3.88700763943393	0.0486610509123207	0.310109106437592	NA	NA	NA	NA	NA	NA	NA	NA	NA
Excitatory	Tmem57	-0.180345534519795	18.9528991901086	3.17840944338604	0.0746173311234133	0.380983740864863	NA	NA	NA	NA	NA	NA	NA	NA	NA
Excitatory	Sema4c	0.180254254635753	18.7959364623573	3.21306917587322	0.0730523321463391	0.378071282020808	NA	NA	NA	NA	NA	NA	NA	NA	NA
Excitatory	0610010K14Rik	0.180193812689343	18.8076041310632	3.10272955117603	0.0781611429840967	0.391491650404883	NA	NA	NA	NA	NA	NA	NA	NA	NA
Excitatory	Gtf3c2	-0.180186728952099	18.8469462937125	2.36568354624978	0.124029575242385	0.479696222929435	Y	NA	NA	Y	NA	Y	Y	NA	NA
Excitatory	Armc1	0.180081123133571	19.0412377777031	4.20361722174948	0.0403378490256849	0.279542036618144	NA	NA	NA	NA	NA	NA	NA	NA	NA
Excitatory	Lmbrd1	0.180054937369043	18.9796880913409	3.44851133758334	0.0633087661713874	0.353478160129535	NA	NA	NA	NA	NA	Y	NA	NA	NA
Excitatory	Scd2	-0.179838483984207	20.0567970773297	6.13726400968335	0.013236195873648	0.141499446228799	Y	NA	NA	NA	NA	Y	NA	NA	NA
Excitatory	Rab5c	-0.179818174741171	19.0755556171309	4.48427508760437	0.0342080510249605	0.253089003168621	NA	NA	NA	NA	NA	NA	NA	NA	NA
Excitatory	Rbmx	0.179798452451764	18.7995892054896	2.08799849322077	0.148460461926321	0.518715615811277	NA	NA	NA	NA	NA	NA	NA	NA	NA
Excitatory	Prkar2a	0.179652894099607	19.0184763999106	2.92901225080709	0.0870007064580812	0.413051382651204	NA	NA	NA	NA	NA	NA	NA	NA	NA
Excitatory	Brd1	0.179572502382425	18.8013416898709	2.77551618452037	0.0957157944985823	0.429041546553653	NA	Y	Y	Y	Y	Y	Y	NA	NA
Excitatory	Enah	0.179394695290705	19.0832895396354	4.34146759267583	0.0371948492375033	0.263721172720448	NA	NA	NA	NA	NA	Y	NA	NA	NA
Excitatory	Tmem237	-0.179216172994531	18.8299160811291	2.86555289824037	0.0904946080107683	0.419066007477961	NA	NA	NA	NA	NA	NA	NA	NA	NA
Excitatory	Chl1	0.179094207211888	20.0626471201575	4.59393715468696	0.032085230638826	0.242931031979683	NA	NA	NA	NA	NA	Y	NA	NA	NA
Excitatory	Stip1	-0.179047338397545	18.9125087699691	3.32865302535697	0.0680826106965098	0.365992662929952	NA	NA	NA	NA	NA	NA	NA	NA	NA
Excitatory	Ncl	0.178962301044264	19.3591113732729	6.47068606498124	0.0109668188084832	0.128962934926007	NA	NA	NA	NA	NA	Y	NA	NA	NA
Excitatory	Golga7	-0.178838719895368	18.9140661177526	2.95807260763831	0.0854497433045496	0.409614501980917	NA	NA	NA	NA	NA	NA	NA	NA	NA
Excitatory	Tmem50a	0.178807681649531	19.2585509704057	5.85737348141197	0.0155119249229445	0.157760468878487	NA	NA	NA	NA	NA	NA	NA	NA	NA
Excitatory	Rpl12	-0.178760879582987	20.3205462372311	6.47838238962549	0.0109194314713283	0.128938088345722	NA	NA	NA	NA	NA	NA	NA	NA	NA
Excitatory	Amd2	0.178632922531835	19.0511702582955	4.40300729937098	0.0358756148046675	0.25991208840052	NA	NA	NA	NA	NA	NA	NA	NA	NA
Excitatory	Rab8a	-0.178593999487858	18.7903112264196	2.9111580945679	0.0879686859043475	0.413051382651204	NA	NA	NA	NA	NA	NA	NA	NA	NA
Excitatory	Sipa1l1	-0.178359890620246	18.8864656841826	2.93820751666021	0.0865066817614457	0.412056510719393	Y	Y	Y	Y	Y	Y	NA	NA	Y
Excitatory	Rps24	-0.178346563614988	20.6448131890755	7.19722989594857	0.007301620268523	0.0999127166198256	NA	NA	NA	NA	NA	NA	NA	NA	NA
Excitatory	Map3k7	-0.178224060125897	18.8178996424349	2.55668576728613	0.109828609280268	0.455705600116331	NA	NA	NA	NA	NA	NA	NA	NA	NA
Excitatory	Lancl1	0.177878868034823	18.8581127897834	2.4581440566435	0.11691685501589	0.467612736945607	NA	NA	NA	NA	NA	NA	NA	NA	NA
Excitatory	Polr1d	-0.177821809071913	19.0250102894646	3.96876524181607	0.0463517498052831	0.3019725267468	NA	NA	NA	NA	NA	NA	NA	NA	NA
Excitatory	Rabac1	-0.177735353204103	19.1849157371522	5.14856184566452	0.0232656345847182	0.202658756810867	NA	NA	NA	NA	NA	NA	NA	NA	NA
Excitatory	Gltscr2	0.177606643049853	18.8311587277425	3.22232657356858	0.0726403172856478	0.376508972377263	NA	NA	NA	NA	NA	NA	NA	NA	NA
Excitatory	Rnd3	-0.177532361613713	18.748611244976	1.18604050887802	0.276129689941382	0.657644429346184	NA	NA	NA	NA	NA	NA	NA	NA	NA
Excitatory	Neo1	0.177441994431349	19.3167838264144	3.8421186848243	0.0499803272976147	0.31398325813176	NA	NA	Y	Y	NA	Y	NA	NA	NA
Excitatory	Dclk2	-0.17734581531758	18.8898435946761	3.09031460103392	0.0787595795136781	0.392546089682081	NA	NA	NA	NA	NA	Y	NA	NA	NA
Excitatory	Secisbp2l	-0.17732336728974	18.9119070024991	2.91233235374352	0.0879046652788055	0.413051382651204	Y	NA	NA	NA	NA	Y	NA	NA	NA
Excitatory	Yipf4	-0.177214273341549	18.8182525951627	2.71023072196294	0.0997065699640387	0.436209247563624	NA	NA	NA	NA	NA	NA	NA	NA	NA
Excitatory	Gm15800	0.176972209615827	19.2952028924452	5.11265002066034	0.0237520138620547	0.204997312300256	NA	Y	Y	Y	Y	NA	NA	NA	Y
Excitatory	Psme1	-0.176844135908987	18.8464555357363	2.81941602759593	0.0931302806743194	0.423759668896571	NA	NA	NA	NA	NA	NA	NA	NA	NA
Excitatory	Rnf208	-0.176842000460217	18.9653780779429	4.08546117687047	0.0432536461103966	0.289614715860182	NA	NA	NA	NA	NA	NA	NA	NA	NA
Excitatory	Txndc15	-0.17668676711617	18.8621119470038	2.82322515022838	0.0929095478314756	0.423267104709252	NA	NA	NA	NA	NA	NA	NA	NA	NA
Excitatory	Dnmt1	-0.176649331585738	18.8354808904851	2.01418691849085	0.15583473182035	0.526869807583086	NA	NA	Y	Y	NA	NA	Y	NA	NA
Excitatory	Actr1b	0.176597037473407	18.9429581627408	2.77929088646147	0.0954904391554971	0.429041546553653	NA	NA	NA	NA	NA	NA	NA	NA	NA
Excitatory	Gde1	-0.176578961696666	19.2535690091296	5.51527338276537	0.018851126759535	0.176459676607289	NA	NA	NA	NA	NA	NA	NA	NA	NA
Excitatory	Faxc	-0.176570713652707	18.8813119114057	3.02123095807815	0.0821810657567301	0.403031173228378	NA	NA	NA	NA	NA	NA	NA	NA	NA
Excitatory	Ccnh	0.176456202212727	18.8253988318498	2.51646659471066	0.112662774883809	0.459963894455278	NA	NA	NA	NA	NA	NA	NA	NA	NA
Excitatory	Zfyve27	0.176227120642261	18.8690888678759	2.75828275318304	0.0967520417450434	0.43178029963564	NA	NA	NA	NA	NA	NA	NA	NA	NA
Excitatory	Rbbp4	0.176118633782509	19.129224109606	5.1507075101033	0.0232369033210293	0.202658756810867	NA	NA	NA	NA	NA	NA	NA	NA	NA
Excitatory	Gnai3	-0.176028178145005	18.9043237287368	3.25367103959115	0.0712636830877369	0.372969734991869	NA	NA	NA	NA	NA	NA	NA	NA	NA
Excitatory	Nemf	0.175679688207802	18.8412013771949	2.49924486715986	0.113900900202432	0.462796897418854	NA	NA	NA	NA	NA	NA	NA	NA	NA
Excitatory	Gatsl2	0.1756596486165	18.8253702554029	2.50298598431436	0.113630669719566	0.462796897418854	NA	NA	NA	NA	NA	Y	NA	NA	NA
Excitatory	Rps13	-0.17558502026697	19.9815699607506	4.63909604869332	0.03125145953375	0.240171727577549	NA	NA	NA	NA	NA	NA	NA	NA	NA
Excitatory	Fubp1	0.175536787621751	19.0359596542376	3.31455339741274	0.0686689763929513	0.367137767771295	NA	NA	NA	NA	NA	NA	NA	NA	NA
Excitatory	Dlst	0.175313677773521	18.8849356318341	3.70349917274825	0.0542984830925282	0.330089162967986	NA	NA	NA	NA	NA	NA	NA	NA	NA
Excitatory	Nipsnap3b	-0.175300685566757	18.8552487484825	2.4988120851292	0.113932206848756	0.462796897418854	NA	NA	NA	NA	NA	NA	NA	NA	NA
Excitatory	N4bp2l2	0.175296470807735	18.791701087058	2.52734599669884	0.111888265229688	0.458644381328232	NA	NA	NA	NA	NA	NA	NA	NA	NA
Excitatory	Ing4	0.175237333767061	18.7795620207532	3.20295891745513	0.0735051709953263	0.378071282020808	NA	NA	NA	NA	NA	NA	NA	NA	NA
Excitatory	Nasp	-0.174999136415564	18.9007219995244	2.61997566489731	0.105526059137714	0.450731623763018	NA	NA	NA	NA	NA	NA	NA	NA	NA
Excitatory	Bet1l	-0.174988917767005	18.8270593331315	2.82562684773484	0.0927706654950193	0.423266694369366	NA	NA	NA	NA	NA	NA	NA	NA	NA
Excitatory	Chmp7	0.174979225304294	18.8733429037122	3.20668804611637	0.0733377935557448	0.378071282020808	NA	NA	NA	NA	NA	NA	NA	NA	NA
Excitatory	Ppp5c	-0.174818919791507	18.8970227466386	3.32518880954694	0.0682261801905867	0.366241249724932	NA	NA	Y	NA	NA	NA	NA	NA	NA
Excitatory	Lhfpl4	-0.174695258286634	19.0131790554943	3.20373464096565	0.0734703198437964	0.378071282020808	Y	NA	NA	NA	NA	Y	NA	NA	NA
Excitatory	Arhgap5	0.174400692550626	18.8311194004743	2.60673792347325	0.10641044773879	0.452349705732588	NA	NA	NA	NA	Y	Y	NA	NA	Y
Excitatory	Rplp1	-0.174125223335751	21.537565817276	8.49060667462754	0.00356984748721043	0.0630248665361559	NA	NA	NA	NA	NA	NA	NA	NA	NA
Excitatory	Raf1	0.174120271642017	18.9368982353682	3.5707341744037	0.0588063062063648	0.340443277314693	NA	NA	NA	NA	NA	Y	NA	NA	NA
Excitatory	Tead1	0.173835063489321	18.7309814928616	2.02351003363026	0.154880765709017	0.526869807583086	NA	NA	NA	NA	NA	NA	NA	NA	NA
Excitatory	Large	-0.173756122518522	18.9260772151455	2.85778973983088	0.0909323670980288	0.419066007477961	Y	NA	NA	NA	NA	NA	Y	NA	Y
Excitatory	Tagln3	0.173755698627034	19.0942209999799	3.58197325963602	0.0584097301585825	0.339715323936238	NA	NA	NA	NA	NA	NA	NA	NA	NA
Excitatory	Dync1li2	0.173642182916739	18.943786489981	2.49776259054011	0.114008164737517	0.462796897418854	NA	NA	NA	NA	NA	Y	NA	NA	NA
Excitatory	Cand1	0.173404150952234	18.93642577133	3.24372352775117	0.0716975186075823	0.374008889533273	Y	Y	Y	Y	Y	Y	NA	NA	NA
Excitatory	Rps19	-0.173326176623113	20.2476614049064	6.20961796260417	0.0127058047827359	0.139801004086067	NA	NA	NA	NA	NA	NA	NA	NA	NA
Excitatory	Igsf8	0.173110296504772	19.2171541381071	4.08705123335471	0.0432129698911222	0.289614715860182	NA	NA	NA	NA	NA	NA	NA	NA	NA
Excitatory	Ogdh	0.17300555951049	19.3914663267168	5.02854097583054	0.024932894010079	0.210364305291317	Y	Y	Y	Y	Y	Y	Y	NA	Y
Excitatory	Polr2l	0.172867840894355	19.2243589101351	5.27154269356015	0.0216767941702259	0.194213753482286	NA	NA	NA	NA	NA	NA	NA	NA	NA
Excitatory	Spcs2	-0.172807390513504	18.9509962588086	2.94101952583287	0.0863562107682461	0.41186111675654	NA	NA	NA	NA	NA	NA	NA	NA	NA
Excitatory	Scaf1	-0.172740274532671	18.8078151082009	2.59017051562751	0.107528758951066	0.453621883332805	Y	Y	Y	Y	Y	Y	Y	NA	Y
Excitatory	Wdr6	-0.172739547947788	19.2486367924771	4.49129426932473	0.034067875935927	0.253056682387157	Y	NA	Y	Y	NA	Y	NA	NA	NA
Excitatory	Sarnp	-0.172071541792279	18.8716860792849	2.96927954497073	0.0848596391059273	0.40886917023765	NA	NA	NA	NA	NA	NA	NA	NA	NA
Excitatory	Rap2a	0.171955213969781	18.9936072049254	3.67410978085491	0.0552637580086242	0.333931634744109	NA	NA	NA	NA	NA	NA	NA	NA	NA
Excitatory	Mdk	-0.17186886364429	18.7303895574906	1.34303373252618	0.246499671168861	0.63206624632423	NA	NA	NA	NA	NA	NA	NA	NA	NA
Excitatory	Ammecr1l	0.171705015292463	18.7999073916249	2.58248341224567	0.10805201939263	0.455318867832547	NA	NA	NA	NA	NA	NA	NA	NA	NA
Excitatory	Rpl21	-0.171563506453845	20.2007108330311	6.32035801502661	0.0119359527865183	0.135694834850962	NA	NA	NA	NA	NA	NA	NA	NA	NA
Excitatory	Tet1	-0.171409857902956	18.8516187235366	2.120428994451	0.145345827384913	0.514521494308021	NA	NA	NA	Y	NA	Y	NA	NA	NA
Excitatory	Csdc2	-0.171376995874902	18.9659175670436	3.37848808442754	0.0660526218172159	0.361123715778314	NA	NA	NA	NA	NA	NA	NA	NA	NA
Excitatory	4931428F04Rik	0.171305442600609	18.9924186971266	3.82599640517014	0.0504633351754924	0.316244161770491	NA	NA	NA	NA	NA	NA	NA	NA	NA
Excitatory	Rbmxl1	0.171106560299929	18.8682287680597	3.3855175254298	0.0657715277297521	0.360259474304305	NA	NA	NA	NA	NA	NA	NA	NA	NA
Excitatory	Rpl39	-0.17098271202539	20.2858114439054	4.9308241880849	0.0263817321001753	0.21928420080381	NA	NA	NA	NA	NA	NA	NA	NA	NA
Excitatory	Ndufb7	-0.170967166328006	18.8999629036634	2.85393657199279	0.0911504977159994	0.419314575678858	NA	NA	NA	NA	NA	NA	NA	NA	NA
Excitatory	Srf	-0.170872035272046	18.7705690594295	2.05153306890963	0.152053012150321	0.522473938701809	NA	NA	NA	NA	NA	NA	NA	NA	NA
Excitatory	Grcc10	0.170868074766559	19.2691789769158	3.900674567647	0.0482667239617027	0.309822421657729	NA	NA	NA	NA	NA	NA	NA	NA	NA
Excitatory	Gigyf1	0.170588330125008	18.8123962832858	2.04748010677713	0.152458346539611	0.522473938701809	NA	NA	NA	NA	NA	NA	NA	NA	NA
Excitatory	Tmem256	-0.170449164649907	18.9574639516838	2.60531584538649	0.106505936561008	0.452349705732588	NA	NA	NA	NA	NA	NA	NA	NA	NA
Excitatory	Ubr3	0.170421511658386	18.9697235670172	2.85854397885464	0.0908897354391143	0.419066007477961	Y	NA	Y	Y	NA	Y	NA	NA	Y
Excitatory	Taf15	0.170342996777643	18.8050251986427	2.63226437387561	0.104712281364049	0.448590004077861	NA	NA	Y	Y	NA	NA	NA	NA	NA
Excitatory	Rpl29	-0.170264589606996	19.9823374410604	5.73669191447152	0.0166140552980006	0.162806403950128	NA	NA	NA	NA	NA	NA	NA	NA	NA
Excitatory	Rpl27a	-0.170206314066079	20.4701419091422	7.11766880699361	0.00763278919345066	0.10221418411016	NA	NA	NA	NA	NA	NA	NA	NA	NA
Excitatory	Slc35f1	0.169984380015869	19.1829169710686	3.24925917292921	0.071455747271877	0.37345552358899	NA	NA	NA	NA	NA	Y	NA	NA	NA
Excitatory	Insig1	0.169926247715273	18.808437712301	2.41986135785601	0.119805533275465	0.471084871176148	NA	NA	NA	NA	NA	NA	NA	NA	NA
Excitatory	Zc3h4	-0.169755911433814	18.7876468312447	1.72398114543921	0.189181389692841	0.574567852634512	Y	Y	Y	Y	NA	Y	Y	NA	NA
Excitatory	Prkcsh	-0.169668559499202	18.8351769605353	2.48182666558728	0.115168427014756	0.466500313085605	NA	NA	NA	NA	NA	NA	NA	NA	NA
Excitatory	C2cd2l	-0.169627015025051	18.8822415661375	3.10825671828093	0.0778962939592481	0.391491650404883	Y	NA	NA	NA	NA	Y	NA	NA	NA
Excitatory	Zfp553	0.169560521709834	18.8361533488367	2.3933714485272	0.121850585703707	0.47614096988894	NA	Y	NA	NA	NA	NA	NA	NA	NA
Excitatory	Atrn	0.169364289543423	19.0240712351596	2.46051529433203	0.116740478733321	0.467612736945607	NA	NA	Y	NA	NA	Y	NA	NA	NA
Excitatory	Fads1	-0.169290887094461	19.022189851864	2.66308631285187	0.102701283339136	0.443193726152718	NA	NA	NA	NA	NA	NA	NA	NA	NA
Excitatory	Rpl8	-0.169204589663073	19.690313653241	5.13940263791665	0.023388694684822	0.202791838937754	NA	NA	NA	NA	NA	NA	NA	NA	NA
Excitatory	Git1	-0.169190676567557	18.9184037949494	3.03441216863348	0.0815160702845185	0.401498655079376	Y	Y	Y	Y	Y	NA	Y	NA	Y
Excitatory	1810026J23Rik	0.169137812955813	18.8078035606266	2.18280441273748	0.139559955382645	0.505451503469579	NA	NA	NA	NA	NA	NA	NA	NA	NA
Excitatory	Fopnl	-0.16911160289321	18.8638646911741	2.59441953451233	0.107240722810797	0.453621883332805	NA	NA	NA	NA	NA	NA	NA	NA	NA
Excitatory	Aff3	0.168973832562163	18.8282205350506	2.6977785397994	0.100488172893868	0.438165694785196	Y	NA	NA	NA	NA	NA	NA	NA	NA
Excitatory	Rsrp1	0.168886608513144	19.25812777411	3.60826047177738	0.0574932269873029	0.336989117061091	NA	NA	NA	NA	NA	NA	NA	NA	NA
Excitatory	Tmod3	0.168876773893933	18.8210827138007	2.12063661600428	0.14532612620866	0.514521494308021	NA	NA	NA	NA	NA	NA	NA	NA	NA
Excitatory	Zdhhc17	0.168835832984558	18.8629109206177	1.911816485381	0.1667616200721	0.537724058552965	NA	NA	NA	NA	NA	Y	NA	NA	NA
Excitatory	Npdc1	0.168667459792175	19.4233373549435	7.01925068334731	0.00806379693245683	0.105750022140488	NA	NA	NA	NA	NA	NA	NA	NA	NA
Excitatory	Stard7	-0.168335561195593	19.0163386441788	3.06459683549065	0.0800150088082458	0.396630533473948	NA	NA	NA	NA	NA	NA	NA	NA	NA
Excitatory	Cd24a	0.1683146333061	19.4965375278324	3.6440729731828	0.0562691208790252	0.334769764290054	NA	NA	NA	NA	NA	NA	NA	NA	NA
Excitatory	Abhd17c	-0.168256883872663	18.8659277134552	2.71499876497819	0.0994090476213819	0.436209247563624	NA	NA	NA	NA	NA	NA	NA	NA	NA
Excitatory	Ppm1g	-0.168158165492661	18.9840519399571	3.61231728124608	0.0573531523312862	0.336692530768534	NA	NA	NA	NA	NA	NA	NA	NA	NA
Excitatory	Syt1	-0.168157060157278	20.0145484852095	5.88569393401576	0.0152643809757846	0.155663592444112	Y	NA	NA	NA	NA	Y	NA	NA	NA
Excitatory	Eny2	-0.16793043431981	18.9452519157393	3.13276889363397	0.0767333106348565	0.388101408493232	NA	NA	NA	NA	NA	NA	NA	NA	NA
Excitatory	Mllt6	0.167654301014897	18.8397999617165	1.58462592055025	0.208095623302083	0.591884981470702	NA	NA	NA	NA	NA	Y	NA	NA	NA
Excitatory	Tia1	0.167516268528594	19.224857079551	3.40437514840187	0.0650237366119847	0.358458667968356	NA	NA	NA	NA	NA	NA	NA	NA	NA
Excitatory	Abracl	0.167080049307254	18.7969366689658	2.26244672984933	0.132544502163071	0.493210191199387	NA	NA	NA	NA	NA	NA	NA	NA	NA
Excitatory	Eif3f	-0.166997152635391	19.1794204051961	2.95349981279173	0.0856917986316037	0.409730925350349	NA	NA	NA	NA	NA	NA	NA	NA	NA
Excitatory	Cstf2t	-0.166845226875604	18.8492354536614	2.4058836087811	0.120879853099678	0.473823840848007	NA	NA	Y	NA	NA	NA	NA	NA	NA
Excitatory	Chka	0.166778529949836	18.8920335638892	2.44491974984339	0.117905915042421	0.467612736945607	NA	NA	NA	NA	NA	NA	NA	NA	NA
Excitatory	Smchd1	-0.166773121119232	18.8315286384185	2.27208354965364	0.131722707502566	0.491738639218409	NA	Y	Y	Y	Y	Y	NA	NA	NA
Excitatory	Anapc2	-0.16672731134329	18.8332805013065	2.4747055948169	0.115691103871885	0.467612736945607	NA	NA	NA	NA	NA	NA	NA	NA	NA
Excitatory	Ssr4	-0.166680350875158	18.8801833133891	2.562711189521	0.109410805801298	0.455705600116331	NA	NA	NA	NA	NA	NA	NA	NA	NA
Excitatory	Ezr	-0.166451776118223	18.7507264476204	1.51144948040945	0.218918041690737	0.606397241849718	NA	NA	NA	NA	NA	NA	NA	NA	NA
Excitatory	Eef1a2	-0.166414227122757	19.4757297613456	5.77993985490957	0.0162100960897736	0.161371935412218	Y	NA	NA	NA	NA	Y	NA	NA	NA
Excitatory	Unc13a	0.166408325760452	19.0856937521795	2.96132564633581	0.085277997905915	0.409614501980917	Y	Y	Y	Y	Y	Y	NA	NA	NA
Excitatory	Aldoa	-0.166342804386257	19.0905054737551	3.33423285363506	0.0678520414764167	0.365933484131357	Y	NA	NA	NA	NA	Y	NA	NA	NA
Excitatory	Atp5o	-0.166044325194315	19.1984982060263	3.34874501300897	0.0672562712879574	0.36415158108861	NA	NA	NA	NA	NA	NA	NA	NA	NA
Excitatory	Ubqln4	-0.166029294991583	18.8220584293832	2.83576038663477	0.092187155325061	0.421507005453468	NA	NA	NA	NA	NA	NA	NA	NA	NA
Excitatory	Atf4	0.165951305011134	19.0121437218604	3.01403194286399	0.0825467280527631	0.403931518416837	NA	NA	NA	NA	NA	NA	NA	NA	NA
Excitatory	N6amt1	0.165892869999509	18.8323684202271	2.12780863263265	0.144647418373103	0.513983225059479	NA	NA	NA	NA	NA	NA	NA	NA	NA
Excitatory	Ankrd17	-0.165881932416206	18.9814535706108	3.17276846615346	0.0748754276553044	0.38126689345996	Y	Y	Y	Y	NA	Y	Y	NA	Y
Excitatory	Lsm7	-0.165689379792588	18.9214268461226	3.01976013585409	0.0822556314215769	0.403031173228378	NA	NA	NA	NA	NA	NA	NA	NA	NA
Excitatory	Prmt5	0.165682104065827	18.9137144175331	3.22686430252361	0.0724392695552607	0.37598478805027	NA	NA	NA	NA	NA	NA	NA	NA	NA
Excitatory	Pak7	0.165536990086216	18.9389680908314	2.75676929610449	0.0968436281935903	0.43178029963564	NA	NA	NA	NA	NA	NA	NA	NA	NA
Excitatory	Rcc2	0.165498966135443	18.7945303975303	2.46017837825798	0.116765521142306	0.467612736945607	NA	NA	NA	NA	NA	NA	NA	NA	NA
Excitatory	Letmd1	0.165498257212889	18.851486764465	2.38857490492251	0.122225004918363	0.476394343805562	NA	NA	NA	NA	NA	NA	NA	NA	NA
Excitatory	Prrc2a	-0.165424030205666	18.955648993874	3.46418198498168	0.0627115187974742	0.352761121240334	Y	Y	Y	Y	Y	Y	Y	NA	Y
Excitatory	Tesk1	-0.165330180468152	18.8638367510992	2.66693466091601	0.102453178393837	0.443139437121847	NA	NA	NA	NA	NA	Y	Y	NA	Y
Excitatory	Timm8b	0.165323851760707	19.0992579756764	3.48642751156376	0.0618739749453455	0.350874013048236	NA	NA	NA	NA	NA	NA	NA	NA	NA
Excitatory	Ski	-0.16531830013182	19.0106273546298	3.45964555961814	0.062883793242154	0.35284200974809	Y	NA	NA	NA	NA	Y	Y	NA	NA
Excitatory	Mtmr6	-0.165308964127176	18.8921581198654	2.44461342310001	0.117928934864416	0.467612736945607	NA	NA	NA	NA	NA	Y	NA	NA	NA
Excitatory	Sfxn1	0.165253359969353	19.1288763344639	3.6362657875959	0.0565336000805369	0.334769764290054	NA	NA	NA	NA	NA	NA	NA	NA	NA
Excitatory	Prkrir	0.165232111260694	18.876047500216	2.83760702214568	0.0920812524418622	0.421507005453468	NA	NA	NA	NA	NA	Y	NA	NA	NA
Excitatory	Srcin1	-0.165214089521772	19.4431947151624	5.27691733209213	0.0216099758592809	0.194077181762468	Y	NA	NA	NA	NA	Y	NA	NA	NA
Excitatory	Dtymk	-0.164836111211306	18.8341691345044	2.68026436163063	0.101598860952241	0.44096483709721	NA	NA	NA	NA	NA	NA	NA	NA	NA
Excitatory	Rspry1	0.16483322130944	18.8170953109534	2.26973942546067	0.131922081481655	0.491994839063894	NA	NA	NA	NA	NA	NA	NA	NA	NA
Excitatory	Scn8a	0.164684357798993	19.2241775794356	2.82517154928723	0.0927969765757978	0.423266694369366	Y	NA	NA	NA	NA	Y	Y	NA	Y
Excitatory	Pdxp	-0.16464490695341	19.0179852135646	3.89011225126023	0.0485711771370061	0.310109106437592	NA	NA	NA	NA	NA	NA	NA	NA	NA
Excitatory	Tmem30a	-0.16461433853513	19.0909709253711	3.52187901955836	0.060563748565866	0.346860764398778	NA	NA	NA	NA	NA	Y	NA	NA	NA
Excitatory	Arhgap33	-0.164403585706727	19.0697828784689	3.40708073086284	0.0649171944512514	0.358458667968356	Y	NA	NA	NA	NA	Y	NA	NA	NA
Excitatory	Ppp1r8	-0.164369533855919	18.7720689904941	2.36101194181322	0.124401468330695	0.480054514883417	NA	NA	NA	NA	NA	NA	NA	NA	NA
Excitatory	Stoml1	0.164291856915144	18.9008036172422	2.79127198169999	0.0947789681070701	0.428361522783505	NA	NA	NA	NA	NA	NA	NA	NA	NA
Excitatory	Dhx9	0.164225522514396	18.9850522011282	3.6175145334289	0.0571742294187803	0.336166602035735	NA	Y	Y	Y	Y	Y	NA	NA	NA
Excitatory	Zfp704	0.164175103176465	19.2537444025337	3.50321763194552	0.0612497191985059	0.348687887055942	Y	NA	NA	NA	NA	Y	NA	NA	NA
Excitatory	Bcl11a	-0.164169966881214	19.3996549994127	3.30351950497084	0.0691316140025379	0.367137767771295	NA	NA	NA	NA	NA	Y	NA	NA	NA
Excitatory	Prdx3	-0.164109286054914	18.8813456072685	2.29174092161929	0.130063963390635	0.489430694238959	NA	NA	NA	NA	NA	NA	NA	NA	NA
Excitatory	Cbx6	0.163988021567223	19.2148686873706	3.69839823258576	0.0544647298446422	0.330565771621595	Y	NA	NA	NA	NA	Y	NA	NA	NA
Excitatory	Hmgb3	-0.163770416633468	19.1172060481378	3.35239664241408	0.0671072424683588	0.363868232576994	NA	NA	NA	NA	NA	NA	NA	NA	NA
Excitatory	Amer2	0.163749843165304	18.8715197872064	2.79049980924879	0.0948246474830347	0.428361522783505	NA	NA	NA	NA	NA	NA	NA	NA	NA
Excitatory	Nyap1	-0.163659266194519	19.0788513522331	4.08812769585347	0.043185455077883	0.289614715860182	NA	NA	NA	NA	NA	NA	NA	NA	NA
Excitatory	Dbn1	0.163518430861281	19.3575220690665	5.47515745160149	0.0192886230442012	0.179039475294828	NA	NA	NA	NA	NA	Y	NA	NA	NA
Excitatory	Rprm	0.163491133737401	19.1801956785662	1.51540524694315	0.218316142710634	0.60539693811357	NA	NA	NA	NA	NA	NA	NA	NA	NA
Excitatory	Pabpc1	-0.163435308183939	19.6058682743346	4.71583965340415	0.0298859670760435	0.23332135706878	NA	NA	NA	NA	NA	Y	NA	NA	NA
Excitatory	Gm7609	0.163413667866865	19.7127367510005	2.94850231540522	0.0859571836778184	0.410478276877704	NA	NA	NA	NA	NA	NA	NA	NA	NA
Excitatory	Puf60	-0.163362586392808	18.9431837897585	2.79221160600605	0.0947234150881723	0.428361522783505	NA	NA	NA	NA	NA	NA	NA	NA	NA
Excitatory	Usf2	-0.163312633517616	18.9722446182224	3.11630842760587	0.0775122016226787	0.390466418615984	NA	NA	NA	NA	NA	Y	NA	NA	NA
Excitatory	Tnks2	0.163181473465663	18.9804634993149	2.7439988863664	0.0976201997398401	0.432666207376992	NA	Y	Y	Y	Y	Y	NA	NA	NA
Excitatory	C1d	-0.163106163604464	18.9282311368838	2.69827086582427	0.100457143643707	0.438165694785196	NA	NA	NA	NA	NA	NA	NA	NA	NA
Excitatory	Ube2v1	-0.162628863346403	19.0589692820779	3.54935868167672	0.0595684691461964	0.343271285447377	NA	NA	NA	NA	NA	NA	NA	NA	NA
Excitatory	Znrf2	0.162602838565221	18.8834505744588	2.61518452092105	0.105845212358538	0.451582238214488	NA	NA	NA	NA	NA	NA	NA	NA	NA
Excitatory	Srebf2	0.162458137056375	19.201482073994	3.97381596795435	0.046212932551032	0.3019725267468	Y	Y	Y	Y	Y	Y	NA	NA	NA
Excitatory	Rpl35a	-0.162183313675769	19.9829024273923	4.34711571583557	0.0370716794976754	0.263721172720448	NA	NA	NA	NA	NA	NA	NA	NA	NA
Excitatory	Tma7	0.162178782399441	19.5196333316258	5.14009124306858	0.0233794193926024	0.202791838937754	NA	NA	NA	NA	NA	NA	NA	NA	NA
Excitatory	Srsf3	0.162041172564449	19.2256001715378	4.65149175632541	0.0310265731667398	0.239247940218118	NA	NA	NA	NA	NA	NA	NA	NA	NA
Excitatory	Ctdnep1	-0.162003920240377	18.8649992326736	2.56308277723883	0.109385097118003	0.455705600116331	NA	NA	NA	NA	NA	NA	NA	NA	NA
Excitatory	D430041D05Rik	0.162002907672033	18.9450483335211	2.31712250681812	0.127956534216132	0.484949742920891	Y	Y	Y	Y	Y	NA	NA	NA	NA
Excitatory	Kmt2a	0.161960382505989	19.0512628584858	3.18443769326041	0.0743425711087529	0.380096596579127	Y	Y	Y	Y	Y	Y	NA	NA	NA
Excitatory	Nfyb	-0.1619405407791	18.8271554765597	2.38356858421275	0.122617160459971	0.476661544226105	NA	NA	NA	NA	NA	NA	NA	NA	NA
Excitatory	Mrpl10	0.161703847616283	18.8348145665286	2.33582210070881	0.126428229075197	0.48250448885392	NA	NA	NA	NA	NA	NA	NA	NA	NA
Excitatory	Med10	0.161623403945838	18.8852328628762	2.59372740253889	0.107287583853773	0.453621883332805	NA	NA	NA	NA	NA	NA	NA	NA	NA
Excitatory	Emc4	0.161622398200391	19.0163391839999	3.47713530690635	0.0622223680622884	0.352094392508859	NA	NA	NA	NA	NA	NA	NA	NA	NA
Excitatory	Sema7a	0.161323496679506	19.3037883045902	2.25257880968934	0.133391942253787	0.494535841084729	NA	NA	NA	NA	NA	NA	NA	NA	NA
Excitatory	Ptma	0.16128964281917	20.4210236844978	6.17080558707494	0.0129875455411616	0.140649474790454	NA	NA	NA	NA	NA	NA	NA	NA	NA
Excitatory	Hdgf	-0.161245878491261	19.2381714805082	3.42449222148798	0.0642359945443557	0.356836482576548	NA	NA	NA	NA	NA	NA	NA	NA	NA
Excitatory	Ctsd	-0.161174606607747	18.9574403631752	2.42240022552551	0.119611534404561	0.470814020883226	NA	NA	NA	NA	NA	NA	NA	NA	NA
Excitatory	Khsrp	0.161030719985189	18.9331352087218	2.60917775858434	0.10624683788024	0.452270193374823	NA	NA	NA	NA	NA	NA	NA	NA	NA
Excitatory	Nnat	-0.160917531196553	19.8526808317935	2.84719352810862	0.0915335946392528	0.420562779764967	NA	NA	NA	NA	NA	Y	NA	NA	NA
Excitatory	Hnrnpk	0.160694547856505	19.6384999090192	7.59084736397062	0.00586653685429756	0.0876022943758798	NA	NA	NA	NA	NA	Y	NA	NA	NA
Excitatory	Ddx46	0.160689866666733	18.780128281167	2.08379119829101	0.148870024929349	0.519182487311529	NA	NA	Y	Y	NA	NA	NA	NA	NA
Excitatory	Rnps1	-0.160646601063323	19.1169792633151	3.96471144703901	0.0464634847160237	0.3019725267468	NA	NA	NA	NA	NA	NA	NA	NA	NA
Excitatory	Fau	-0.160287139060509	19.7374890020822	4.82752817940809	0.0280087594314707	0.221987618648618	NA	NA	NA	NA	NA	NA	NA	NA	NA
Excitatory	Uba1	-0.160082036290483	19.6826389255961	6.71728796235675	0.00954827145393307	0.120167710639298	Y	Y	Y	Y	Y	Y	NA	NA	NA
Excitatory	Rraga	-0.160078917566602	19.0135718516891	2.85891350725205	0.0908688565997816	0.419066007477961	NA	NA	NA	NA	NA	NA	NA	NA	NA
Excitatory	Hnrnpab	0.160060977243891	19.445434733531	5.24757770299311	0.0219773446982844	0.195876778396699	NA	NA	NA	NA	NA	NA	NA	NA	NA
Excitatory	Ctif	0.160051326360362	18.8634520477476	2.41561277528808	0.120130953733528	0.471871376721572	NA	NA	NA	NA	NA	Y	NA	NA	NA
Excitatory	Tm2d2	0.160049453476232	18.8355930068618	2.61092898016523	0.106129574984339	0.452270193374823	NA	NA	NA	NA	NA	NA	NA	NA	NA
Excitatory	Cux1	0.160045838129909	19.0512165289371	1.67026549391494	0.196222977518637	0.57925241603848	Y	NA	NA	NA	NA	Y	Y	NA	NA
Excitatory	Ptprd	0.159968101980576	20.0656304608075	4.82675701190055	0.0280212912192649	0.221987618648618	Y	NA	Y	Y	NA	Y	NA	NA	NA
Excitatory	Trib2	-0.159847268480815	18.8281832729901	1.68188169498796	0.194674607052966	0.576819327827016	NA	NA	NA	NA	NA	Y	NA	NA	NA
Excitatory	Irgq	0.159846291751652	18.929249278236	3.19984986396912	0.0736450304866469	0.378071282020808	NA	NA	NA	NA	NA	Y	NA	NA	NA
Excitatory	Trim8	-0.159814553197377	18.994029157513	2.90998410750831	0.0880327421967222	0.413051382651204	NA	NA	NA	NA	NA	Y	NA	NA	NA
Excitatory	Phf3	0.159707127632282	18.8359353920703	2.39431240969384	0.121777283358279	0.47614096988894	NA	Y	Y	Y	Y	Y	NA	NA	NA
Excitatory	Vkorc1l1	0.159534930839989	18.8319684732281	2.58025479801131	0.108204243271044	0.455343869590148	NA	NA	NA	NA	NA	NA	NA	NA	NA
Excitatory	Kif1b	0.159365625025034	20.1895266953961	4.91501138811418	0.0266242876785255	0.21928420080381	Y	Y	Y	Y	Y	Y	NA	NA	Y
Excitatory	Rpl36	-0.159150036374291	19.8335144418927	4.40105848214944	0.035916631934167	0.25991208840052	NA	NA	NA	NA	NA	NA	NA	NA	NA
Excitatory	Dock9	0.159032245250098	19.0087200456054	2.66857120307213	0.102347868470319	0.443139437121847	Y	NA	NA	NA	NA	Y	Y	NA	Y
Excitatory	Ndufb10	-0.159028288674097	18.9520972759934	2.29218998730039	0.130026343119106	0.489430694238959	NA	NA	NA	NA	NA	NA	NA	NA	NA
Excitatory	Usp7	0.158924125752307	18.9415771107487	2.35290120363675	0.125050085964647	0.480166809678539	NA	Y	Y	Y	Y	Y	NA	NA	NA
Excitatory	Rgs2	0.158832237907528	18.8622099471162	1.89804414811101	0.168297404552189	0.540822487899135	NA	NA	NA	NA	NA	NA	NA	NA	NA
Excitatory	Ywhah	-0.158776882342428	19.7565692647159	6.41737950497145	0.0113008797387761	0.132065870984517	NA	NA	NA	NA	NA	Y	NA	NA	NA
Excitatory	Slc48a1	-0.158659710471714	18.9070197994312	2.55597207066057	0.109878213152032	0.455705600116331	NA	NA	NA	NA	NA	NA	NA	NA	NA
Excitatory	Ptp4a3	-0.158481343319162	18.8925181450475	2.66434851377448	0.102619836241491	0.443193726152718	NA	NA	NA	NA	NA	NA	NA	NA	NA
Excitatory	Klhl7	0.158448290615184	18.9484486213974	2.36400988707692	0.124162668385137	0.479696222929435	NA	NA	Y	NA	NA	NA	NA	NA	NA
Excitatory	Chp1	-0.158155770637783	18.8426837300634	2.03678819110405	0.153533526240352	0.52379570194238	NA	NA	NA	NA	NA	NA	NA	NA	NA
Excitatory	Disp2	0.158133213073354	19.0817507945069	2.56695721790788	0.109117435043718	0.455705600116331	Y	NA	NA	NA	NA	Y	NA	NA	NA
Excitatory	Adprh	-0.158007234405045	19.0068055109671	2.99241998395291	0.0836550659548778	0.40671061135427	NA	NA	NA	NA	NA	NA	NA	NA	NA
Excitatory	Ndufc2	-0.157964235689276	19.1436147116763	3.30792761985799	0.0689463883564608	0.367137767771295	NA	NA	NA	NA	NA	NA	NA	NA	NA
Excitatory	Cox8a	-0.157863227810175	20.0225055655222	4.50863182388775	0.0337242063982214	0.251295423121796	NA	NA	NA	NA	NA	NA	NA	NA	NA
Excitatory	Gng10	-0.157826800326314	19.2239822352871	3.87866369480389	0.0489034664551467	0.310589868535285	NA	NA	NA	NA	NA	NA	NA	NA	NA
Excitatory	Plaa	-0.157752133123564	18.8921741105624	2.67255480842641	0.10209202182537	0.442594790471047	NA	NA	Y	NA	NA	NA	NA	NA	NA
Excitatory	Rap1a	-0.157671657581835	18.8885301828321	2.4557691616244	0.117093798448968	0.467612736945607	NA	NA	NA	NA	NA	NA	NA	NA	NA
Excitatory	2610507B11Rik	-0.157637292297895	18.8988791919075	2.48946250554286	0.11461085995528	0.464742096995387	Y	Y	Y	Y	Y	NA	Y	NA	Y
Excitatory	Rpl18a	-0.157595827769886	20.1704131541305	4.11577679622269	0.042485010271747	0.287537938224072	NA	NA	NA	NA	NA	NA	NA	NA	NA
Excitatory	Eif4g2	-0.157482774216011	19.9219562493344	7.51223118423786	0.00612814133382889	0.0907881725952681	Y	Y	Y	Y	Y	Y	NA	NA	Y
Excitatory	Cct3	0.157466376290295	19.0948070306099	4.1078752315625	0.0426839559892827	0.288365756530828	NA	NA	NA	Y	NA	NA	NA	NA	NA
Excitatory	Ank2	0.157426061815801	19.9446229381903	5.81941915737525	0.0158501783545105	0.159597079173894	Y	Y	Y	Y	Y	Y	NA	NA	Y
Excitatory	Myef2	0.157305313633622	18.9715390338572	2.96085588160486	0.0853027762298349	0.409614501980917	NA	NA	NA	NA	NA	NA	NA	NA	NA
Excitatory	Ap1s2	-0.157169253573325	18.8243952293894	1.24154379858192	0.265173733509073	0.648166956834301	NA	NA	NA	NA	NA	NA	NA	NA	NA
Excitatory	Mrpl52	0.157167961870044	18.903128333023	2.45375843913121	0.117243840227271	0.467612736945607	NA	NA	NA	NA	NA	NA	NA	NA	NA
Excitatory	Dgcr6	-0.156910949465317	18.8350947484024	2.33222237750283	0.126720846598604	0.483131252026895	NA	NA	NA	NA	NA	NA	NA	NA	NA
Excitatory	Ap3b2	0.156719894961584	18.9684959371177	3.26823920111519	0.0706333983141671	0.371219941139959	NA	NA	NA	NA	NA	NA	NA	NA	NA
Excitatory	Dad1	-0.1566435714487	18.9029373409996	2.65201534026664	0.103418708211481	0.4457784639173	NA	NA	NA	NA	NA	NA	NA	NA	NA
Excitatory	Mllt4	0.156548543027715	18.887480606106	1.95228997405775	0.162340297793448	0.534049260810069	NA	Y	Y	Y	NA	NA	NA	NA	NA
Excitatory	Hivep2	-0.156367330835489	19.1518119554529	2.97113020470056	0.0847626167815259	0.40886917023765	Y	Y	NA	NA	Y	Y	Y	NA	Y
Excitatory	Smarcd1	0.156358040562248	18.9205014264382	2.76077848155614	0.096601219509581	0.431722552273816	NA	NA	Y	Y	NA	NA	NA	NA	NA
Excitatory	Clk1	0.156330841605712	18.8846057040112	1.68336015399473	0.194478564770026	0.576819327827016	NA	NA	NA	NA	NA	NA	NA	NA	NA
Excitatory	Ddx6	-0.156324541376563	19.0900432086356	3.07232663633931	0.07963542249262	0.396084257031856	NA	NA	NA	NA	NA	Y	NA	NA	NA
Excitatory	Tmem179	-0.156308400012088	18.9570168004494	2.99754052053322	0.0833910214727321	0.406477219950636	NA	NA	NA	NA	NA	NA	NA	NA	NA
Excitatory	Rapgef4	0.15630204217037	19.0680279587743	1.97750802729115	0.159653177237248	0.533630504425181	Y	NA	NA	NA	NA	Y	NA	NA	Y
Excitatory	Sparc	-0.156271255959501	19.2682581100695	0.805761870858532	0.369376228923735	0.734552489785205	NA	NA	NA	NA	NA	Y	NA	NA	NA
Excitatory	Sccpdh	-0.1562319765711	18.8879797592948	2.27997972297567	0.131053587066219	0.490701142418092	NA	NA	NA	NA	NA	NA	NA	NA	NA
Excitatory	Ccdc82	0.156212637782726	18.8760616883372	2.37093512669844	0.123612984769428	0.479541919265317	NA	NA	NA	NA	NA	NA	NA	NA	NA
Excitatory	Ube2s	-0.156094003032957	18.9980228709664	3.27926502399214	0.0701603418486471	0.369249463463579	NA	NA	NA	NA	NA	NA	NA	NA	NA
Excitatory	Magoh	-0.156073122508866	18.7852403663131	2.46893423595941	0.116116634871214	0.467612736945607	NA	NA	NA	NA	NA	NA	NA	NA	NA
Excitatory	2310022B05Rik	0.155885001994331	18.8683104279047	1.52243159617024	0.21725189080606	0.603334955795722	NA	NA	NA	NA	NA	NA	NA	NA	NA
Excitatory	Svop	0.155828583576877	18.9789921328837	2.71610493153662	0.0993401622567958	0.436209247563624	NA	NA	NA	NA	NA	Y	NA	NA	NA
Excitatory	Dcakd	-0.155649681400492	18.8741990303691	2.06072531469817	0.151138215135139	0.522252620343001	NA	NA	NA	NA	NA	NA	NA	NA	NA
Excitatory	Rbfox3	0.155580824795616	19.6056366189855	4.44560414785155	0.0349912074072936	0.25638570441313	NA	NA	NA	NA	NA	Y	NA	NA	NA
Excitatory	Prpf38a	0.155573360231096	18.8043841419297	2.04656629489023	0.152549905332091	0.522473938701809	NA	NA	NA	NA	NA	NA	NA	NA	NA
Excitatory	Rapgef1	-0.155570151208929	18.9268668523505	2.468826689651	0.116124580805358	0.467612736945607	Y	Y	Y	Y	Y	Y	Y	NA	Y
Excitatory	Ntrk3	-0.1554723125459	19.0964263175822	2.24563496822179	0.133991896319679	0.494810113690825	Y	NA	NA	NA	NA	Y	NA	NA	NA
Excitatory	Abi2	0.155243252997096	19.3666407727712	4.74299974906353	0.0294177338917144	0.231104243495869	NA	NA	NA	NA	NA	Y	NA	NA	NA
Excitatory	Add1	0.15520347727275	19.1392530284349	3.51714367989462	0.0607370363792129	0.346860764398778	Y	NA	Y	NA	NA	NA	NA	NA	NA
Excitatory	Kcnk2	-0.155173630735015	18.888939016383	1.81071132558191	0.178422923248152	0.558109276959931	NA	NA	NA	NA	NA	NA	NA	NA	NA
Excitatory	Txndc9	-0.155138817119709	18.8260409960564	1.93566327359781	0.164140183753295	0.535044166822566	NA	NA	NA	NA	NA	NA	NA	NA	NA
Excitatory	Copz1	-0.155110454687743	18.8259352118987	2.21686605376158	0.136509914367705	0.500181896558593	NA	NA	NA	NA	NA	NA	NA	NA	NA
Excitatory	Rala	-0.154791636012943	19.1848633920011	3.57861831959008	0.0585278122711235	0.339876786383083	NA	NA	NA	NA	NA	NA	NA	NA	NA
Excitatory	Cnep1r1	0.154683995215168	18.8176800320821	1.53503391458241	0.215358513316697	0.601590843726763	NA	NA	NA	NA	NA	NA	NA	NA	NA
Excitatory	Ndufa8	-0.1546042038919	18.9662179810037	2.91615621025585	0.0876965381436654	0.413051382651204	NA	NA	NA	NA	NA	NA	NA	NA	NA
Excitatory	Pip4k2b	-0.154355334688119	19.0642156149471	3.32950189333292	0.0680474798765465	0.365992662929952	NA	NA	NA	Y	NA	Y	NA	NA	NA
Excitatory	Slc8a2	-0.154275488602585	19.1820318194701	2.98864197359876	0.0838504610398946	0.407134561152417	Y	Y	Y	NA	NA	Y	NA	NA	NA
Excitatory	Slc25a1	0.154259775622858	18.9017374600461	1.76446328196812	0.184068778468419	0.568212316141642	NA	NA	NA	NA	NA	NA	NA	NA	NA
Excitatory	Ube2g1	0.15420723506718	18.9251445921708	2.14879441707535	0.14268188832609	0.509480156377615	NA	NA	NA	NA	NA	NA	NA	NA	NA
Excitatory	B230219D22Rik	0.153981132990987	19.1049719397594	3.46408566399123	0.0627151714349678	0.352761121240334	NA	NA	NA	NA	NA	NA	NA	NA	NA
Excitatory	Impdh2	0.153962797026643	18.7777115516072	1.59712758633009	0.206310749075039	0.589034407260524	NA	NA	Y	Y	NA	NA	NA	NA	NA
Excitatory	Zfp292	0.153938336214068	18.8667465269054	1.92988718960692	0.164770787445475	0.535044166822566	NA	Y	Y	Y	Y	NA	NA	NA	NA
Excitatory	Rps3	-0.153874098511776	19.8874929415369	5.04577704467238	0.0246860331085428	0.208749533904374	NA	NA	NA	NA	NA	NA	NA	NA	NA
Excitatory	Siah1a	-0.153838587170637	18.8212200034355	1.96941104267432	0.160510390337744	0.533630504425181	NA	NA	NA	NA	NA	NA	NA	NA	NA
Excitatory	Zdhhc21	0.153780689776832	18.8915017986425	1.71708280042481	0.190068986060418	0.57679806011722	NA	NA	NA	NA	NA	NA	NA	NA	NA
Excitatory	Zyg11b	0.153693317962773	19.4162242968781	5.07776955865256	0.0242345266323361	0.20753396770858	Y	NA	NA	NA	NA	Y	NA	NA	Y
Excitatory	Safb	-0.153655923456291	18.830537953077	2.19739560009452	0.138244133823259	0.504347279946749	NA	NA	Y	NA	NA	NA	NA	NA	NA
Excitatory	Prkx	0.153563883021692	18.8533659273984	2.31773408068398	0.127906226723076	0.484949742920891	NA	NA	NA	NA	NA	NA	NA	NA	NA
Excitatory	Numbl	-0.153563843059281	18.8913018923761	2.4332772465973	0.118784329914553	0.46902983574865	NA	NA	NA	NA	NA	Y	NA	NA	NA
Excitatory	Ybx3	0.153523753305281	19.0541919258095	2.57193115755945	0.108774869627141	0.455705600116331	NA	NA	NA	NA	NA	NA	NA	NA	NA
Excitatory	Ciapin1	0.153512358804186	18.8006335770163	1.72466660641817	0.189093456829264	0.574567852634512	NA	NA	NA	NA	NA	NA	NA	NA	NA
Excitatory	Maged1	0.153447870927515	19.651123711373	5.72759786275446	0.01670031143363	0.162806403950128	Y	Y	Y	Y	Y	Y	NA	NA	NA
Excitatory	Atp6v1b2	-0.153230532791059	19.322003183372	3.63226131292913	0.0566697687623609	0.334769764290054	Y	NA	NA	NA	NA	Y	NA	NA	NA
Excitatory	Ttll3	0.153173924068083	18.9875915272547	3.30547722254391	0.0690492865523901	0.367137767771295	NA	NA	NA	NA	NA	NA	NA	NA	NA
Excitatory	Smad1	0.153169949481785	18.8468970331661	1.95240270277827	0.162328171736826	0.534049260810069	NA	NA	NA	NA	NA	NA	NA	NA	NA
Excitatory	Dlx2	0.153137668035342	18.7178363180088	0.36653813100844	0.544897357047585	0.827274628444887	NA	NA	NA	NA	NA	NA	NA	NA	NA
Excitatory	Atxn2	0.152976325252919	18.9934255552352	2.79760055297129	0.0944054902212589	0.428009469521202	NA	NA	NA	NA	NA	Y	NA	NA	NA
Excitatory	Uba3	0.152965114452396	18.8425785412524	2.22421094988363	0.135862051076142	0.498779412877584	NA	NA	NA	NA	NA	NA	NA	NA	NA
Excitatory	Nars	-0.152921210943693	18.9987257285798	2.80515668364569	0.09396166444168	0.426511149932499	NA	NA	Y	NA	NA	NA	NA	NA	NA
Excitatory	Kdelr2	0.152852313792382	18.7964372063536	1.58482518692131	0.208067031056461	0.591884981470702	NA	NA	NA	NA	NA	NA	NA	NA	NA
Excitatory	Cox6b1	-0.152789387039984	19.4913201386438	3.15279024710026	0.0757972496509851	0.384930961489323	NA	NA	NA	NA	NA	Y	NA	NA	NA
Excitatory	Ppp2r5e	0.152706786271701	18.8977674050997	2.22072178727217	0.136169385618697	0.499420465967989	NA	NA	NA	NA	NA	NA	NA	NA	NA
Excitatory	Pacsin1	0.15252359291737	18.9631514436333	2.24799742275036	0.133787440312084	0.494810113690825	NA	NA	NA	NA	NA	Y	NA	NA	NA
Excitatory	Pkig	0.152335867587266	18.8796283351085	2.44173257018542	0.118145668268977	0.467612736945607	NA	NA	NA	NA	NA	NA	NA	NA	NA
Excitatory	Brox	-0.152110293974411	18.8619579170377	2.00451606969	0.156831336053796	0.528813904633006	NA	NA	NA	NA	NA	NA	NA	NA	NA
Excitatory	March9	0.152078670238489	18.8595068781008	2.19240927673877	0.138692224770658	0.504347279946749	NA	NA	NA	NA	NA	NA	Y	NA	NA
Excitatory	Eif3j2	0.151844198027095	18.8454256643941	2.20833901835795	0.13726639309671	0.501976129468337	NA	NA	NA	NA	NA	NA	NA	NA	NA
Excitatory	Jun	0.151782705352968	18.8768859378942	0.665959561534692	0.414463844501758	0.76106885205663	NA	NA	NA	NA	NA	Y	NA	NA	NA
Excitatory	Fndc5	-0.151695750253761	18.9127727771187	2.00756282317775	0.156516581637352	0.528225916324086	NA	NA	NA	NA	NA	NA	NA	NA	NA
Excitatory	Ctxn1	-0.151615182028527	19.2413158613671	3.23190254497081	0.0722167450516021	0.375347529874556	NA	NA	NA	NA	NA	NA	NA	NA	NA
Excitatory	Ralgds	-0.151501933406719	18.9277838340238	2.4633951666824	0.116526664540817	0.467612736945607	Y	NA	NA	NA	NA	Y	Y	NA	NA
Excitatory	Abcc5	0.151399553105021	18.8879956566273	1.70379051467512	0.191793005622945	0.576819327827016	NA	NA	NA	NA	NA	NA	NA	NA	NA
Excitatory	Sptbn2	-0.151266678702582	19.2460731226786	3.37329380823826	0.0662611552638438	0.361123715778314	Y	Y	Y	Y	Y	Y	Y	NA	Y
Excitatory	Babam1	-0.150996076390075	18.8035475199922	2.44708674658602	0.117743211502413	0.467612736945607	NA	NA	NA	NA	NA	NA	NA	NA	NA
Excitatory	Fzr1	0.1508357096563	18.8947671189019	2.26334852840887	0.132467357625205	0.493210191199387	NA	NA	NA	NA	NA	NA	NA	NA	NA
Excitatory	Park7	-0.150701116876508	19.0358741306653	2.88212212879534	0.0895679105509574	0.417133722033729	NA	NA	NA	NA	NA	NA	NA	NA	NA
Excitatory	Trim24	0.150623497069587	18.8188685742697	1.63684640786732	0.200758703211991	0.583028411430983	NA	Y	Y	Y	Y	NA	NA	NA	NA
Excitatory	Idh3b	-0.150612675186282	18.9772971308679	2.71898046631122	0.0991613350132233	0.436209247563624	NA	NA	NA	NA	NA	NA	NA	NA	NA
Excitatory	Caly	-0.150436338749028	19.2124453243666	3.39100276638828	0.0655530705553491	0.359586303935537	NA	NA	NA	NA	NA	NA	NA	NA	NA
Excitatory	Rps29	-0.150218315447581	21.0979595208671	5.44687388300872	0.0196033749600932	0.181246928685088	NA	NA	NA	NA	NA	NA	NA	NA	NA
Excitatory	Tmcc2	0.150172968319541	18.9555467567168	1.94681225668683	0.162930774961603	0.534049260810069	NA	NA	NA	NA	NA	Y	NA	NA	NA
Excitatory	Rpl24	-0.150133021177559	19.8116399116338	4.24383949917637	0.0393929839683209	0.274669522416067	NA	NA	NA	NA	NA	NA	NA	NA	NA
Excitatory	Polr1c	0.149872436222928	18.7895950510435	1.79826990121512	0.179921796189333	0.56093265870792	NA	NA	NA	NA	NA	NA	NA	NA	NA
Excitatory	Capns1	-0.149821443760794	18.9224602467869	2.17366752637486	0.140391066054664	0.506937923343614	NA	NA	NA	NA	NA	NA	NA	NA	NA
Excitatory	Rabgap1	-0.14981773843041	18.8932802492435	2.08550423917222	0.148703113532944	0.519081462174831	NA	NA	NA	NA	NA	Y	NA	NA	NA
Excitatory	Naca	-0.149743430531858	19.4677264105638	4.59462748385386	0.0320723118522696	0.242931031979683	NA	NA	NA	NA	NA	Y	NA	NA	NA
Excitatory	Pqbp1	0.149684010464966	18.858232193433	1.89246050787892	0.168924661626438	0.541451023594794	NA	NA	NA	NA	NA	NA	NA	NA	NA
Excitatory	Acvr1b	-0.149552848834313	18.9255884389344	2.68274310374727	0.101440855842504	0.44096483709721	NA	NA	NA	NA	NA	Y	NA	NA	NA
Excitatory	Qrich1	0.149534632221155	18.8349956040328	2.24615410447814	0.133946938323253	0.494810113690825	NA	NA	Y	NA	NA	Y	NA	NA	NA
Excitatory	Nme1	0.1493018876736	19.4687735024921	4.57235307748942	0.0324919059040803	0.244640525656691	NA	NA	NA	NA	NA	NA	NA	NA	NA
Excitatory	Rpl23a	-0.1490819061446	20.6237617963842	4.91657278364255	0.0266002343284331	0.21928420080381	NA	NA	NA	NA	NA	NA	NA	NA	NA
Excitatory	Slc38a10	-0.149001823291979	18.933353207763	2.30076300038718	0.129310463782571	0.488059453574539	NA	NA	NA	NA	NA	NA	NA	NA	NA
Excitatory	Bub3	-0.148983947627913	18.8427635752711	1.93976999034976	0.163693510366338	0.535044166822566	NA	NA	NA	NA	NA	NA	NA	NA	NA
Excitatory	Apba1	-0.148799814302386	19.0432607452722	2.86776917463499	0.0903700538253154	0.419066007477961	Y	Y	NA	NA	NA	Y	NA	NA	NA
Excitatory	Gipc1	0.148766500688866	18.8374290546251	2.36464342069212	0.124112269725681	0.479696222929435	NA	NA	NA	NA	NA	NA	NA	NA	NA
Excitatory	Gapdh	-0.148719915678572	20.2757529294174	7.02109584169511	0.0080554915706096	0.105750022140488	NA	NA	NA	NA	NA	NA	NA	NA	NA
Excitatory	Ddx42	-0.148631925381635	18.8364488848751	2.31486039350148	0.128142805045777	0.484949742920891	NA	NA	Y	Y	NA	NA	NA	NA	NA
Excitatory	Nub1	-0.148571665344032	18.8523390253976	1.70356311663068	0.191822657655308	0.576819327827016	NA	NA	NA	NA	NA	NA	NA	NA	NA
Excitatory	Max	0.148402270191711	18.8213303441903	2.10104670297642	0.147198341779521	0.517187077606289	NA	NA	NA	NA	NA	NA	NA	NA	NA
Excitatory	Btbd2	-0.14836189130364	18.8620298883625	1.9911470136708	0.158221000654488	0.531594308448963	NA	NA	NA	NA	NA	NA	NA	NA	NA
Excitatory	Foxn3	0.148359171527406	18.8403202578884	1.61002189255873	0.20448872471029	0.587425874434604	NA	NA	NA	NA	NA	NA	NA	NA	NA
Excitatory	Pdcd6	-0.148358704199338	18.8571275834718	2.14703559359486	0.142845460713937	0.509480156377615	NA	NA	NA	NA	NA	NA	NA	NA	NA
Excitatory	Srsf1	0.148353695880981	18.9793970857482	2.72555099428359	0.0987540363340308	0.436163660475303	NA	NA	NA	NA	NA	NA	NA	NA	NA
Excitatory	Praf2	-0.148351271201649	18.8511558641263	1.98781544158783	0.158569481680317	0.532289883642312	NA	NA	NA	NA	NA	NA	NA	NA	NA
Excitatory	Selt	-0.148306525368339	19.0743095687956	3.00854474678135	0.0828266208290544	0.404774771661989	NA	NA	NA	NA	NA	NA	NA	NA	NA
Excitatory	Zcchc11	0.148286899104927	18.8688363050647	2.16887456125119	0.140829265742255	0.507120121519719	NA	NA	Y	Y	NA	NA	NA	NA	NA
Excitatory	Cep170	-0.148265943849346	19.0588535797556	2.59037956210204	0.107514568085176	0.453621883332805	NA	NA	Y	Y	NA	Y	NA	NA	NA
Excitatory	Nrxn3	0.148260963658543	19.3339220389242	1.44058791904104	0.230044226066183	0.615687356107429	Y	NA	NA	NA	NA	Y	NA	NA	NA
Excitatory	Sqle	0.148209508914387	19.047922285029	3.06274802005987	0.0801060870157323	0.396630533473948	NA	NA	Y	NA	NA	Y	NA	NA	NA
Excitatory	Ube4a	0.148065518388134	18.8315471467161	1.97139454543412	0.160299916612965	0.533630504425181	NA	Y	Y	Y	Y	Y	NA	NA	NA
Excitatory	Usp11	-0.148033692494798	18.8130145567224	1.9806044668818	0.159326741930398	0.533630504425181	NA	Y	Y	Y	NA	Y	NA	NA	NA
Excitatory	Prdm2	0.14796471041365	18.8067432733882	1.9737836043372	0.160046825783926	0.533630504425181	NA	NA	NA	NA	NA	NA	Y	NA	NA
Excitatory	Stt3b	0.147859020251667	18.9887922135505	2.03922766403321	0.15328745808777	0.5237622679855	NA	NA	NA	NA	NA	NA	NA	NA	NA
Excitatory	Dlg3	0.147763514454241	18.8848696342567	2.18556882472899	0.139309587882554	0.505030808479817	NA	NA	NA	NA	NA	Y	NA	NA	NA
Excitatory	Nomo1	-0.147743399199599	18.8958842030896	1.94758919186893	0.162846875294897	0.534049260810069	Y	NA	NA	NA	NA	NA	NA	NA	NA
Excitatory	Cox4i1	-0.147697471231291	19.8622086930382	4.14496909359923	0.0417584175931087	0.285198610395959	NA	NA	NA	NA	NA	NA	NA	NA	NA
Excitatory	Igf1r	0.147693831714244	19.1554457986613	2.09902075263949	0.147393510064126	0.517363496681898	NA	Y	Y	Y	Y	Y	Y	NA	NA
Excitatory	Psmd14	0.147415360014672	18.9937093398046	2.25288505161711	0.133365551886408	0.494535841084729	NA	NA	NA	NA	NA	NA	NA	NA	NA
Excitatory	1110008F13Rik	-0.147247376174291	19.0083981007247	2.59208390193749	0.107398947718627	0.453621883332805	NA	NA	NA	NA	NA	NA	NA	NA	NA
Excitatory	Cebpg	0.14718409845882	18.7998139109321	2.01650339302898	0.155597082648599	0.526869807583086	NA	NA	NA	NA	NA	NA	NA	NA	NA
Excitatory	Chmp3	0.147105764218652	18.833678361276	2.06900620249166	0.150319445022949	0.520379090728019	NA	NA	NA	NA	NA	NA	NA	NA	NA
Excitatory	Rpl4	-0.14709726029606	20.0626429568189	4.92557373286218	0.0264620141203081	0.21928420080381	NA	NA	NA	NA	NA	Y	NA	NA	NA
Excitatory	Ufm1	0.146861952914986	18.8672193977267	2.28359516602382	0.130748481384965	0.490534930659646	NA	NA	NA	NA	NA	NA	NA	NA	NA
Excitatory	Gabarapl1	-0.146800826179334	19.1548283384592	3.29891485586199	0.069325666634001	0.367426033160206	NA	NA	NA	NA	NA	NA	NA	NA	NA
Excitatory	Ubn2	0.146668148880981	18.9562781692425	1.77440599367947	0.182837741252748	0.565339704465153	NA	NA	NA	NA	NA	NA	NA	NA	NA
Excitatory	Zfp280d	0.146644764208218	18.801630785305	1.47729653993224	0.224197983202304	0.610297909890753	NA	NA	NA	NA	NA	NA	NA	NA	NA
Excitatory	Wasl	0.146633977596531	18.8085459839719	2.15788237165668	0.14184004835408	0.50929780721031	NA	NA	NA	NA	NA	NA	NA	NA	NA
Excitatory	Mapk3	-0.146625498712992	19.02401735369	2.51610687312518	0.112688484274282	0.459963894455278	NA	NA	NA	NA	NA	Y	NA	NA	Y
Excitatory	Cdkn1b	0.146574521367849	18.7945309820934	1.37173485137009	0.241514035774016	0.628870474356372	NA	NA	NA	NA	NA	NA	NA	NA	NA
Excitatory	Wdr7	-0.146506921810228	18.8993081297772	1.81972029306462	0.177346574639381	0.556129300306658	NA	Y	Y	Y	Y	Y	NA	NA	NA
Excitatory	Pafah1b2	0.146503380667326	19.0734929068861	2.35399411582716	0.12496246694073	0.480166809678539	NA	NA	NA	NA	NA	Y	NA	NA	NA
Excitatory	L1cam	0.146478522629855	19.9986940144616	3.89686943136439	0.0483761722292971	0.309822421657729	NA	NA	NA	NA	NA	NA	NA	NA	NA
Excitatory	Ranbp3	0.146426745814403	18.8326454842825	2.12206907738982	0.145190282152594	0.514521494308021	NA	NA	NA	NA	NA	NA	NA	NA	NA
Excitatory	Eif3i	-0.14639924875805	18.9325163286302	1.86834748171191	0.171664464527055	0.548192821523179	NA	NA	NA	NA	NA	NA	NA	NA	NA
Excitatory	Gtf2a1	0.146327505197323	18.8182564068964	1.86409543996342	0.172152870981667	0.5482559793533	NA	NA	NA	NA	NA	NA	NA	NA	NA
Excitatory	Sfr1	-0.146294700215191	19.0483184468597	2.70861447025254	0.0998076434101197	0.436209247563624	NA	NA	NA	NA	NA	NA	NA	NA	NA
Excitatory	Abhd17b	0.146261556076638	18.8880307984752	2.07980426989502	0.149259314521327	0.519577058782381	NA	NA	NA	NA	NA	NA	NA	NA	NA
Excitatory	Nln	0.146253306825055	18.8830846215017	1.78121145491491	0.182000637095956	0.56460708770988	NA	NA	NA	NA	NA	NA	NA	NA	NA
Excitatory	Slc25a23	-0.146247855993742	19.042716851326	2.97215410507806	0.0847089895190232	0.40886917023765	Y	NA	NA	NA	NA	Y	NA	NA	Y
Excitatory	Pianp	0.146232266267487	18.9228951374539	2.13380648290627	0.144082565928657	0.512460014734911	NA	NA	NA	NA	NA	NA	NA	NA	NA
Excitatory	Sh3gl2	0.146125080473244	19.1498961555559	1.97846157345043	0.159552570658289	0.533630504425181	NA	NA	NA	NA	NA	Y	NA	NA	NA
Excitatory	Alg2	-0.146060927155167	19.0705800428159	2.9100445527713	0.0880294428862121	0.413051382651204	NA	NA	NA	NA	NA	NA	NA	NA	NA
Excitatory	Rap2b	-0.146031235252657	18.8332546533541	1.27800024488499	0.258271187261146	0.6410781514932	NA	NA	NA	NA	NA	NA	NA	NA	NA
Excitatory	Ulk1	0.145901753385668	18.88315557108	1.79388768250624	0.180453204243391	0.561658732479637	Y	NA	NA	NA	NA	Y	Y	NA	NA
Excitatory	Cdc23	-0.145794206768899	18.8288002455256	1.66290500822947	0.19721155152308	0.579318554552187	NA	NA	NA	NA	NA	NA	NA	NA	NA
Excitatory	Trip4	0.145789344707028	18.9640799624196	1.73992947849638	0.187147762529479	0.572085321201	NA	NA	NA	NA	NA	NA	NA	NA	NA
Excitatory	Larp1	0.145566562762474	19.0180963772258	2.64394122787098	0.103945388557626	0.447024568162682	NA	Y	Y	Y	Y	Y	NA	NA	NA
Excitatory	AI593442	-0.145052329581304	19.0379111090783	1.77980549566041	0.182173212263025	0.564676933892722	NA	NA	NA	NA	NA	NA	NA	NA	NA
Excitatory	Rnmt	0.145019604374533	18.8315978267539	2.02032053306789	0.155206375961805	0.526869807583086	NA	NA	NA	NA	NA	NA	NA	NA	NA
Excitatory	9330159F19Rik	0.14499561552604	19.1104324940575	3.11789367049687	0.0774368208527344	0.390466418615984	NA	NA	NA	NA	NA	NA	NA	NA	NA
Excitatory	Amfr	-0.144981525010429	19.0243128924569	2.42838431925156	0.119155654345205	0.469510709215715	NA	NA	NA	NA	NA	NA	NA	NA	NA
Excitatory	Rrp1	-0.14495680295382	19.0509319570374	3.28294484761182	0.0700032172287741	0.369192889736766	NA	NA	NA	NA	NA	NA	NA	NA	NA
Excitatory	Ube2d2a	-0.144933919277522	19.1331932779397	2.90158071635665	0.0884927350865766	0.413987192162941	NA	NA	NA	NA	NA	NA	NA	NA	NA
Excitatory	Hnrnpl	-0.144933315723237	19.1897635681723	3.76287598746785	0.0524023727801558	0.322808020369828	NA	NA	NA	Y	NA	Y	NA	NA	NA
Excitatory	Gse1	0.144618221766143	18.7562058297415	0.818124527206351	0.365729081201265	0.731652595725869	NA	NA	NA	Y	NA	NA	NA	NA	NA
Excitatory	Itm2c	0.144572000942507	19.0125657051614	1.74637124752053	0.186333568176787	0.571243971074579	NA	NA	NA	NA	NA	NA	NA	NA	NA
Excitatory	Gpr85	0.144475268422432	19.0637097977845	2.51595837570835	0.112699099305811	0.459963894455278	NA	NA	NA	NA	NA	NA	NA	NA	NA
Excitatory	Mfn2	-0.144308540086021	18.9156151813616	2.34809881515071	0.125435904318895	0.480959050181451	NA	Y	Y	Y	Y	Y	NA	NA	NA
Excitatory	Zdhhc3	0.144249185883757	18.8654548394801	1.89357153990181	0.1687996367866	0.541451023594794	NA	NA	NA	NA	NA	Y	NA	NA	NA
Excitatory	Spop	-0.144192633616408	19.0136539425069	2.5379817335488	0.111136765105236	0.457057537804374	NA	NA	NA	NA	NA	Y	NA	NA	NA
Excitatory	Cdipt	-0.144122702578948	18.9183305435308	2.28718497241198	0.130446322813409	0.489889733280298	NA	NA	NA	NA	NA	NA	NA	NA	NA
Excitatory	Glcci1	-0.144036040939105	18.8320381437818	1.70310447545228	0.191882479389332	0.576819327827016	NA	NA	NA	NA	NA	NA	NA	NA	NA
Excitatory	Hs2st1	0.143823752453081	18.843968245533	1.80852199789661	0.178685631879532	0.558466804620166	NA	NA	NA	NA	NA	NA	NA	NA	NA
Excitatory	2010012O05Rik	0.143623580266557	18.8366187790166	1.82161786249276	0.177120818788589	0.556122883561005	NA	NA	NA	NA	NA	NA	NA	NA	NA
Excitatory	Snca	-0.143551560855179	19.536701996923	2.84111439838352	0.0918804713053571	0.421357418051389	NA	NA	NA	NA	NA	Y	NA	NA	NA
Excitatory	Map1lc3b	0.143503086744726	19.2595486443224	3.33362516299917	0.0678771118585403	0.365933484131357	NA	NA	NA	NA	NA	NA	NA	NA	NA
Excitatory	Kcmf1	0.143498276917202	18.8829747573783	1.92320328080359	0.165503962312375	0.535044166822566	NA	NA	NA	NA	NA	NA	NA	NA	NA
Excitatory	Clptm1	0.143341722214671	19.007246467415	2.38486400724355	0.122515553634855	0.476661544226105	NA	NA	NA	NA	NA	NA	NA	NA	NA
Excitatory	Rab1	0.143313345405417	19.3122485316705	4.0482986495922	0.0442158859487966	0.292930244410777	NA	NA	NA	NA	NA	NA	NA	NA	NA
Excitatory	Tmed7	-0.143261777139466	18.8859151866299	2.36759056167602	0.123878118094394	0.479696222929435	NA	NA	NA	NA	NA	Y	NA	NA	NA
Excitatory	Fbxl3	0.143226557055318	18.841936698217	1.95251168861205	0.162316449279426	0.534049260810069	NA	NA	NA	NA	NA	NA	NA	NA	NA
Excitatory	Mea1	0.143201598288589	18.9603181800667	2.24769697292618	0.133813423043919	0.494810113690825	NA	NA	NA	NA	NA	NA	NA	NA	NA
Excitatory	Ndufs6	-0.143174303356047	18.9654513382201	2.15918726493624	0.141719631945414	0.50929780721031	NA	NA	NA	NA	NA	NA	NA	NA	NA
Excitatory	Dnm1l	0.14316880890428	18.9896600765074	2.77524244403071	0.0957321597232599	0.429041546553653	NA	NA	NA	NA	NA	Y	NA	NA	NA
Excitatory	Eif4ebp2	-0.143056698017679	18.7637911392637	1.22467691314512	0.268444754947983	0.651714588947909	NA	NA	NA	NA	NA	NA	NA	NA	NA
Excitatory	Cenpf	0.142954055381166	18.9066632754309	1.83970805523654	0.174985168811578	0.553381085693902	NA	Y	Y	Y	NA	NA	NA	NA	NA
Excitatory	Arpc5l	0.142877414884613	18.953641655773	2.45835800435225	0.116900929182707	0.467612736945607	NA	NA	NA	NA	NA	NA	NA	NA	NA
Excitatory	Ncoa1	-0.142769583215598	18.977591606621	2.55137745497177	0.110198141887878	0.455705600116331	Y	Y	Y	NA	Y	Y	Y	NA	Y
Excitatory	Setd8	0.14270567206518	18.8304080627294	1.96256521171767	0.161239239209911	0.533858642408923	NA	NA	NA	NA	NA	NA	NA	NA	NA
Excitatory	Tax1bp3	0.142658806370049	18.7837885441303	2.10433911859025	0.146881791312937	0.516727167135359	NA	NA	NA	NA	NA	NA	NA	NA	NA
Excitatory	Ccl27a	-0.142474704380305	18.9977406723337	2.45633475931595	0.117051631321645	0.467612736945607	NA	NA	NA	NA	NA	NA	NA	NA	NA
Excitatory	Armc10	0.142468692554785	18.8046105290406	1.97245442816518	0.160187579102682	0.533630504425181	NA	NA	NA	NA	NA	NA	NA	NA	NA
Excitatory	Pgam1	-0.14231500427543	19.4531977580204	4.06679764378214	0.0437341117374703	0.291793373170391	NA	NA	NA	NA	NA	Y	NA	NA	NA
Excitatory	Ppp4r2	0.142293897615955	18.8472035989691	1.89391780244455	0.168760693424841	0.541451023594794	NA	NA	NA	NA	NA	NA	NA	NA	NA
Excitatory	Tbc1d16	-0.142292363429373	19.027612344938	1.691349740654	0.193423139187285	0.576819327827016	NA	NA	Y	Y	Y	Y	Y	NA	NA
Excitatory	Adh5	0.142227477435739	18.872373021736	1.86754602695987	0.171756400897111	0.548192821523179	NA	NA	NA	NA	NA	NA	NA	NA	NA
Excitatory	Fto	-0.142176272103823	18.8941484720971	2.00858857112667	0.156410775076375	0.528225916324086	NA	NA	NA	NA	NA	NA	NA	NA	NA
Excitatory	Slc4a7	0.142122319657355	18.8399761657566	1.63368667580175	0.201193886872721	0.583028411430983	NA	NA	NA	NA	NA	NA	NA	NA	NA
Excitatory	Hspe1	-0.142044061180505	19.1501948768223	3.45877044599433	0.0629170843850567	0.35284200974809	NA	NA	NA	NA	NA	NA	NA	NA	NA
Excitatory	Fuca1	0.141883430942256	18.8540904002145	1.43569771158081	0.230836815015365	0.616555217615027	NA	NA	NA	NA	NA	NA	NA	NA	NA
Excitatory	1810037I17Rik	0.14183662125385	18.8928019709883	1.57944687525014	0.208840384636325	0.592508146098892	NA	NA	NA	NA	NA	NA	NA	NA	NA
Excitatory	Zfand5	-0.141640883392483	19.1590983894672	2.95490462613611	0.0856173577107869	0.409730925350349	NA	NA	NA	NA	NA	NA	NA	NA	NA
Excitatory	Rps6kb1	0.14160453697964	18.9421255079253	1.7098672139648	0.191002599714326	0.576819327827016	NA	NA	NA	NA	NA	Y	NA	NA	NA
Excitatory	Cck	-0.141511316215437	19.138519923432	1.2974720146558	0.254675506005822	0.639844327881681	NA	NA	NA	NA	NA	NA	NA	NA	NA
Excitatory	Efr3a	-0.141500403172058	18.9517459056139	1.72736790713907	0.188747389458902	0.574567852634512	NA	NA	NA	NA	NA	NA	NA	NA	NA
Excitatory	Eef1e1	-0.141490508551854	18.8691514694661	2.13530477314134	0.143941851238962	0.512443884779767	NA	NA	NA	NA	NA	NA	NA	NA	NA
Excitatory	Tmem259	0.141477851084806	18.8378092386628	2.16927013569079	0.140793042010074	0.507120121519719	NA	NA	NA	NA	NA	NA	NA	NA	NA
Excitatory	Sox2	0.141346579516947	18.800391605455	0.130239749927114	0.718183587418127	0.905944224155966	NA	NA	NA	NA	NA	NA	NA	NA	NA
Excitatory	Rps21	-0.141326736552953	20.2778472026147	4.14488819297958	0.0417604130555869	0.285198610395959	NA	NA	NA	NA	NA	NA	NA	NA	NA
Excitatory	Dnajc9	-0.141301636434218	18.7803659723842	1.48299513465076	0.223306493060987	0.610297909890753	NA	NA	NA	NA	NA	NA	NA	NA	NA
Excitatory	Wiz	0.141142220953037	18.844112442187	1.49597423213936	0.221291832587252	0.608714302650461	NA	Y	Y	NA	NA	NA	NA	NA	NA
Excitatory	Elmo2	0.141009881558771	18.8402135824083	2.04828182226538	0.152378070434749	0.522473938701809	Y	NA	NA	NA	NA	NA	NA	NA	NA
Excitatory	Pdzd2	0.140994472835423	18.9513042902979	1.85591564350261	0.173096934603491	0.549674063217667	Y	NA	NA	Y	NA	Y	NA	NA	NA
Excitatory	Etv1	0.140829442899134	18.8033791004477	0.407443180426753	0.523270106998151	0.819078790613162	NA	NA	NA	NA	NA	NA	NA	NA	NA
Excitatory	Scoc	-0.140819360943095	19.2667742950939	3.89917861678077	0.0483097212331901	0.309822421657729	NA	NA	NA	NA	NA	Y	NA	NA	NA
Excitatory	Limch1	0.140816419582953	18.9256020723042	1.66767343448487	0.196570448715583	0.579318554552187	NA	NA	Y	NA	NA	NA	NA	NA	NA
Excitatory	A830018L16Rik	0.140739803592111	18.9530535512592	2.0745943603913	0.149769752977322	0.519911052079023	NA	NA	NA	NA	NA	NA	NA	NA	NA
Excitatory	Slc38a2	0.140739575977694	19.0760991448441	2.06609193658755	0.150607018517448	0.520895414229003	NA	NA	NA	NA	NA	Y	NA	NA	NA
Excitatory	Psmc1	-0.140624587675465	18.9768774159201	2.46739222830979	0.116230621745175	0.467612736945607	NA	NA	NA	NA	NA	NA	NA	NA	NA
Excitatory	Impad1	-0.140605873052602	18.9251798175243	1.82842676529049	0.176313481188898	0.555203037417424	NA	NA	NA	NA	NA	NA	NA	NA	NA
Excitatory	Camsap2	-0.140370865653283	18.9348119561852	2.0545858863868	0.151748507414268	0.522473938701809	Y	Y	Y	Y	Y	Y	Y	NA	Y
Excitatory	Ncald	-0.14034928086378	19.3764523876672	2.37791181838998	0.123061946799176	0.477896910015789	NA	NA	NA	NA	NA	Y	NA	NA	NA
Excitatory	Tecpr1	-0.140292674584708	18.9805020142587	2.44131778050132	0.118176910134274	0.467612736945607	NA	NA	NA	NA	NA	Y	NA	NA	NA
Excitatory	Fabp3	-0.140163156041017	19.0755995118593	2.77946845609495	0.0954798522216624	0.429041546553653	NA	NA	NA	NA	NA	NA	NA	NA	NA
Excitatory	Atn1	-0.139927635260621	18.8730567848496	2.02672349645923	0.154553492902418	0.526797820463586	Y	NA	NA	NA	NA	Y	Y	NA	Y
Excitatory	Cntn2	0.139921012937497	18.9706811154758	1.29557078146331	0.25502385907039	0.639844327881681	NA	NA	NA	NA	NA	NA	NA	NA	NA
Excitatory	Coa3	-0.13981982268628	18.8467492330923	1.80131598170146	0.179553480495725	0.560286531189693	NA	NA	NA	NA	NA	NA	NA	NA	NA
Excitatory	Mcrs1	0.139810705993224	18.8964729142401	1.98265335220685	0.159111160496943	0.533630504425181	NA	NA	NA	NA	NA	NA	NA	NA	NA
Excitatory	Smc1a	0.139532035201214	18.87917266129	1.68311898802767	0.19451052738422	0.576819327827016	NA	NA	Y	NA	NA	NA	NA	NA	NA
Excitatory	Atp1b1	-0.139516791844317	20.4568427367231	4.83200555660824	0.0279361153469017	0.221987618648618	Y	NA	NA	NA	NA	Y	NA	NA	NA
Excitatory	Ddx3y	-0.139498030862595	18.8716177740102	1.92403716745707	0.165412287800505	0.535044166822566	NA	NA	NA	NA	NA	NA	NA	NA	NA
Excitatory	Opa3	0.139454126896089	18.8254494372311	1.70284138365787	0.191916804948807	0.576819327827016	NA	NA	NA	NA	NA	NA	NA	NA	NA
Excitatory	Ube2c	0.139380194619803	18.8404724387779	1.10660064726244	0.292822087868136	0.675712947321021	NA	NA	NA	NA	NA	NA	NA	NA	NA
Excitatory	Stmn4	0.139373122717019	19.7483571818519	5.24020895491776	0.0220706229179379	0.195876778396699	NA	NA	NA	NA	NA	Y	NA	NA	NA
Excitatory	Rfng	0.13935780292096	18.8825561145465	1.85197498532693	0.173553866492165	0.550196461339524	NA	NA	NA	NA	NA	NA	NA	NA	NA
Excitatory	Pfkp	0.139163031329776	19.1756700633904	1.57441888191534	0.209566443662254	0.593824192395379	NA	NA	NA	NA	NA	Y	NA	NA	NA
Excitatory	Myo5a	0.139109632411993	19.20911875542	2.57399340076449	0.108633185362523	0.455705600116331	Y	Y	Y	Y	Y	Y	NA	NA	Y
Excitatory	Id4	-0.138806252826194	18.7581260538205	1.010063298087	0.314887675228338	0.692127524465092	NA	NA	NA	NA	NA	NA	NA	NA	NA
Excitatory	Cyc1	-0.138324264909229	19.0679632321168	2.54784615448602	0.110444726895056	0.455705600116331	NA	NA	NA	NA	NA	NA	NA	NA	NA
Excitatory	Dot1l	0.138311496397367	18.8648819338406	1.46764507667626	0.225717615390651	0.610384175154653	Y	NA	NA	NA	NA	Y	NA	NA	NA
Excitatory	Gars	0.138301776643751	19.0717858938684	2.92020770353656	0.0874766033219018	0.413051382651204	NA	Y	Y	Y	NA	NA	NA	NA	NA
Excitatory	Abhd8	0.138168808204595	18.9129269938365	2.22513762574977	0.135780557603068	0.498779412877584	NA	NA	NA	NA	NA	NA	NA	NA	NA
Excitatory	Arhgef9	-0.138107831191559	18.8749246034924	1.63579984761054	0.200902721198181	0.583028411430983	NA	NA	NA	NA	NA	Y	NA	NA	NA
Excitatory	Plxnb2	-0.138024373541992	18.8297667026322	1.43354478201695	0.231186798292393	0.616990015584592	NA	NA	Y	Y	Y	Y	NA	NA	NA
Excitatory	B630005N14Rik	0.137990821722052	18.921378234663	1.70637406060496	0.191456494236813	0.576819327827016	NA	NA	NA	NA	NA	NA	NA	NA	NA
Excitatory	Eri3	-0.137986938509208	19.0005261325013	2.55098597618553	0.110225448356114	0.455705600116331	NA	NA	NA	NA	NA	NA	NA	NA	NA
Excitatory	Snx27	0.137967743922798	18.9908417906746	2.54443072021309	0.11068379859698	0.456014432883969	NA	NA	NA	NA	NA	NA	NA	NA	NA
Excitatory	Atp5l	-0.137915948848294	19.5617160315085	3.47370963170351	0.0623513337397941	0.35229439769196	NA	NA	NA	NA	NA	NA	NA	NA	NA
Excitatory	Zswim6	-0.137907281282255	18.9076175881873	1.39203671150722	0.238061448773297	0.624381971051788	NA	NA	Y	Y	Y	Y	NA	NA	NA
Excitatory	Zfp281	0.13778353516085	18.8429402855231	1.55478347564417	0.212430657331053	0.597441377830159	NA	NA	NA	NA	NA	NA	NA	NA	NA
Excitatory	Snrpd1	-0.137775812259089	18.8833167568764	1.96193295068088	0.161306743667007	0.533858642408923	NA	NA	NA	NA	NA	NA	NA	NA	NA
Excitatory	Smap1	-0.137746673963875	19.0353894940984	2.5481973679407	0.110420175071724	0.455705600116331	NA	NA	NA	NA	NA	NA	NA	NA	NA
Excitatory	Hmgb2	-0.137744295004504	18.7961510596296	0.698159995214951	0.403402654042419	0.755601885097871	NA	NA	NA	NA	NA	NA	NA	NA	NA
Excitatory	Lphn2	-0.137655180649545	19.1731187483253	1.5809448213322	0.20862465209694	0.592494011955309	NA	Y	Y	Y	Y	NA	NA	NA	NA
Excitatory	Zc3h7b	-0.137651533013675	19.0848486459456	2.07646632458113	0.149586121379233	0.519753069944649	Y	Y	NA	NA	NA	Y	NA	NA	Y
Excitatory	Kansl1	-0.137550831463799	18.8140009591608	1.61193625949272	0.204219837159687	0.587425874434604	NA	NA	NA	NA	NA	NA	NA	NA	Y
Excitatory	Lingo1	0.137260453045782	19.3643797619176	3.35904431586005	0.0668368455218499	0.363449493784279	Y	NA	NA	NA	NA	Y	Y	NA	Y
Excitatory	Pfdn2	-0.137173073292589	18.949355247561	2.19211237503691	0.138718956881447	0.504347279946749	NA	NA	NA	NA	NA	NA	NA	NA	NA
Excitatory	Zfp362	-0.137156890017758	18.8272165242071	1.71513377052338	0.190320642529643	0.576819327827016	NA	NA	NA	NA	NA	NA	NA	NA	NA
Excitatory	Reep2	0.137152392163125	18.9680799158951	2.27587650801479	0.131400818240957	0.491512205805884	NA	NA	NA	NA	NA	NA	NA	NA	NA
Excitatory	Abca3	0.137106988329093	18.9930550742277	2.10383586283797	0.146930127248162	0.516727167135359	Y	Y	Y	Y	Y	Y	NA	NA	NA
Excitatory	Eno2	-0.137071595567293	18.9977719349392	2.0692229499009	0.1502980816811	0.520379090728019	NA	NA	NA	NA	NA	Y	NA	NA	NA
Excitatory	Src	-0.13697991474853	18.8470027951605	1.78671587720555	0.181326813150676	0.563445745570597	NA	NA	NA	NA	NA	NA	NA	NA	NA
Excitatory	Anapc13	0.136913346166096	18.8071725834632	1.19451200057279	0.274421318025787	0.656482784317251	NA	NA	NA	NA	NA	NA	NA	NA	NA
Excitatory	Pum2	-0.136784019956677	18.979020342526	2.14746163301288	0.142805819260146	0.509480156377615	Y	NA	NA	NA	Y	Y	Y	NA	Y
Excitatory	Kcnmb4	0.136709749518807	18.9671897244746	1.85413420492659	0.173303326452534	0.549865444722499	NA	NA	NA	NA	NA	NA	NA	NA	NA
Excitatory	Cnot7	0.136370180213813	18.9540449386295	2.45459583541424	0.117181327225307	0.467612736945607	NA	NA	NA	NA	NA	NA	NA	NA	NA
Excitatory	Plekhb2	-0.13636148842104	19.0505412764918	2.52239329912754	0.112240120586715	0.459586043272913	NA	NA	NA	NA	NA	NA	NA	NA	NA
Excitatory	Gpr27	0.136326716300791	18.956177677706	2.20133144987039	0.137891588850156	0.503772862954502	NA	NA	NA	NA	NA	NA	NA	NA	NA
Excitatory	Gatad1	-0.136289752550882	18.9152984026829	1.6449447011139	0.199648383264927	0.583028411430983	NA	NA	NA	NA	NA	NA	NA	NA	NA
Excitatory	Ube2m	-0.136152384045549	19.0341270669809	2.60063989500873	0.10682057767969	0.453174558972575	NA	NA	NA	NA	NA	NA	NA	NA	NA
Excitatory	Ubl3	-0.13612942171578	18.8535474179929	1.94877154963137	0.162719289472722	0.534049260810069	NA	NA	NA	NA	NA	Y	NA	NA	NA
Excitatory	Snrpd2	-0.136018175402881	19.0604341837556	2.24271808913363	0.134244816416334	0.495258082524181	NA	NA	NA	NA	NA	NA	NA	NA	NA
Excitatory	Igsf3	0.136000955529258	19.2400677698322	1.82919313386515	0.176222878217897	0.555203037417424	NA	NA	NA	Y	NA	Y	NA	NA	NA
Excitatory	Dck	0.13598166612677	18.7655725592426	1.6394961556756	0.200394611590241	0.583028411430983	NA	NA	NA	NA	NA	NA	NA	NA	NA
Excitatory	Dock3	0.135880650250877	19.0145710288148	2.34513537115231	0.12567464385375	0.480959050181451	Y	Y	Y	Y	Y	Y	NA	NA	Y
Excitatory	Ist1	0.135838044850662	18.8813562879616	1.59241904145142	0.206980860495366	0.590232272403781	NA	NA	NA	NA	NA	NA	NA	NA	NA
Excitatory	Zcchc14	-0.135832049501304	18.9322235018389	2.07761006807914	0.149474050348956	0.519753069944649	Y	NA	NA	NA	NA	Y	Y	NA	NA
Excitatory	Zmym5	0.135798760893171	18.8224377818477	1.77547814596403	0.182705565834832	0.565339704465153	NA	NA	NA	NA	NA	NA	NA	NA	NA
Excitatory	Apom	0.135765327395022	19.1347687767008	1.64624358546121	0.199470971269776	0.583028411430983	NA	NA	NA	NA	NA	NA	NA	NA	NA
Excitatory	Dhx36	0.135736818832311	18.9596372583758	2.19266691585881	0.138669032423599	0.504347279946749	NA	NA	Y	Y	NA	NA	NA	NA	NA
Excitatory	Prpf19	0.135582970574867	18.9567078095069	2.15637962458663	0.141978865361419	0.509310267259313	NA	NA	NA	NA	NA	NA	NA	NA	NA
Excitatory	Syt5	0.135539337018277	19.0646579915659	2.42957834168601	0.119064921634683	0.469510709215715	NA	NA	NA	NA	NA	NA	NA	NA	NA
Excitatory	Psd3	-0.135466757047074	19.0353227312997	2.27316944860218	0.131630462916918	0.491738639218409	NA	Y	Y	Y	Y	Y	NA	NA	NA
Excitatory	Srsf10	-0.135361847475974	18.8203990529002	1.47322958823338	0.224836827939063	0.610297909890753	NA	NA	NA	NA	NA	NA	NA	NA	NA
Excitatory	Ap2a1	0.135343703056233	18.954503236302	1.66994848500099	0.196265434613091	0.57925241603848	Y	Y	Y	Y	Y	Y	NA	NA	NA
Excitatory	Eif5b	0.135269281855298	19.0477853114709	1.96228491302941	0.161269161815178	0.533858642408923	NA	NA	Y	Y	NA	NA	NA	NA	NA
Excitatory	Camkk2	-0.135249103180902	19.2916768570859	2.53227098646994	0.1115395821369	0.457713683294609	Y	NA	NA	NA	NA	NA	NA	NA	NA
Excitatory	Lsm11	0.135132300733129	19.2122592765733	2.09215341733307	0.148057245601651	0.518269223440941	NA	NA	NA	NA	NA	Y	NA	NA	NA
Excitatory	Cisd2	0.134970365438982	18.8160044319002	1.40847265162779	0.235310107289934	0.622694749459932	NA	NA	NA	NA	NA	NA	NA	NA	NA
Excitatory	Ndufa1	-0.134958098257267	18.9926100267442	1.68505504745372	0.194254107505177	0.576819327827016	NA	NA	NA	NA	NA	NA	NA	NA	NA
Excitatory	Xpo7	0.134922958218769	18.8863484705293	1.60884229321982	0.204654616365604	0.587425874434604	Y	Y	Y	Y	Y	Y	NA	NA	Y
Excitatory	Tspan6	-0.134918442769333	18.9111521382611	1.63934365257933	0.200415545392463	0.583028411430983	NA	NA	NA	NA	NA	NA	NA	NA	NA
Excitatory	Psmb5	-0.134885095517781	19.0517580576739	2.19495467576712	0.138463281864197	0.504347279946749	NA	NA	NA	NA	NA	NA	NA	NA	NA
Excitatory	Rab5a	-0.134883750906522	18.9062638488917	2.12564318652289	0.144851963471447	0.514224470323637	NA	NA	NA	NA	NA	NA	NA	NA	NA
Excitatory	Atl1	0.134808451886613	18.9912334484404	2.32655278287189	0.127183250469531	0.484403412466444	NA	NA	NA	NA	NA	NA	NA	NA	NA
Excitatory	Prdx2	0.134784579102333	19.4304286865309	3.37561216311451	0.0661679940411588	0.361123715778314	NA	NA	NA	NA	NA	NA	NA	NA	NA
Excitatory	Idi1	0.134759800055206	18.9666011548316	2.14952158674737	0.142614322370025	0.509480156377615	NA	NA	NA	NA	NA	NA	NA	NA	NA
Excitatory	Pds5b	0.134604573795091	18.8936991530163	1.96923804991206	0.16052876189458	0.533630504425181	Y	NA	Y	Y	NA	Y	NA	NA	Y
Excitatory	Fus	-0.134372385265117	19.4007075012953	4.20004489292069	0.0404229092012517	0.279616557581452	NA	NA	NA	Y	NA	Y	NA	NA	NA
Excitatory	Zfp664	-0.134287937529036	18.7766068480155	1.5975433457146	0.206251702178982	0.589034407260524	NA	NA	NA	NA	NA	NA	NA	NA	NA
Excitatory	Kcnb1	0.134248315766738	18.9244709513356	1.60084441392632	0.205783586017917	0.589034407260524	Y	NA	NA	NA	NA	Y	Y	NA	NA
Excitatory	Ide	-0.134247514884352	18.834796340893	1.92966231804826	0.164795393728948	0.535044166822566	NA	NA	NA	Y	NA	Y	NA	NA	NA
Excitatory	Pitpnc1	-0.134241440672652	19.0327601938288	1.56540154654658	0.210876079325447	0.5954605402134	NA	NA	NA	NA	NA	Y	NA	NA	NA
Excitatory	2210016L21Rik	-0.134057640450261	18.924200918823	2.04615919506045	0.152590714491971	0.522473938701809	NA	NA	NA	NA	NA	NA	NA	NA	NA
Excitatory	H3f3a	0.133740877754276	20.0056595360113	3.97974256441148	0.0460506008635086	0.3019725267468	NA	NA	NA	NA	NA	NA	NA	NA	NA
Excitatory	Ddah2	0.133595164107279	18.8449380613215	1.40632017634152	0.235668226694566	0.623204172207767	NA	NA	NA	NA	NA	NA	NA	NA	NA
Excitatory	Dtna	0.133529734958119	18.922625306924	1.46922829394111	0.225467491003271	0.610384175154653	Y	NA	NA	NA	NA	NA	NA	NA	NA
Excitatory	Xpr1	-0.133490483286431	19.0572254662722	1.66697365622554	0.196664379050223	0.579318554552187	NA	Y	Y	Y	NA	Y	NA	NA	Y
Excitatory	Fsd1l	0.133460855784298	18.9189313554481	1.69715410375397	0.192660579212955	0.576819327827016	NA	NA	NA	NA	NA	NA	NA	NA	NA
Excitatory	Ubxn6	0.133458552918794	18.8637480054749	1.69418899191214	0.193049687077352	0.576819327827016	NA	NA	NA	NA	NA	NA	NA	NA	NA
Excitatory	Insm1	0.133361512881364	18.710121079812	1.7440051783696	0.186632143311823	0.571243971074579	NA	NA	NA	NA	NA	NA	NA	NA	NA
Excitatory	Map2	-0.133334797168302	19.809327777856	3.2000458014918	0.0736362078907682	0.378071282020808	Y	Y	Y	Y	Y	Y	NA	NA	Y
Excitatory	Tub	0.133305053206092	19.0189799725631	2.19019346040955	0.138891869467925	0.50448851815425	NA	NA	NA	NA	NA	NA	NA	NA	NA
Excitatory	Tenm3	-0.133220731396812	19.3151439637582	1.55347867069304	0.212622628757741	0.597534691572353	Y	Y	Y	Y	Y	Y	NA	NA	NA
Excitatory	Ppig	0.132868947993492	18.963913473944	1.86473873999375	0.172078876543235	0.5482559793533	NA	NA	NA	NA	NA	NA	NA	NA	NA
Excitatory	Bmpr2	-0.132855852875529	19.0374019044614	2.05684189416297	0.151523924462707	0.522473938701809	Y	NA	NA	NA	NA	Y	NA	NA	Y
Excitatory	Gria2	0.132841456061568	20.2769746041367	2.80803937704604	0.093792941759188	0.426259468405585	NA	NA	NA	NA	NA	Y	NA	NA	NA
Excitatory	Lbh	-0.132832882502065	18.8097451203837	0.944835044683941	0.331037486077992	0.704859483618009	NA	NA	NA	NA	NA	NA	NA	NA	NA
Excitatory	Scrt1	0.132732212823137	18.8693890757896	1.5071383630293	0.219576266575771	0.607101756888043	NA	NA	NA	NA	NA	Y	NA	NA	NA
Excitatory	Snd1	-0.132605757174891	18.8583625776459	2.02288560319926	0.154944451585798	0.526869807583086	NA	NA	Y	Y	Y	NA	NA	NA	NA
Excitatory	Nup153	0.132454836992685	18.8089099771818	1.36675510466296	0.242370184918307	0.629861191883695	NA	Y	Y	Y	Y	Y	NA	NA	NA
Excitatory	Slc6a11	-0.132454278761317	18.9924809995674	1.56526822122532	0.210895515505869	0.5954605402134	NA	NA	NA	NA	NA	Y	NA	NA	NA
Excitatory	Smarcb1	0.132451256899646	18.8935975702828	1.94800199289057	0.162802317806441	0.534049260810069	NA	NA	NA	NA	NA	NA	NA	NA	NA
Excitatory	Pcmtd1	0.132313553597026	18.9464373303922	1.96668720178445	0.160799936285052	0.533858642408923	NA	NA	NA	NA	NA	NA	NA	NA	NA
Excitatory	St13	0.132312348698265	18.8861316612244	1.48070400835263	0.223664406148317	0.610297909890753	NA	NA	NA	NA	NA	NA	NA	NA	NA
Excitatory	Chd7	-0.132297107925118	18.7082684859323	1.39607006902389	0.237382678948402	0.623357306966389	NA	Y	Y	Y	NA	NA	NA	NA	NA
Excitatory	Shfm1	0.132163204798851	19.0403234322334	2.38767714099276	0.122295226180221	0.476394343805562	NA	NA	NA	NA	NA	NA	NA	NA	NA
Excitatory	Commd7	0.132048547271819	18.9450037786169	1.7954687465508	0.180261268064526	0.561525787853322	NA	NA	NA	NA	NA	NA	NA	NA	NA
Excitatory	Elovl6	0.131966805040163	18.91850423217	1.94996696846329	0.162590410233299	0.534049260810069	NA	NA	NA	NA	NA	NA	NA	NA	NA
Excitatory	Zfp428	-0.131943278285487	18.9218984057291	1.67324953113825	0.195823851297131	0.578857150377929	NA	NA	NA	NA	NA	NA	NA	NA	NA
Excitatory	Hnrnpa2b1	0.131824142221595	18.9330880405992	1.66396884033679	0.197068309888315	0.579318554552187	NA	NA	NA	NA	NA	Y	NA	NA	NA
Excitatory	Ube2j2	0.131735957354492	18.8510740741558	1.90905381134803	0.167068400705091	0.538252047819571	NA	NA	NA	NA	NA	NA	NA	NA	NA
Excitatory	Snrpn	-0.131654204372524	19.918136938274	4.91134761165995	0.0266808170865867	0.21928420080381	NA	NA	NA	NA	NA	NA	NA	NA	NA
Excitatory	Emc10	0.131567199088395	19.0344313801628	2.35335133095668	0.125013990889669	0.480166809678539	NA	NA	NA	NA	NA	NA	NA	NA	NA
Excitatory	Ilf3	0.131441389728772	18.9161961656066	1.60259895879312	0.205535288934066	0.589034407260524	NA	NA	Y	NA	NA	Y	NA	NA	NA
Excitatory	Nap1l4	-0.131345639294326	18.9686613056289	2.28005807594627	0.131046966479239	0.490701142418092	NA	NA	NA	NA	NA	NA	NA	NA	NA
Excitatory	Pbrm1	0.13100087062465	19.207456347682	2.71193802451489	0.0995999239630054	0.436209247563624	NA	Y	Y	Y	Y	Y	NA	NA	Y
Excitatory	Sirpa	-0.130665457528961	18.954421990162	1.17311459165489	0.278762198813856	0.662236208419534	NA	NA	NA	NA	NA	Y	NA	NA	NA
Excitatory	Eif1	-0.130614308826033	19.990926492249	5.6096824889355	0.0178614991734989	0.170875969236868	NA	NA	NA	NA	NA	NA	NA	NA	NA
Excitatory	Ppp3r1	-0.130594583181659	19.3216891004133	3.05930002065929	0.080276244503251	0.396950733332107	NA	NA	NA	NA	NA	Y	NA	NA	NA
Excitatory	Dchs1	0.130382313180442	18.8141302669795	1.34378248538837	0.24636801924048	0.63206624632423	NA	Y	Y	Y	Y	Y	NA	NA	NA
Excitatory	Exoc4	0.130367122960119	18.9546457876551	2.11220374242907	0.146128747630909	0.515285488891576	NA	Y	Y	Y	NA	Y	NA	NA	NA
Excitatory	St3gal5	-0.130358577586023	18.8963573062644	1.74687217637779	0.186270427009352	0.571243971074579	NA	NA	NA	NA	NA	NA	NA	NA	NA
Excitatory	Ssu72	0.130215149707735	18.8622969812175	1.55215820949479	0.212817113330792	0.597634923480425	NA	NA	NA	NA	NA	NA	NA	NA	NA
Excitatory	Madd	0.130002317952974	18.8875925034218	1.68232137171594	0.194616282188612	0.576819327827016	Y	Y	Y	Y	Y	Y	Y	NA	NA
Excitatory	Ggt7	-0.129889180176752	18.8831446245729	1.77799966769498	0.182395147680885	0.564899539689852	NA	NA	NA	NA	NA	NA	NA	NA	NA
Excitatory	Efhd2	-0.129752130603274	18.8352935504839	0.835842927641693	0.36058840858186	0.731530894019226	NA	NA	NA	NA	NA	NA	NA	NA	NA
Excitatory	Chmp1a	-0.129655225618966	18.9018648295402	1.73382030021662	0.18792374433361	0.573174489207635	NA	NA	NA	NA	NA	NA	NA	NA	NA
Excitatory	Uqcrc1	-0.129526204086218	19.0346270316795	2.29558695813762	0.129742156052389	0.489198129484107	Y	NA	Y	NA	NA	NA	NA	NA	NA
Excitatory	Gnaq	0.129485497891739	19.610878755483	4.61011823004537	0.0317838418568797	0.242515570201138	NA	NA	NA	NA	NA	Y	NA	NA	NA
Excitatory	Nt5dc3	-0.129440480166847	18.9527491129631	1.86919142383545	0.171567715468944	0.548192821523179	NA	NA	NA	NA	NA	NA	NA	NA	NA
Excitatory	Vapb	-0.129069475560023	18.8585522544456	1.25950159834406	0.261745452301146	0.644756904402934	NA	NA	NA	NA	NA	NA	NA	NA	NA
Excitatory	Dync1li1	-0.128831942921496	19.0538861268546	2.56607681789569	0.109178193390752	0.455705600116331	NA	NA	NA	NA	NA	NA	NA	NA	NA
Excitatory	Pitpnb	0.128745700465633	18.8096876078907	1.86104126295879	0.17250467168597	0.5482559793533	NA	NA	NA	NA	NA	NA	NA	NA	NA
Excitatory	Vsnl1	-0.128743465680998	19.2397105653188	1.97255546911606	0.160176874404362	0.533630504425181	NA	NA	NA	NA	NA	Y	NA	NA	NA
Excitatory	Gprin1	-0.12853738395796	19.1335722592662	2.68068964941676	0.101571732266871	0.44096483709721	Y	Y	Y	Y	Y	Y	Y	NA	NA
Excitatory	Nrgn	-0.12851051001496	21.2817736937493	2.70977051253112	0.099735338100564	0.436209247563624	Y	NA	NA	NA	NA	Y	NA	NA	NA
Excitatory	Pfdn1	0.128457472715058	18.9615248464757	2.01874689920146	0.155367311538784	0.526869807583086	NA	NA	NA	NA	NA	NA	NA	NA	NA
Excitatory	Ahi1	0.128449206006506	19.0709475021941	1.50125816311902	0.220477874426462	0.608700103790738	NA	NA	NA	NA	NA	Y	NA	NA	NA
Excitatory	Pum1	-0.128344783091082	19.0673299184086	1.94423617270991	0.163209314358644	0.534049260810069	Y	Y	Y	Y	Y	Y	NA	NA	NA
Excitatory	Smim14	0.128261884176965	18.9149811357632	1.38575831583898	0.239122726614882	0.625743268603477	NA	NA	NA	NA	NA	NA	NA	NA	NA
Excitatory	Tubb4a	-0.12824274911418	19.1182250094463	2.1632864931828	0.141342099264975	0.508480229000098	Y	NA	NA	NA	NA	Y	NA	NA	NA
Excitatory	Rnf130	0.128220355148599	19.1255623075174	2.44216504524456	0.118113104069175	0.467612736945607	NA	NA	NA	NA	NA	Y	NA	NA	NA
Excitatory	Fam120a	-0.128204490151027	18.8687621862817	1.14553639113001	0.284485492385968	0.668330505388954	Y	NA	NA	NA	NA	Y	Y	NA	NA
Excitatory	Ier2	-0.128080741295641	18.8007312726065	0.765153605790942	0.381720511436158	0.74310102666025	NA	NA	NA	NA	NA	NA	NA	NA	NA
Excitatory	Arvcf	0.128019978895922	18.8276562723904	1.33584729590621	0.247767635717463	0.632544187942566	Y	NA	NA	Y	NA	NA	NA	NA	NA
Excitatory	Pcdh19	-0.127977247800577	19.2461183799086	1.24305744159642	0.264882622874543	0.648166956834301	NA	NA	NA	NA	NA	Y	NA	NA	NA
Excitatory	Cx3cl1	-0.127713474053237	19.2117963995527	2.09372978890997	0.147904589685103	0.518216918980487	NA	NA	NA	NA	NA	Y	NA	NA	NA
Excitatory	Adarb1	0.127710462357282	18.9426401701845	1.86244157298756	0.172343272032293	0.5482559793533	Y	NA	NA	NA	NA	Y	NA	NA	NA
Excitatory	Cacng4	0.127678724961858	18.9189675294007	1.7010809291296	0.192146675814528	0.576819327827016	NA	NA	NA	NA	NA	NA	Y	NA	NA
Excitatory	Ybey	-0.12767044484582	19.2786005286073	1.04699768761748	0.306199561008388	0.685850564330099	NA	NA	NA	NA	NA	NA	NA	NA	NA
Excitatory	Tm9sf4	-0.127661504408084	18.8763594268299	1.76291809474583	0.184260954592295	0.568327765068627	NA	NA	NA	NA	NA	NA	NA	NA	NA
Excitatory	Prepl	-0.127560380765375	19.0961850401356	2.0706584069701	0.150156684926281	0.520379090728019	NA	NA	NA	NA	NA	Y	NA	NA	NA
Excitatory	Cct2	-0.127558362509685	19.2452078946641	2.89782113281012	0.0886993736044089	0.414113824904951	NA	NA	Y	NA	NA	NA	NA	NA	NA
Excitatory	Riok3	0.127485573751781	18.8688931556975	1.61775342556984	0.203405325051065	0.586584159869603	NA	NA	NA	NA	NA	NA	NA	NA	NA
Excitatory	Scn3a	0.127341757951081	19.2469584918504	2.11285326191341	0.146066750551619	0.515285488891576	NA	NA	NA	NA	NA	NA	NA	NA	NA
Excitatory	Snurf	-0.127298591851314	19.9544757539328	4.88505914285042	0.0270901063903101	0.21928420080381	NA	NA	NA	NA	NA	NA	NA	NA	NA
Excitatory	Sf1	-0.127260994350973	18.9548388181808	1.48022592850566	0.223739177039259	0.610297909890753	NA	NA	NA	NA	NA	Y	NA	NA	NA
Excitatory	Snx4	0.127259366262017	18.8329031906333	1.25658286204998	0.262298900639671	0.645063582185705	NA	NA	NA	NA	NA	NA	NA	NA	NA
Excitatory	Acin1	0.127216720064443	18.9131567918412	1.28619810107648	0.256749776140097	0.639993121383946	NA	NA	NA	NA	NA	NA	NA	NA	NA
Excitatory	Gbf1	-0.127138643503971	18.8291604772961	1.74387517052423	0.186648565160213	0.571243971074579	Y	Y	Y	Y	Y	Y	Y	NA	NA
Excitatory	Nr2c2	-0.127001161632877	18.9059408315474	1.46717552993141	0.225791860700313	0.610384175154653	NA	NA	NA	NA	NA	Y	NA	NA	NA
Excitatory	Arhgap32	-0.126998262260119	18.8849105309644	1.23944411954835	0.265578212436764	0.648166956834301	Y	Y	NA	Y	Y	Y	NA	NA	Y
Excitatory	Lrp8	-0.126969353891833	19.0451415560918	1.83958496862988	0.174999599249467	0.553381085693902	Y	NA	NA	NA	NA	Y	NA	NA	NA
Excitatory	Foxk2	0.126931027785115	18.9365840511599	1.88816361322415	0.16940919334601	0.542080607619928	Y	NA	NA	NA	NA	Y	Y	NA	Y
Excitatory	Arid4a	0.126911352210079	18.8321709084209	1.18603765370085	0.2761302679689	0.657644429346184	NA	NA	NA	NA	NA	NA	NA	NA	NA
Excitatory	Paip1	0.126909230235662	18.9158636055497	1.33141219842219	0.248554141556897	0.632544187942566	NA	NA	NA	NA	NA	NA	NA	NA	NA
Excitatory	Strap	-0.126889880133716	19.0096775814087	1.9987299572897	0.157431070909794	0.529886511479031	NA	NA	NA	NA	NA	NA	NA	NA	NA
Excitatory	Tmem2	0.1268249893613	18.8056339691977	1.09528948699415	0.295302194056028	0.677161582104102	NA	Y	Y	Y	NA	NA	NA	NA	NA
Excitatory	Scaf11	0.126824228917499	18.8783571079623	1.36315631932985	0.242991212086023	0.631039289910079	NA	NA	Y	Y	NA	NA	NA	NA	NA
Excitatory	Ndrg4	-0.126773783906984	19.9530803432687	3.80204155489264	0.0511901317902519	0.31786875565465	Y	NA	NA	NA	NA	Y	NA	NA	NA
Excitatory	Baiap2	-0.126691836420874	19.1674249305207	2.1182018435502	0.145557350811507	0.51478600667641	NA	NA	NA	NA	NA	NA	NA	NA	NA
Excitatory	Il11	-0.126665342819702	18.8696860731403	1.67991687194626	0.19493549864164	0.577137908252157	NA	NA	NA	NA	NA	NA	NA	NA	NA
Excitatory	5730455P16Rik	0.126599202976139	18.9511279946747	1.65633041910951	0.19809951251646	0.580646881634946	NA	NA	NA	NA	NA	NA	NA	NA	NA
Excitatory	Ilkap	-0.126562443308424	18.8042216514734	1.45261812830381	0.22810831587266	0.612651090481934	NA	NA	NA	NA	NA	NA	NA	NA	NA
Excitatory	Snn	0.126395598129471	19.23732757817	2.74817216240035	0.0973656776853456	0.432666207376992	NA	NA	NA	NA	NA	NA	NA	NA	NA
Excitatory	Oxct1	-0.126365935599895	19.7757922615725	4.43631685874652	0.0351820691479436	0.256570012022697	NA	NA	NA	NA	NA	Y	NA	NA	NA
Excitatory	Wdr33	-0.126336027778056	18.8229512747903	1.5578419617807	0.211981478495498	0.597070586510898	NA	NA	NA	NA	NA	NA	NA	NA	NA
Excitatory	Smu1	-0.126246367883923	18.8030652947462	1.13416489280007	0.286888700180114	0.669379450826819	NA	NA	NA	NA	NA	NA	NA	NA	NA
Excitatory	Mrps21	-0.126241578871246	18.888347685009	1.49656404718939	0.221200797178433	0.608714302650461	NA	NA	NA	NA	NA	NA	NA	NA	NA
Excitatory	Ddx5	0.126190787935247	19.6015927261544	4.26076436788526	0.0390023681601939	0.274328806330486	NA	NA	Y	Y	NA	Y	NA	NA	NA
Excitatory	Gas7	-0.126127369674129	19.1723876462447	2.31381722316632	0.12822880526343	0.484949742920891	Y	NA	NA	NA	NA	Y	NA	NA	NA
Excitatory	Eif4g3	0.125985960951238	19.3360232842032	2.91991337523564	0.0874925607564852	0.413051382651204	Y	Y	Y	Y	NA	Y	Y	NA	NA
Excitatory	Atp5d	-0.125937118964998	19.3162395199679	2.63114325211563	0.10478623799746	0.448590004077861	NA	NA	NA	NA	NA	NA	NA	NA	NA
Excitatory	Lrrc49	0.125868269570379	18.8478630914009	1.37986158018543	0.240124726666606	0.62705714534798	NA	NA	NA	NA	NA	NA	NA	NA	NA
Excitatory	Fxr2	-0.12575001531976	18.8367473708693	1.35055043751845	0.245181911636447	0.63206624632423	NA	Y	Y	Y	Y	NA	NA	NA	NA
Excitatory	Zfp9	0.125486326346164	18.8740955570093	1.59197626826131	0.207044007327396	0.590232272403781	NA	NA	NA	NA	NA	NA	NA	NA	NA
Excitatory	Kat6b	0.125435173490083	18.8144877663255	1.49707829702686	0.221121461473161	0.608714302650461	NA	NA	Y	Y	NA	Y	NA	NA	NA
Excitatory	Eif2s2	0.12533354279241	19.2620326624941	2.39012051143118	0.122104215444547	0.476394343805562	NA	NA	NA	NA	NA	NA	NA	NA	NA
Excitatory	Smek2	-0.125250999086214	18.8460081855101	1.47290328395547	0.224888178992306	0.610297909890753	NA	NA	Y	Y	NA	NA	NA	NA	NA
Excitatory	Nlk	-0.125237491204637	18.8821597814057	1.28997362565087	0.256052811170978	0.639993121383946	NA	NA	NA	NA	NA	Y	NA	NA	NA
Excitatory	Mycbp2	0.12514058310754	19.6904175785	2.90031517607167	0.0885622348368768	0.413987192162941	Y	Y	Y	Y	NA	Y	NA	NA	Y
Excitatory	Snap91	-0.125128113095144	19.3969365072503	3.14370367829656	0.0762205446823926	0.386547048032134	Y	NA	NA	NA	NA	Y	NA	NA	Y
Excitatory	Gda	-0.125104929100894	19.270507317589	1.26444232820791	0.26081189047382	0.644409155517391	NA	NA	NA	NA	NA	Y	NA	NA	NA
Excitatory	Armcx2	0.12498493696521	18.9128140752213	1.10896888191814	0.292306200573721	0.675712947321021	NA	NA	Y	Y	NA	NA	NA	NA	NA
Excitatory	Zmynd8	-0.124971087212203	18.9373951434966	1.39177995441992	0.238104737831336	0.624381971051788	NA	Y	Y	Y	NA	Y	Y	NA	NA
Excitatory	Raph1	0.124760404945376	19.1452171308024	1.78849157075047	0.181110058071287	0.563237312828308	NA	NA	NA	NA	NA	Y	NA	NA	NA
Excitatory	Cntn1	0.124647951419555	19.8623643162203	2.50222944389452	0.113685259513895	0.462796897418854	NA	NA	NA	NA	NA	Y	NA	NA	NA
Excitatory	Evl	0.124610251246771	19.5125963005742	3.55856857344452	0.0592388022057185	0.34189511150325	NA	NA	NA	NA	NA	NA	NA	NA	NA
Excitatory	Rpl3	-0.124603944173251	19.7968117513805	2.86167185529484	0.090713170693497	0.419066007477961	NA	NA	NA	NA	NA	NA	NA	NA	NA
Excitatory	Tpm1	0.124568138023229	18.9470355234654	1.80121518644751	0.179565654162841	0.560286531189693	NA	NA	NA	NA	NA	NA	NA	NA	NA
Excitatory	Vldlr	-0.124557955878104	19.0621919289574	1.4887101497593	0.222416695268548	0.610297909890753	NA	NA	NA	NA	NA	Y	NA	NA	NA
Excitatory	Phax	0.124545561535716	18.8340941372012	1.248857855491	0.263770732847893	0.647046458739649	NA	NA	NA	NA	NA	NA	NA	NA	NA
Excitatory	Tfdp1	-0.124444430040158	18.8071766557243	1.47251672710013	0.224949030299887	0.610297909890753	NA	NA	NA	NA	NA	NA	NA	NA	NA
Excitatory	Dner	0.124432849694841	19.4929293310879	1.68440228939562	0.194340517334765	0.576819327827016	NA	NA	NA	NA	NA	NA	NA	NA	NA
Excitatory	Ywhae	-0.124419617808822	20.5628491476552	5.5685327120068	0.0182860778296215	0.173326223861123	NA	NA	NA	NA	NA	Y	NA	NA	NA
Excitatory	Ppp2r3a	-0.124382336891391	18.8123562781018	1.11682954638036	0.290602160233902	0.675712947321021	NA	Y	NA	Y	Y	NA	NA	NA	NA
Excitatory	Ptbp2	0.124327469184424	18.9512892687372	1.56240150285157	0.211313940246208	0.596082726496611	NA	NA	NA	NA	NA	NA	NA	NA	NA
Excitatory	Cnot4	0.124244086931772	18.8240346880654	1.47934124500125	0.223877619076826	0.610297909890753	NA	NA	NA	NA	NA	NA	NA	NA	NA
Excitatory	Arf4	-0.124233403534092	19.1640015912335	2.57885517830164	0.108299963668132	0.455343869590148	NA	NA	NA	NA	NA	NA	NA	NA	NA
Excitatory	Snrpg	0.124232358700104	19.0763037106981	1.93314205681554	0.16441509765026	0.535044166822566	NA	NA	NA	NA	NA	NA	NA	NA	NA
Excitatory	Snw1	-0.124048587245945	18.8193165508696	1.68912183257976	0.193716771416307	0.576819327827016	NA	NA	NA	NA	NA	NA	NA	NA	NA
Excitatory	Atp5a1	-0.123987335673731	19.7543571305176	4.37345825703369	0.0365028383786483	0.261638439654959	Y	Y	Y	Y	NA	Y	NA	NA	NA
Excitatory	Srsf4	0.12397592858175	18.8324956494955	1.10586987385727	0.292981511657991	0.675712947321021	NA	NA	NA	NA	NA	NA	NA	NA	NA
Excitatory	Txnl4a	0.123899678572803	19.004578176599	1.9707970777938	0.160363282070327	0.533630504425181	NA	NA	NA	NA	NA	NA	NA	NA	NA
Excitatory	Farsb	0.123699636705676	18.884981295171	1.41776540086721	0.233771557537138	0.620205191749289	NA	NA	NA	NA	NA	NA	NA	NA	NA
Excitatory	Tmtc4	0.12357697528503	18.9567464750459	0.939236662276244	0.332474229924749	0.7056404552774	NA	NA	NA	Y	NA	NA	NA	NA	NA
Excitatory	Hspd1	-0.123572278206687	19.0913325997245	2.28817272536799	0.130363319059137	0.489889733280298	NA	NA	Y	Y	NA	NA	NA	NA	NA
Excitatory	Clcn4-2	0.123545525674063	19.453486616805	2.91826579604117	0.0875819448887799	0.413051382651204	NA	NA	NA	NA	NA	NA	NA	NA	NA
Excitatory	Med13l	0.12352688768772	19.0510213864049	1.64025083228535	0.200291056420145	0.583028411430983	Y	Y	Y	Y	Y	Y	NA	NA	Y
Excitatory	Fth1	-0.123450751446232	20.7178288959006	4.04909590604575	0.0441950080389509	0.292930244410777	NA	NA	NA	NA	NA	Y	NA	NA	Y
Excitatory	Wdr82	-0.123426167332879	19.0357308650395	1.94432690596318	0.163199494582204	0.534049260810069	NA	NA	NA	NA	NA	Y	NA	NA	NA
Excitatory	Pou3f2	0.123415170413059	19.1051706740874	1.15431052785721	0.282648619793783	0.66672750424844	NA	NA	NA	NA	NA	NA	NA	NA	NA
Excitatory	Uba2	-0.123405039205965	18.8736948466447	1.2174311828021	0.26986537315407	0.651894051447244	NA	NA	Y	Y	NA	NA	NA	NA	NA
Excitatory	Eprs	-0.123277253420293	19.0997473020829	1.78411983942783	0.181644246585254	0.563966419059662	NA	Y	Y	Y	Y	Y	NA	NA	NA
Excitatory	Acp2	0.123254421902136	18.9039261516989	1.28893917446362	0.256243539348371	0.639993121383946	NA	NA	NA	NA	NA	NA	NA	NA	NA
Excitatory	Vps37b	-0.123145331673602	18.7919504794217	1.1252785751725	0.28878467265469	0.673294128376456	NA	NA	NA	NA	NA	NA	NA	NA	NA
Excitatory	Tmem147	-0.123124132966589	18.9881445121116	1.8444591849584	0.174429201559478	0.55250596419892	NA	NA	NA	NA	NA	NA	NA	NA	NA
Excitatory	C1qbp	-0.122977577349048	18.964805538672	1.76128206241196	0.184464682971635	0.568327765068627	NA	NA	NA	NA	NA	NA	NA	NA	NA
Excitatory	Car11	0.122903887485727	18.906900289357	1.70459909054875	0.191687613042902	0.576819327827016	NA	NA	NA	NA	NA	NA	NA	NA	NA
Excitatory	Trim9	0.122823049252719	18.9094574389337	1.16749533143616	0.279916480733694	0.663442076054557	Y	NA	NA	NA	NA	Y	NA	NA	NA
Excitatory	Igsf21	-0.122813502473515	19.0449245008073	0.929950151959702	0.334875878395598	0.708982744517374	NA	NA	NA	NA	NA	Y	NA	NA	NA
Excitatory	2810403A07Rik	0.12279701123736	18.8271276725636	1.21489253222535	0.270365328537343	0.651894051447244	NA	NA	NA	NA	NA	NA	NA	NA	NA
Excitatory	Gprasp2	-0.122781833754712	18.8698812773805	1.12353432997384	0.289158692158233	0.673748705010174	NA	NA	NA	NA	NA	Y	NA	NA	NA
Excitatory	Tnfaip1	0.122662646221252	18.9583556314814	1.48083298774895	0.223644239114392	0.610297909890753	NA	NA	NA	NA	NA	NA	NA	NA	NA
Excitatory	Slc25a39	-0.122559105599018	18.8622563738226	1.21924820865115	0.26950824183294	0.65177346659213	NA	NA	NA	NA	NA	NA	NA	NA	NA
Excitatory	Arid4b	0.122543449905526	18.8532196910574	1.52448926328816	0.216941395932472	0.603096013256116	NA	NA	NA	NA	NA	NA	NA	NA	NA
Excitatory	Vps26b	-0.122493524915633	18.9501567275587	1.40403966545091	0.236048368294811	0.623357306966389	NA	NA	NA	NA	NA	NA	NA	NA	NA
Excitatory	Csnk1d	-0.122343038264678	18.9404587260983	1.63332334955089	0.201243998153502	0.583028411430983	NA	NA	NA	NA	NA	NA	NA	NA	NA
Excitatory	Ndufa5	-0.122328981431446	19.0299488559965	1.43555476798542	0.230860032319844	0.616555217615027	NA	NA	NA	NA	NA	NA	NA	NA	NA
Excitatory	Pias1	-0.122155468877097	18.7974877471119	1.26592233072665	0.260533044002197	0.644143130473236	NA	NA	NA	NA	NA	NA	NA	NA	NA
Excitatory	Zrsr2	-0.122065339688183	18.8246575470156	1.03665749907896	0.30860012538591	0.687613127189666	NA	NA	NA	NA	NA	NA	NA	NA	NA
Excitatory	Mkrn1	-0.121994541741533	18.9732987841634	1.56499651412355	0.210935131571741	0.5954605402134	NA	NA	NA	NA	NA	NA	NA	NA	NA
Excitatory	Terf2	0.1218710425134	18.8446347903808	1.25735462117746	0.262152419294561	0.645063582185705	NA	NA	NA	NA	NA	NA	NA	NA	NA
Excitatory	Tomm7	-0.121850143427477	19.0263885375679	1.26038442104732	0.261578337477163	0.644756904402934	NA	NA	NA	NA	NA	NA	NA	NA	NA
Excitatory	Khdrbs3	0.121806346362306	19.0572431013192	1.52474561943882	0.216902749723678	0.603096013256116	NA	NA	NA	NA	NA	NA	NA	NA	NA
Excitatory	Glg1	0.121753811176627	19.0910856394345	1.52834380677587	0.216361180083863	0.603086756041168	NA	NA	Y	NA	NA	Y	NA	NA	NA
Excitatory	2700089E24Rik	0.12170338103585	18.8575645466862	1.2758086001968	0.258679812173946	0.641498766436425	NA	NA	NA	NA	NA	NA	NA	NA	NA
Excitatory	Acat2	0.121701989461947	18.9953961507885	1.71445857241292	0.190407913897023	0.576819327827016	NA	NA	NA	NA	NA	NA	NA	NA	NA
Excitatory	Galnt1	-0.121651605777428	18.8327118535536	0.878343890405404	0.348655675965736	0.722462174371731	NA	Y	NA	NA	NA	NA	NA	NA	NA
Excitatory	Pip5k1c	0.121584806380818	19.072714562156	1.65781629279672	0.197898421709775	0.580646881634946	Y	NA	NA	NA	NA	Y	NA	NA	Y
Excitatory	Pgrmc1	-0.121558590866318	19.1208742745602	1.90746398352167	0.167245235771612	0.53836084021264	NA	NA	NA	NA	NA	NA	NA	NA	NA
Excitatory	Tmpo	-0.121481426286948	18.7871061791545	0.907456349883773	0.340790225936399	0.714053626195015	NA	NA	NA	NA	NA	Y	NA	NA	NA
Excitatory	Pfdn6	-0.121363292195861	18.8179457680993	1.65407200680102	0.198405614116374	0.581011926785926	NA	NA	NA	NA	NA	NA	NA	NA	NA
Excitatory	Lonrf2	0.121130408336239	18.9775358231341	1.81133088842603	0.178348659743074	0.558109276959931	NA	Y	NA	Y	Y	Y	NA	NA	NA
Excitatory	Csnk1a1	0.121090907740486	19.0576218014547	2.05646641211979	0.151561277148235	0.522473938701809	NA	NA	NA	NA	NA	Y	NA	NA	NA
Excitatory	Fam98b	-0.120993641528877	18.8314784829825	1.02674136613655	0.310925257776538	0.689821547965548	NA	NA	NA	NA	NA	NA	NA	NA	NA
Excitatory	Pogk	0.120990310396242	18.8491369137054	1.24396732038122	0.264707822128314	0.648166956834301	NA	NA	NA	Y	Y	NA	NA	NA	NA
Excitatory	Gng3	-0.120986197699999	19.7693483281438	3.50371040456912	0.0612314995386869	0.348687887055942	NA	NA	NA	NA	NA	NA	NA	NA	NA
Excitatory	Mbtd1	-0.12096915777291	18.9315436377344	1.23722174010732	0.266007164823615	0.648166956834301	NA	NA	NA	NA	NA	NA	NA	NA	NA
Excitatory	Spag9	-0.12073648747592	19.0552042217392	1.7247573371842	0.18908182119911	0.574567852634512	Y	NA	Y	Y	Y	Y	NA	NA	NA
Excitatory	Hnrnph2	-0.120700620465253	18.8719657266562	1.5084240536321	0.21937971937173	0.607004326467515	NA	NA	NA	NA	NA	NA	NA	NA	NA
Excitatory	Birc6	0.120687945476774	19.0372733125396	1.41713903564141	0.233874878313112	0.620205191749289	Y	Y	Y	Y	Y	Y	NA	NA	Y
Excitatory	Ssh2	-0.120127285191127	18.8842992973073	1.33555999498299	0.247818492358422	0.632544187942566	NA	NA	NA	NA	Y	Y	NA	NA	NA
Excitatory	Arnt2	0.12010923351504	18.9794134720139	0.959596424866277	0.327288579198827	0.701124325838574	Y	Y	NA	NA	NA	Y	NA	NA	NA
Excitatory	Taf1	0.120039186920193	18.9104339886223	1.28290106276495	0.257360327834735	0.640319330593132	NA	NA	Y	Y	NA	Y	NA	NA	NA
Excitatory	Snrpb	0.11997831491533	18.9366558662292	1.37352025666632	0.241207974557295	0.628870474356372	NA	NA	NA	NA	NA	NA	NA	NA	NA
Excitatory	Rnf41	-0.119958811059324	18.8364844361794	1.04942002916368	0.30564069715733	0.685006517810024	NA	NA	NA	NA	NA	NA	NA	NA	NA
Excitatory	Rai1	0.119732368762832	18.8440416962323	1.08255891697422	0.298125813340088	0.678673584754235	NA	Y	Y	Y	Y	Y	NA	NA	NA
Excitatory	Yy1	0.119729924934344	18.8206172112786	1.10225104905135	0.293772623390165	0.675712947321021	NA	NA	NA	NA	NA	NA	NA	NA	NA
Excitatory	Pax6	-0.119662393034092	18.7287798538851	0.923467340956904	0.336566205722193	0.710115976439159	NA	NA	NA	NA	NA	NA	NA	NA	NA
Excitatory	Pak2	-0.119626107696847	18.8447303981122	1.46081194244812	0.226800976404336	0.612232477912136	NA	NA	NA	NA	NA	NA	NA	NA	NA
Excitatory	Kdelr1	-0.119575332116389	18.9986157296419	1.82317456734745	0.176935863537404	0.556122883561005	NA	NA	NA	NA	NA	NA	NA	NA	NA
Excitatory	Hif1a	-0.119575187650195	18.8663942737669	1.43192515175861	0.231450509518613	0.617256036370332	NA	Y	Y	Y	NA	Y	NA	NA	NA
Excitatory	Ndufs4	-0.119523372161464	18.9453021792781	1.4814073649577	0.223554456765903	0.610297909890753	NA	NA	NA	NA	NA	NA	NA	NA	NA
Excitatory	Spast	-0.119384741096576	18.8906798057847	1.69631544497724	0.192770542349029	0.576819327827016	NA	Y	Y	Y	Y	Y	NA	NA	NA
Excitatory	Fbxo3	0.119242746502338	18.8201920114495	0.984181123620374	0.321168729529106	0.697965157123119	NA	NA	NA	NA	NA	NA	NA	NA	NA
Excitatory	Chga	0.119110473259947	18.932466105426	1.25916427649827	0.261809340932151	0.644756904402934	NA	NA	NA	NA	NA	NA	NA	NA	NA
Excitatory	Plxna4	0.118974081248334	19.2706175937753	1.82617591064923	0.176579896422316	0.555577048693289	Y	Y	NA	Y	Y	Y	NA	NA	NA
Excitatory	Lrp1	0.118926915105184	19.2100557157603	1.7072703402564	0.191339913246302	0.576819327827016	Y	Y	Y	Y	Y	Y	NA	NA	NA
Excitatory	Nfyc	0.118851174545662	18.790344161048	1.07821664388416	0.299096847714319	0.67924045742244	NA	NA	NA	NA	NA	NA	NA	NA	NA
Excitatory	H2afj	-0.118828215607066	18.8223041754132	1.35235757583087	0.244866384746964	0.631983680248852	NA	NA	NA	NA	NA	NA	NA	NA	NA
Excitatory	Smg7	-0.118727632999068	18.8558449684868	1.1952968851283	0.27426370973053	0.656482784317251	NA	NA	NA	NA	NA	Y	Y	NA	NA
Excitatory	Zcchc18	0.11867217171205	19.4255317523147	2.74216619606796	0.0977322020383851	0.432666207376992	NA	NA	NA	NA	NA	NA	NA	NA	NA
Excitatory	Mtmr4	-0.118638193074007	18.8443926482856	1.29216583316429	0.255649198545258	0.639993121383946	Y	NA	Y	Y	Y	NA	NA	NA	NA
Excitatory	Lamtor4	-0.118532540333187	18.8898613076996	1.60949294644524	0.204563092847032	0.587425874434604	NA	NA	NA	NA	NA	NA	NA	NA	NA
Excitatory	Fhl1	0.118268175947203	18.9313216092467	1.32970284421094	0.248858088980005	0.632544187942566	NA	NA	NA	NA	NA	NA	NA	NA	NA
Excitatory	Fndc4	-0.118163930633882	18.9132332164414	1.52468575470084	0.216911773720068	0.603096013256116	NA	NA	NA	NA	NA	NA	NA	NA	NA
Excitatory	Efna2	0.118133451394768	18.8188020655699	0.921025269558754	0.337205913897516	0.710444770828062	NA	NA	NA	NA	NA	NA	NA	NA	NA
Excitatory	Selk	-0.118102663162027	19.1740785332947	2.31887797058084	0.127812190502674	0.484949742920891	NA	NA	NA	NA	NA	NA	NA	NA	NA
Excitatory	Napb	0.11805072868924	19.1953431635634	2.04136734221606	0.153071997987496	0.523645389479043	NA	NA	NA	NA	NA	Y	NA	NA	NA
Excitatory	Zfml	0.117999088025764	18.9212025132542	1.47779457222668	0.224119900974809	0.610297909890753	NA	NA	NA	Y	NA	NA	Y	NA	NA
Excitatory	Ndufa2	0.117935264170153	19.0798562293736	1.75775102473131	0.184905280191976	0.568927693673266	NA	NA	NA	NA	NA	NA	NA	NA	NA
Excitatory	Ccm2	0.11788954971659	18.8161479784213	1.19550595209125	0.274221747315594	0.656482784317251	NA	NA	NA	NA	NA	NA	NA	NA	NA
Excitatory	Ppp6r3	0.117747493965557	18.8085291548094	1.10891090910809	0.292318815280939	0.675712947321021	NA	NA	NA	NA	NA	NA	NA	NA	NA
Excitatory	Ndufv2	-0.117353506036644	18.9868690490467	1.59729862611084	0.20628645528098	0.589034407260524	NA	NA	NA	NA	NA	NA	NA	NA	NA
Excitatory	Sp4	-0.117287362178958	18.7625741805337	0.698751178946054	0.40320363462333	0.755601885097871	NA	NA	NA	NA	NA	NA	NA	NA	NA
Excitatory	Tro	0.117242343871249	18.9785041989366	1.70754385362579	0.191304353279644	0.576819327827016	Y	NA	NA	Y	NA	Y	NA	NA	NA
Excitatory	Mycl	0.11713582440998	18.7857988333307	1.05362081347425	0.304674652321324	0.684119839385532	NA	NA	NA	NA	NA	NA	NA	NA	NA
Excitatory	Dos	0.116938476384281	19.1704847500684	2.14565538836291	0.142973968943599	0.509480156377615	NA	NA	NA	NA	NA	NA	NA	NA	NA
Excitatory	Mrps24	0.116898551633405	18.8732420840853	1.44138828083555	0.229914818509063	0.615687356107429	NA	NA	NA	NA	NA	NA	NA	NA	NA
Excitatory	Vmp1	-0.116879002792277	19.0469903086268	1.63318322295572	0.201263328846358	0.583028411430983	NA	NA	NA	NA	NA	NA	NA	NA	NA
Excitatory	Nolc1	-0.116805202082943	18.7946674604176	1.00233771739545	0.316745509094891	0.694791608361023	NA	NA	NA	NA	NA	NA	NA	NA	NA
Excitatory	Nop58	0.116781573231507	18.847046640242	1.339170827109	0.247180247452449	0.632317655447698	NA	NA	NA	NA	NA	NA	NA	NA	NA
Excitatory	Trip12	-0.116673850072239	18.8947065047838	1.46599282757666	0.225979001010615	0.610451529650356	Y	Y	Y	Y	Y	Y	NA	NA	Y
Excitatory	Peg3	0.116642880387619	18.9402247489157	0.796450610319425	0.372156701924335	0.736838289319098	Y	NA	NA	NA	NA	Y	NA	NA	NA
Excitatory	App	0.116541316388398	20.3695163963012	2.55268651638789	0.110106886115656	0.455705600116331	Y	NA	NA	NA	NA	Y	NA	NA	NA
Excitatory	Ak1	-0.116401078608858	18.9421769236302	1.53405572331144	0.215504772081764	0.601590843726763	NA	NA	NA	NA	NA	NA	NA	NA	NA
Excitatory	Eif4e	-0.116336582274012	18.952697648607	1.62464680090852	0.202445072934373	0.585100468089129	NA	NA	NA	NA	NA	NA	NA	NA	NA
Excitatory	Copb2	-0.116250474094971	18.8644665289064	1.397526502662	0.237138154062902	0.623357306966389	NA	NA	Y	Y	NA	NA	NA	NA	NA
Excitatory	Ube2e1	0.116200193039451	19.0351927641656	2.01795918720427	0.155447942005191	0.526869807583086	NA	NA	NA	NA	NA	NA	NA	NA	NA
Excitatory	Nrd1	0.116058945311315	18.8320028690194	1.0562124653311	0.304080626138174	0.683954211690347	NA	NA	Y	Y	NA	Y	NA	NA	NA
Excitatory	Negr1	0.115962933498881	19.407692856252	1.55917355554993	0.211786268656047	0.596967587230491	NA	NA	NA	NA	NA	Y	NA	NA	NA
Excitatory	Eif5a	-0.11590687005002	19.5325399863842	3.02185815613802	0.0821492911480891	0.403031173228378	NA	NA	NA	NA	NA	NA	NA	NA	NA
Excitatory	Aatk	-0.115876406928598	18.9471426868934	1.39057115856076	0.238308668316691	0.624481559105646	Y	NA	Y	NA	NA	Y	Y	NA	NA
Excitatory	Flna	-0.115788227055316	18.9152463184308	1.15617902657573	0.282259388521426	0.66672750424844	NA	Y	Y	Y	Y	Y	NA	NA	NA
Excitatory	Cyth2	0.115737918916312	18.9532356382111	1.42599839786976	0.232418613845995	0.618960540624544	NA	NA	NA	NA	NA	NA	NA	NA	NA
Excitatory	Ube2e3	0.115707991913335	19.0433796284408	1.32980935011915	0.248839137422687	0.632544187942566	NA	NA	NA	NA	NA	NA	NA	NA	NA
Excitatory	Slain1	-0.115583024578441	18.8077725956436	1.19906421499718	0.273508791799572	0.65555005321133	NA	NA	NA	NA	NA	NA	NA	NA	NA
Excitatory	Ergic3	-0.115568374919509	18.9346515254443	1.3308243282645	0.24865862188013	0.632544187942566	NA	NA	NA	NA	NA	NA	NA	NA	NA
Excitatory	Sorbs1	-0.115559701901363	19.1079186074174	1.4263462188751	0.232361664270355	0.618960540624544	NA	NA	NA	NA	NA	Y	NA	NA	NA
Excitatory	Tmsb4x	-0.115462422267359	21.5091680828465	3.62693638332303	0.056851377807522	0.335283821538044	NA	NA	NA	NA	NA	NA	NA	NA	NA
Excitatory	Pank3	0.115451882037753	18.8499220932306	1.36057793653004	0.243437345268207	0.631345809358281	NA	NA	NA	NA	NA	Y	NA	NA	NA
Excitatory	Mtss1	0.115324917124495	18.9747564222942	1.4596337556186	0.226988403044659	0.612299183266704	NA	NA	NA	NA	NA	NA	NA	NA	NA
Excitatory	Eif5	0.115304283158029	19.2014008043669	2.25728006371355	0.132987454061895	0.494009664002875	NA	NA	NA	NA	NA	NA	NA	NA	NA
Excitatory	Stag1	0.115294385357314	18.7818998868683	0.735808709385537	0.391006814835485	0.749981199751379	NA	Y	Y	Y	NA	NA	NA	NA	NA
Excitatory	Cramp1l	-0.115104558479523	18.8668979955409	1.1434660707107	0.28492111890761	0.668330505388954	NA	NA	NA	NA	NA	NA	NA	NA	NA
Excitatory	Smarcc1	-0.115007423179735	18.9438017498024	1.37117434518223	0.241610217415231	0.628870474356372	NA	NA	Y	Y	NA	NA	NA	NA	NA
Excitatory	Nrep	0.114999620171696	20.3957063625729	2.62605287569204	0.105122753683552	0.449519229671826	NA	NA	NA	NA	NA	Y	NA	NA	NA
Excitatory	Eif3e	0.114794564747206	19.0137717004209	1.73748186878652	0.18745820715303	0.572569183049393	NA	NA	NA	NA	NA	NA	NA	NA	NA
Excitatory	Tle3	0.114764713732246	18.8334009602927	0.991167796264335	0.319457122298958	0.697688422060928	Y	NA	Y	NA	NA	Y	NA	NA	NA
Excitatory	Naa15	0.114761246864676	18.8505712182237	1.51584770286286	0.218248942616682	0.60539693811357	NA	NA	NA	Y	NA	NA	NA	NA	NA
Excitatory	Ndufb9	-0.114756313524041	19.2471806394557	1.38288151938787	0.239610928965075	0.626149948399706	NA	NA	NA	NA	NA	NA	NA	NA	NA
Excitatory	Dctn6	0.114728185394987	18.9291002287564	1.62516947439917	0.202372482095028	0.585100468089129	NA	NA	NA	NA	NA	NA	NA	NA	NA
Excitatory	Rtca	0.114624426170163	18.8816690443272	1.35945045785093	0.243632744735684	0.631345809358281	NA	NA	NA	NA	NA	NA	NA	NA	NA
Excitatory	Ppp1r7	-0.114613670029316	18.8336523484755	1.28903826672172	0.256225261507653	0.639993121383946	NA	NA	NA	NA	NA	NA	NA	NA	NA
Excitatory	Mark3	-0.114603083959864	18.949193932068	1.67417927828092	0.195699688413918	0.578857150377929	NA	NA	NA	NA	NA	NA	NA	NA	NA
Excitatory	Ndst1	-0.114551179805697	18.9400741077068	1.22676248309381	0.268037583155501	0.651146175218948	Y	NA	NA	NA	NA	Y	Y	NA	Y
Excitatory	Vta1	0.114549251388099	18.8705492402029	1.3963453195563	0.237336442914579	0.623357306966389	NA	NA	NA	NA	NA	NA	NA	NA	NA
Excitatory	Pdgfa	0.114464255725013	18.9723954829303	1.35763298048528	0.243948128303731	0.631345809358281	NA	NA	NA	NA	NA	NA	NA	NA	NA
Excitatory	Eif3m	0.114453005034233	18.873955701693	1.48982830692216	0.222243100903002	0.610297909890753	NA	NA	NA	NA	NA	NA	NA	NA	NA
Excitatory	Rbm26	0.114368416896648	18.946145166625	1.47616876918255	0.224374917307021	0.610297909890753	NA	NA	NA	NA	NA	NA	NA	NA	NA
Excitatory	Fry	-0.114348013926631	19.1052210531725	1.83822729839449	0.17515886090049	0.553419641955115	Y	NA	NA	Y	Y	Y	NA	NA	Y
Excitatory	Pde6d	-0.114293515320562	18.8824434001841	1.03159197385594	0.309785051900458	0.688779785956512	NA	NA	NA	NA	NA	NA	NA	NA	NA
Excitatory	Nrbp2	-0.11424102714024	19.0609699313278	1.45599457175194	0.22756850307054	0.612651090481934	NA	NA	NA	NA	NA	NA	NA	NA	NA
Excitatory	Spats2	-0.114205464933024	18.7745198999013	1.22161500240372	0.269043939870759	0.65177346659213	NA	NA	NA	NA	NA	NA	NA	NA	NA
Excitatory	Crebbp	0.114203320450656	18.8533776253622	1.30624134799064	0.253076309000263	0.639430906584922	Y	Y	Y	Y	Y	Y	Y	NA	Y
Excitatory	Vps28	0.114156056984796	18.9360077373737	1.59013546154188	0.207306781213552	0.590534002805902	NA	NA	NA	NA	NA	NA	NA	NA	NA
Excitatory	Snx3	0.1140825597098	19.1645943415562	1.39884342234609	0.236917315422039	0.623357306966389	NA	NA	NA	NA	NA	NA	NA	NA	NA
Excitatory	Etnk1	0.113874643381263	19.062061797358	1.69300872617032	0.193204827257702	0.576819327827016	NA	NA	NA	NA	NA	NA	NA	NA	NA
Excitatory	Smad5	-0.113593529382611	18.7748716086156	0.869122742799846	0.35119828502157	0.724329291032924	NA	NA	NA	NA	NA	Y	NA	NA	NA
Excitatory	Sept2	0.113511468232082	18.9010759971066	1.07067892792952	0.300792142425612	0.680625876095958	NA	NA	NA	NA	NA	NA	NA	NA	NA
Excitatory	Cdk9	0.11348259231008	18.9307125446402	1.29540890736371	0.255053545528175	0.639844327881681	NA	NA	NA	NA	NA	NA	NA	NA	NA
Excitatory	Srp19	-0.113449438076543	18.9414860475113	1.29628768388784	0.254892435874352	0.639844327881681	NA	NA	NA	NA	NA	NA	NA	NA	NA
Excitatory	Tiam2	-0.113259066360947	18.8061193734877	0.674680593316566	0.411424483170478	0.76106885205663	NA	NA	NA	NA	NA	NA	NA	NA	NA
Excitatory	Txn2	-0.113221686363188	18.8891623169797	1.35433196344775	0.24452222248316	0.631962309892947	NA	NA	NA	NA	NA	NA	NA	NA	NA
Excitatory	Drg1	0.113203438983384	18.8071138682915	1.309710867067	0.252447011117913	0.638842032842439	NA	NA	NA	NA	NA	NA	NA	NA	NA
Excitatory	Pnrc1	-0.11319934288498	18.7754774525905	0.959909606016595	0.327209653538944	0.701124325838574	NA	NA	NA	NA	NA	NA	NA	NA	NA
Excitatory	Kctd13	0.113166445235322	18.9860759223185	1.40268900933165	0.236273861249366	0.623357306966389	NA	NA	NA	NA	NA	NA	NA	NA	NA
Excitatory	Rcor2	0.113088413320827	18.7475589196564	1.28585294091488	0.256813609696986	0.639993121383946	NA	NA	Y	NA	NA	NA	NA	NA	NA
Excitatory	Ctps	-0.1130635614916	18.8383999623259	1.23455655425118	0.266522723423046	0.648303172747848	NA	NA	NA	NA	NA	NA	NA	NA	NA
Excitatory	Dazap2	0.113037222525009	18.8979029567898	0.931654716663388	0.334433316816204	0.708982744517374	NA	NA	NA	NA	NA	NA	NA	NA	NA
Excitatory	Rims2	0.113022354530601	18.8718509112503	1.0828957227468	0.298050665102958	0.678673584754235	NA	NA	NA	NA	NA	Y	NA	NA	NA
Excitatory	Hnrnpul1	0.112956598643917	18.8963823332367	1.34798485409578	0.245630716474316	0.63206624632423	Y	Y	Y	Y	Y	Y	Y	NA	NA
Excitatory	Arid1a	-0.112859450307327	19.1092660409333	1.77295494656732	0.183016803526919	0.5654287616353	Y	Y	Y	Y	Y	Y	NA	NA	Y
Excitatory	Gmfb	0.112827063075457	18.9186518349891	1.27902031683084	0.258081270280167	0.641029584200837	NA	NA	NA	NA	NA	NA	NA	NA	NA
Excitatory	Msra	0.112801305404116	18.8585518111689	1.2823907141667	0.257454995266385	0.640319330593132	NA	NA	NA	NA	NA	NA	NA	NA	NA
Excitatory	Phc1	0.112719256832128	18.8111052665953	0.799234393348684	0.371322371933564	0.736188664692308	NA	NA	NA	NA	NA	NA	NA	NA	NA
Excitatory	Tceal8	0.112639635769164	18.8662632100365	1.18376073741661	0.276591711910777	0.658326762757909	NA	NA	NA	NA	NA	NA	NA	NA	NA
Excitatory	Ndufb3	-0.112611990918025	18.8991149294757	1.25579713060165	0.262448138274333	0.645063582185705	NA	NA	NA	NA	NA	NA	NA	NA	NA
Excitatory	Cul1	-0.11251578553188	18.9556488574739	1.08931901402252	0.296622142591132	0.67775607936797	NA	NA	Y	Y	NA	Y	NA	NA	NA
Excitatory	Api5	0.112461733689463	18.7935269973197	0.789459270711177	0.37426368024104	0.738110768775738	NA	NA	NA	NA	NA	NA	NA	NA	NA
Excitatory	Cdk14	-0.112393235727944	18.8614972440036	1.03115800956152	0.309886839655694	0.688779785956512	NA	NA	NA	NA	NA	Y	NA	NA	NA
Excitatory	Ccng2	-0.112372175268416	18.8623959392205	1.03574234431653	0.308813761613217	0.687613127189666	NA	NA	NA	NA	NA	NA	NA	NA	NA
Excitatory	Acly	0.11234756842004	18.961519543793	1.48249748475246	0.223384176115458	0.610297909890753	Y	Y	Y	Y	Y	NA	NA	NA	NA
Excitatory	Rbm22	0.112302422589006	18.7825432977345	1.2833228943872	0.257282112357986	0.640319330593132	NA	NA	Y	Y	NA	NA	NA	NA	NA
Excitatory	Tecr	-0.112288515897488	19.5305154596002	2.74503259462517	0.0975570878509564	0.432666207376992	NA	NA	NA	NA	NA	NA	NA	NA	NA
Excitatory	Lrp11	-0.112119444813142	18.9383705282941	1.18754262472316	0.275825798966632	0.657644429346184	NA	NA	NA	NA	NA	Y	NA	NA	NA
Excitatory	Ssbp4	0.111980339488681	18.8739384363158	1.46887966192435	0.225522541018219	0.610384175154653	NA	NA	NA	NA	NA	NA	NA	NA	NA
Excitatory	Srsf7	0.111964725911666	18.9424396168176	1.53586736749662	0.215233988948717	0.601590843726763	NA	NA	NA	NA	NA	NA	NA	NA	NA
Excitatory	Sept7	-0.111934136600188	19.2717827922138	1.92873649554008	0.164896744935574	0.535044166822566	NA	NA	NA	NA	NA	NA	NA	NA	NA
Excitatory	Dusp8	-0.11192548653004	19.3441585563217	2.23758673313978	0.134691048517008	0.496177783173362	Y	NA	NA	NA	Y	Y	Y	NA	NA
Excitatory	Vdac2	-0.111890661225636	19.1300500282504	2.03826469494675	0.153384538751002	0.5237622679855	NA	NA	NA	NA	NA	NA	NA	NA	NA
Excitatory	Eif4h	0.111881425471853	19.2523318665851	2.18823195214918	0.139068870081687	0.504644318338852	NA	NA	NA	NA	NA	NA	NA	NA	NA
Excitatory	Kdm4b	0.111774591037971	18.8631429562428	1.32918780901764	0.248949758794297	0.632544187942566	Y	Y	Y	Y	Y	Y	NA	NA	NA
Excitatory	Aes	-0.111737452988715	19.3426458588818	1.8301650164849	0.176108055804572	0.555203037417424	NA	NA	NA	NA	NA	NA	NA	NA	NA
Excitatory	Akap7	-0.111664014958759	19.0870812445406	1.19244330112315	0.274837266976334	0.656642943258377	NA	NA	NA	NA	NA	NA	NA	NA	NA
Excitatory	Etf1	-0.111641603604515	18.8546735603242	1.07565062133335	0.299672583281434	0.679891769429188	NA	NA	NA	NA	NA	NA	NA	NA	NA
Excitatory	Sec23a	-0.111625279449775	18.9845160421355	1.63328927165549	0.201248699053932	0.583028411430983	Y	NA	Y	Y	NA	Y	NA	NA	NA
Excitatory	Tra2a	-0.111522245937937	18.8794255324499	1.42113350290947	0.233216924150589	0.620205191749289	NA	NA	NA	NA	NA	NA	NA	NA	NA
Excitatory	Sft2d1	0.111459558975493	18.8489606287565	1.13398120253419	0.286927731645936	0.669379450826819	NA	NA	NA	NA	NA	NA	NA	NA	NA
Excitatory	Gnai2	-0.111396357918082	19.275407706149	1.5382417987089	0.214879699725307	0.601183873655264	NA	NA	NA	NA	NA	NA	NA	Y	NA
Excitatory	Fbrsl1	0.111315598671648	18.7928552475009	0.94366853651286	0.331336170320466	0.704859483618009	NA	NA	NA	NA	NA	NA	NA	NA	NA
Excitatory	Ccdc124	-0.111288056317439	18.8386077212281	1.26254795760747	0.261169347477573	0.644756904402934	NA	NA	NA	NA	NA	NA	NA	NA	NA
Excitatory	Mrpl9	0.111285114796985	18.8678900026843	0.928782627228202	0.335179458542761	0.708982744517374	NA	NA	NA	NA	NA	NA	NA	NA	NA
Excitatory	Ctnnb1	-0.111157016003598	19.6043539703286	2.0883387251024	0.14842739740493	0.518715615811277	Y	Y	Y	Y	Y	Y	NA	NA	NA
Excitatory	Mcmbp	0.111136586339755	18.8388040506169	0.969592475051286	0.3247818354673	0.700810102676195	NA	NA	Y	NA	NA	NA	NA	NA	NA
Excitatory	Tmed4	-0.111136290858361	18.7899014533787	0.973787134987674	0.323737491080143	0.700562520612997	NA	NA	NA	NA	NA	NA	NA	NA	NA
Excitatory	Cct4	-0.111125741379328	19.0554001808222	1.61410010893724	0.203916409548509	0.587425874434604	NA	Y	Y	Y	Y	NA	NA	NA	NA
Excitatory	Anks1b	-0.1110650378816	19.0610833525407	1.2995165947234	0.254301542011468	0.639844327881681	NA	NA	NA	NA	NA	Y	NA	NA	Y
Excitatory	Coro2b	-0.111017752614476	18.8611808875123	0.927289538084779	0.335568228739571	0.709340362628731	NA	NA	NA	NA	NA	Y	NA	NA	NA
Excitatory	Mturn	0.110886610531345	19.0232437519304	1.25167125794928	0.263233515991195	0.646571619239469	NA	NA	NA	NA	NA	NA	NA	NA	NA
Excitatory	Mau2	0.110867402071662	18.9944653083639	1.21371546082651	0.270597530789422	0.651894051447244	NA	NA	NA	NA	NA	NA	NA	NA	NA
Excitatory	Cdk5r1	0.110800147562072	19.7986983607982	3.25664299238179	0.071134615345785	0.372812754242603	Y	NA	NA	NA	NA	Y	NA	NA	NA
Excitatory	Pnmal2	-0.110744055688419	19.0194088122506	1.55495966716239	0.212404750652838	0.597441377830159	NA	NA	NA	NA	NA	Y	NA	NA	NA
Excitatory	Rab6b	-0.110580699612061	19.5372005215071	2.56109422348527	0.109522754633971	0.455705600116331	NA	NA	NA	NA	NA	Y	NA	NA	NA
Excitatory	Gpc1	0.110530736626499	18.9265030793023	0.848401845965554	0.357004841245615	0.728529944472477	NA	NA	NA	NA	NA	NA	NA	NA	NA
Excitatory	Sp9	-0.110469273154825	18.7056410450016	0.966547679231098	0.325542689521228	0.700882436457628	NA	NA	NA	NA	NA	NA	NA	NA	NA
Excitatory	Zfp532	0.110416498912714	18.813316159693	0.520758819057846	0.470518170782139	0.795600703262011	NA	NA	NA	NA	NA	Y	NA	NA	NA
Excitatory	Dcun1d5	0.110387001779612	18.842923873809	1.08945926649744	0.296591048974976	0.67775607936797	NA	NA	NA	NA	NA	NA	NA	NA	NA
Excitatory	Rab3a	-0.110355263797778	19.6195990103501	3.19034441530266	0.0740744036628458	0.379240790453454	NA	NA	NA	NA	NA	Y	NA	NA	NA
Excitatory	Arpc5	0.110280577806849	19.3228794564615	2.11097283510594	0.146246319993676	0.515285488891576	NA	NA	NA	NA	NA	NA	NA	NA	NA
Excitatory	Calu	-0.110262068032397	18.825821455954	0.873708562236061	0.349930663736763	0.723510487715077	NA	NA	NA	NA	NA	NA	NA	NA	NA
Excitatory	Adam22	0.110243786646664	19.0056242332165	1.00752105911374	0.315497449814376	0.693062991039987	NA	NA	NA	NA	NA	Y	NA	NA	NA
Excitatory	Flot1	-0.110243162807764	18.9599313261878	1.38679522321104	0.238947056089984	0.625718700115942	NA	NA	NA	NA	NA	NA	NA	NA	NA
Excitatory	Bola2	-0.110241408668485	18.8816539255398	1.11004327151522	0.292072542462483	0.675712947321021	NA	NA	NA	NA	NA	NA	NA	NA	NA
Excitatory	Srsf11	0.110188189121662	19.0088612797485	1.34434777642355	0.246268682025956	0.63206624632423	NA	NA	NA	NA	NA	NA	NA	NA	NA
Excitatory	Chuk	0.110129175843037	18.8853073604369	0.536821332578938	0.463753062943337	0.792859091073835	NA	NA	NA	NA	NA	NA	NA	NA	NA
Excitatory	Msl2	0.110081521263864	18.7885866602774	0.856095646643553	0.354833608652699	0.727650610005508	NA	NA	NA	NA	NA	NA	NA	NA	NA
Excitatory	Dek	0.110065984612646	18.9094820129675	1.23537540215193	0.266364191631288	0.648303172747848	NA	NA	NA	NA	NA	NA	NA	NA	NA
Excitatory	Camsap1	0.110057327326305	19.1616067807772	1.86206943523712	0.172386147662614	0.5482559793533	Y	Y	Y	Y	Y	Y	Y	NA	NA
Excitatory	Rnf2	0.109997918136783	18.847228425919	0.850261568190717	0.356478351933736	0.728245406257682	NA	NA	NA	NA	NA	NA	NA	NA	NA
Excitatory	Smc6	-0.109881204475259	18.8756937309706	1.13701154169235	0.286284690540824	0.669379450826819	NA	NA	Y	Y	NA	NA	NA	NA	NA
Excitatory	Nutf2	0.109828750082381	18.9899698064348	1.42236534643121	0.233014470719708	0.62010852427034	NA	NA	NA	NA	NA	NA	NA	NA	NA
Excitatory	Rps15a	-0.109820272199915	19.800418518426	2.1730109570467	0.140451002679147	0.506937923343614	NA	NA	NA	NA	NA	NA	NA	NA	NA
Excitatory	Dirc2	0.109803833247697	19.0176777248749	1.45455349956001	0.227798708046632	0.612651090481934	NA	NA	NA	NA	NA	NA	NA	NA	NA
Excitatory	Tuba1a	0.109792099936935	23.1164171139695	8.60538083897609	0.00335171275103104	0.0602900293286011	NA	NA	NA	NA	NA	Y	Y	NA	NA
Excitatory	Eif4e2	0.109778258466035	18.8254676512363	1.08086531564754	0.298504059626251	0.67901482541826	NA	NA	NA	NA	NA	NA	NA	NA	NA
Excitatory	Ptov1	0.109713230999079	19.2190234732813	2.17237335064533	0.140509235728777	0.506937923343614	NA	NA	NA	NA	NA	NA	NA	NA	NA
Excitatory	Ecd	0.109613632016167	18.8438196031014	0.966414580452692	0.325576002904048	0.700882436457628	NA	NA	NA	NA	NA	NA	NA	NA	NA
Excitatory	Krtcap2	-0.10959009006068	18.9505652100597	0.779358879756956	0.377337288874074	0.740699122604663	NA	NA	NA	NA	NA	NA	NA	NA	NA
Excitatory	Mrpl3	0.1095816702038	18.8316522710225	0.758337074804786	0.383849432337783	0.745317551025324	NA	NA	NA	NA	NA	NA	NA	NA	NA
Excitatory	Prkce	0.109547385461012	19.5620393894692	2.3971921771963	0.121553248486008	0.475967610877054	Y	NA	NA	NA	NA	Y	Y	Y	Y
Excitatory	Pmpca	-0.109486074380639	18.8854598706167	0.96185779392863	0.326719251393599	0.701124325838574	NA	NA	NA	NA	NA	Y	NA	NA	NA
Excitatory	Carhsp1	0.109362502101528	18.7828673970695	1.08841697959065	0.296822221312361	0.67775607936797	NA	NA	NA	NA	NA	NA	NA	NA	NA
Excitatory	Oprm1	-0.109311413428028	18.8041732899319	0.982548011035533	0.321570551875072	0.697965157123119	NA	NA	NA	NA	NA	NA	NA	NA	NA
Excitatory	Epn1	-0.109287151203282	19.1364357563936	1.50433595649201	0.220005407644983	0.607841665909011	Y	NA	NA	NA	NA	Y	NA	NA	NA
Excitatory	Tceb1	-0.109212118543411	19.1219484969657	1.95268784911286	0.16229750359351	0.534049260810069	NA	NA	NA	NA	NA	NA	NA	NA	NA
Excitatory	Larp7	0.109071311138743	18.7638712742656	1.4902451197114	0.222178432034978	0.610297909890753	NA	NA	NA	NA	NA	NA	NA	NA	NA
Excitatory	Zcrb1	0.109012269795792	18.8725969900007	1.30270195219396	0.253720270195564	0.639844327881681	NA	NA	NA	NA	NA	NA	NA	NA	NA
Excitatory	Klhl22	-0.108992458704109	18.8342136247486	1.33295333464343	0.248280495357431	0.632544187942566	Y	NA	NA	NA	NA	NA	NA	NA	NA
Excitatory	Vstm2l	0.108978348148282	19.044198699473	0.827211353920575	0.363080136517077	0.731530894019226	NA	NA	NA	NA	NA	NA	NA	NA	NA
Excitatory	Luc7l2	0.10882660804497	19.3963816050893	2.34398246401315	0.12576766021221	0.480959050181451	NA	NA	NA	NA	NA	NA	NA	NA	NA
Excitatory	Ppp1r1a	-0.108784116834337	19.0602217432074	1.4004971560978	0.236640348253323	0.623357306966389	NA	NA	NA	NA	NA	NA	NA	NA	NA
Excitatory	Fjx1	0.108627083899501	19.0116799268811	0.851555560256429	0.356112649507559	0.728245406257682	NA	NA	NA	NA	NA	NA	NA	NA	NA
Excitatory	Anp32a	0.108620726915111	19.070709607687	1.14189464617402	0.28525233496554	0.668371442388124	NA	NA	NA	NA	NA	NA	NA	NA	NA
Excitatory	Phb2	-0.108600139956277	19.0120054045074	1.49778352614589	0.22101271781913	0.608714302650461	NA	NA	NA	NA	NA	NA	NA	NA	NA
Excitatory	Cox5a	-0.108534408288644	19.5699143434492	2.23682048935598	0.134757824715168	0.496177783173362	NA	NA	NA	NA	NA	NA	NA	NA	NA
Excitatory	Rmnd5a	-0.108469803431786	18.8129605465308	1.03618787238634	0.30870973232835	0.687613127189666	NA	NA	NA	NA	NA	NA	NA	NA	NA
Excitatory	Hnrnpdl	0.108439162063865	19.2586913181218	1.99352750711159	0.157972535690251	0.531233826454348	NA	NA	NA	NA	NA	NA	NA	NA	NA
Excitatory	Ywhaq	-0.108428249055863	19.9434222615928	3.69172231092989	0.0546831228605659	0.331356829829806	NA	NA	NA	NA	NA	NA	NA	NA	NA
Excitatory	Hexim1	-0.108373468050272	18.7992624575708	0.988208417816736	0.320180647388925	0.697965157123119	NA	NA	NA	NA	NA	NA	NA	NA	NA
Excitatory	Adipor1	-0.108234664671249	18.8465662647346	0.904318442233034	0.341626411128368	0.714585983922207	NA	NA	NA	NA	NA	Y	NA	NA	NA
Excitatory	Srgap2	0.108188850987091	18.9631440428821	1.06295212661144	0.30254283781116	0.682944630283981	NA	NA	NA	NA	NA	Y	Y	NA	NA
Excitatory	Klhl9	0.108160552547621	18.8963111960751	1.30301834976672	0.253662622516992	0.639844327881681	NA	Y	Y	Y	Y	Y	NA	NA	NA
Excitatory	Hdac3	0.108142770542429	18.8427977940066	0.95764657504219	0.327780534610471	0.701124325838574	NA	NA	NA	Y	NA	NA	NA	NA	NA
Excitatory	Timm17a	-0.108070213307109	18.8624419592623	1.1523283181175	0.283062281031052	0.666930522122452	NA	NA	NA	NA	NA	NA	NA	NA	NA
Excitatory	Skp1a	-0.108040250501423	19.517039378121	2.34187450478021	0.125937927943469	0.481121241473376	NA	NA	NA	NA	NA	NA	NA	NA	NA
Excitatory	Rac3	-0.107979781154151	19.4456927934631	2.17678247804861	0.140107100743592	0.506937923343614	NA	NA	NA	NA	NA	NA	NA	NA	NA
Excitatory	Tsn	0.10796096175215	19.2792842866823	1.96293287536741	0.161199999766828	0.533858642408923	NA	NA	NA	NA	NA	NA	NA	NA	NA
Excitatory	Sall2	-0.10774991832507	18.775512166266	1.23887457411263	0.26568806111524	0.648166956834301	Y	Y	Y	Y	Y	NA	NA	NA	NA
Excitatory	Sec11a	0.107687632693357	18.8574688507672	1.10629558552955	0.292888625925686	0.675712947321021	NA	NA	NA	NA	NA	NA	NA	NA	NA
Excitatory	Ilk	-0.107680626767799	18.8863967888541	1.07108001984057	0.30070162229894	0.680625876095958	NA	NA	NA	NA	NA	NA	NA	NA	NA
Excitatory	Lrrc3	0.107618982276108	18.8644412121153	1.01353636751674	0.314057122881458	0.692127524465092	NA	NA	NA	NA	NA	NA	NA	NA	NA
Excitatory	Uqcr11	-0.107501837027911	19.1365298449781	1.56692987498877	0.210653431027467	0.5954605402134	NA	NA	NA	NA	NA	NA	NA	Y	NA
Excitatory	Srp72	0.107469075890978	18.8830287325354	0.897982375935044	0.343323286972139	0.716939805147702	NA	NA	NA	Y	NA	NA	NA	NA	NA
Excitatory	Mapk8	0.107422612952876	19.1280336166148	1.68353305310984	0.194455653594173	0.576819327827016	NA	NA	NA	NA	NA	Y	NA	NA	NA
Excitatory	Brsk1	-0.107393280723201	18.8660479498399	0.889843239616084	0.345519792010324	0.719132177729451	Y	NA	NA	NA	NA	Y	NA	NA	Y
Excitatory	Ypel3	0.107375758320859	19.0390419751037	1.10622082530995	0.292904935080858	0.675712947321021	NA	NA	NA	NA	NA	Y	NA	NA	NA
Excitatory	Hmga1	-0.107374926638349	18.8283937190696	0.930908777926334	0.334626890999609	0.708982744517374	NA	NA	NA	NA	NA	NA	NA	NA	NA
Excitatory	Fbxw9	0.107233151562958	18.8623568341421	1.1341616272407	0.286889394004308	0.669379450826819	NA	NA	NA	NA	NA	NA	NA	NA	NA
Excitatory	Dohh	-0.107066961367176	18.8489850734338	1.16721110894673	0.279975024388689	0.663442076054557	NA	NA	NA	NA	NA	NA	NA	NA	NA
Excitatory	Ttbk2	0.106689459270318	18.955595791294	1.32381168366442	0.249909116697037	0.634363202406776	Y	Y	NA	NA	Y	Y	NA	NA	Y
Excitatory	Pja2	-0.106673694094492	19.4526977168378	2.63161399915089	0.104755177430288	0.448590004077861	Y	Y	Y	Y	Y	Y	NA	NA	NA
Excitatory	Alcam	-0.106659976884981	19.0469606019425	0.829069118936786	0.362541841130988	0.731530894019226	NA	NA	NA	NA	NA	Y	NA	NA	NA
Excitatory	Nol4	-0.106636853683494	18.8689150881016	0.82409531389203	0.363985506777175	0.731530894019226	NA	Y	NA	NA	NA	NA	NA	NA	NA
Excitatory	Cpsf6	0.106564251812173	18.97522519812	1.41475408883957	0.234268787891713	0.620812287913039	NA	NA	NA	NA	NA	NA	NA	NA	NA
Excitatory	Pcdh17	0.106516409850593	19.2478038007976	0.829248619706505	0.362489888452143	0.731530894019226	NA	Y	NA	NA	Y	Y	Y	NA	NA
Excitatory	Rev3l	-0.106505819141507	18.936334387945	1.11246823754323	0.29154603718201	0.675712947321021	Y	NA	NA	Y	NA	Y	NA	NA	NA
Excitatory	Srsf9	0.106455785846347	18.8131439308628	1.0387414914851	0.308114348412083	0.687613127189666	NA	NA	NA	NA	NA	NA	NA	NA	NA
Excitatory	Tufm	0.106428500825017	18.8110993419009	1.19288563312261	0.274748261753901	0.656642943258377	NA	NA	NA	NA	NA	NA	NA	NA	NA
Excitatory	Nudc	0.106363394021796	18.9046983292436	1.26669865859344	0.260386924117613	0.644143130473236	NA	NA	NA	NA	NA	NA	NA	NA	NA
Excitatory	Slc25a51	-0.106325758120896	18.8839486236979	0.815733502352032	0.366430549937382	0.732277301866367	NA	NA	NA	NA	NA	NA	NA	NA	NA
Excitatory	Atpif1	0.106304814961	19.5656745381874	2.77327724734187	0.0958497359956348	0.429041546553653	NA	NA	NA	NA	NA	NA	NA	NA	NA
Excitatory	Rpl9	-0.106292986654494	20.0651289001146	2.43513656169034	0.118643562206738	0.468966097252052	NA	NA	NA	NA	NA	NA	NA	NA	NA
Excitatory	Ube2o	0.106241448547091	19.0453310370107	1.64820741708991	0.199203086901193	0.582893636088016	Y	Y	Y	Y	NA	Y	NA	NA	NA
Excitatory	Ubr2	0.106189246211164	18.8659266567504	1.15459597203107	0.282589114344657	0.66672750424844	NA	NA	NA	NA	NA	Y	Y	NA	NA
Excitatory	Uqcrfs1	-0.106057792678733	19.0550604871409	1.55015255330682	0.213112921289601	0.598019330956576	NA	NA	NA	NA	NA	NA	NA	NA	NA
Excitatory	Fam60a	-0.106049548254783	18.8376265973332	0.440647630541548	0.506810037223134	0.814276352697065	NA	NA	NA	NA	NA	NA	NA	NA	NA
Excitatory	Actr10	-0.106024207287319	18.9679986566409	1.35497291287152	0.244410623341586	0.631962309892947	NA	NA	NA	NA	NA	NA	NA	NA	NA
Excitatory	Tnik	-0.105972823067312	19.0064833541673	1.37332152866816	0.241242017942743	0.628870474356372	Y	Y	NA	Y	NA	Y	NA	NA	NA
Excitatory	Purg	-0.105748771668327	19.0225358958203	1.18858183164662	0.275615804383805	0.657644429346184	NA	NA	NA	NA	NA	NA	NA	NA	NA
Excitatory	Tgs1	0.105673743041305	18.8121991314008	0.881944366916059	0.347669685536167	0.721176441060083	NA	NA	NA	NA	NA	NA	NA	NA	NA
Excitatory	Hist3h2a	0.105669424850946	18.9047348816654	0.96860710885403	0.325027807741732	0.700810102676195	NA	NA	NA	NA	NA	NA	NA	NA	NA
Excitatory	Mapk1ip1l	0.10561638914501	18.8429972580646	1.05321449782559	0.30476791901579	0.684119839385532	NA	NA	NA	NA	NA	NA	NA	NA	NA
Excitatory	Cadm2	-0.105604335116434	19.8960941935618	1.73352757106477	0.187961020377949	0.573174489207635	NA	NA	NA	NA	NA	Y	NA	NA	NA
Excitatory	Ice1	0.105588241915589	18.8557612763005	0.783290628543682	0.376136634207301	0.739499558266497	Y	Y	Y	Y	Y	Y	NA	NA	NA
Excitatory	Acot7	-0.105530248155303	19.3482744706845	2.04902180740055	0.152304017904445	0.522473938701809	NA	NA	NA	NA	NA	NA	NA	NA	NA
Excitatory	Nfasc	0.105342620351795	19.0789362373296	0.833809117863666	0.361173390421982	0.731530894019226	NA	NA	NA	NA	NA	Y	NA	NA	NA
Excitatory	H2afz	0.105327075665202	19.3279485019089	1.43688075384398	0.230644769949539	0.616555217615027	NA	NA	NA	NA	NA	NA	NA	NA	NA
Excitatory	Hnrnpa0	0.105314928483618	19.5493178247895	2.63609158452573	0.104460243645484	0.448590004077861	NA	NA	NA	NA	NA	Y	NA	NA	NA
Excitatory	Eef1g	-0.105302821539793	19.5661240041301	1.93273248415289	0.16445980718538	0.535044166822566	NA	NA	NA	NA	NA	NA	NA	NA	NA
Excitatory	Taf9	-0.105292142808134	19.0008125648152	1.41989526475163	0.233420642748753	0.620205191749289	NA	NA	NA	NA	NA	NA	NA	NA	NA
Excitatory	Phip	0.105128331682837	18.8585003260069	0.802378586366331	0.370383161478195	0.735221248985568	NA	NA	Y	Y	NA	NA	NA	NA	NA
Excitatory	Mageh1	0.105123424428555	18.844549025844	0.83469526712679	0.360918347818119	0.731530894019226	NA	NA	NA	NA	NA	NA	NA	NA	NA
Excitatory	Sestd1	-0.105097293402963	18.9514876394157	1.05997037287057	0.30322194231049	0.683248005337949	NA	NA	NA	NA	NA	Y	NA	NA	NA
Excitatory	Kctd17	-0.105062663250434	18.9154110892289	1.03731491048552	0.308446775968851	0.687613127189666	NA	NA	NA	NA	NA	NA	NA	NA	NA
Excitatory	Tmem145	0.1050299895281	18.9449663132906	1.01015459667292	0.314865805286049	0.692127524465092	NA	NA	NA	NA	NA	NA	NA	NA	NA
Excitatory	Cdc42ep4	-0.104914349694704	18.7997439297926	0.70992458387866	0.399468849355014	0.753484350938806	NA	NA	NA	NA	NA	NA	NA	NA	NA
Excitatory	Cggbp1	0.104870615144526	18.8364731498652	0.825283483736939	0.363639914198025	0.731530894019226	NA	NA	NA	NA	NA	NA	NA	NA	NA
Excitatory	Sgta	-0.104802907398866	18.9541641338788	1.19149085493382	0.275029039349011	0.656684184689295	NA	NA	NA	NA	NA	NA	NA	NA	NA
Excitatory	Ccndbp1	0.104767148092986	18.8569738789046	1.07458139147207	0.299912906114378	0.679891769429188	NA	NA	NA	NA	NA	NA	NA	NA	NA
Excitatory	Rnf152	-0.104688045191039	19.0721390525959	0.670696614468852	0.41280884093717	0.76106885205663	NA	NA	NA	NA	NA	Y	NA	NA	NA
Excitatory	Nbea	0.104625499911404	19.439302195881	2.09767278788058	0.147523526957129	0.517363496681898	Y	Y	Y	Y	Y	Y	NA	NA	Y
Excitatory	Ppp2r2b	-0.104509294264941	19.2715309221886	1.51091732971645	0.218999163346736	0.606397241849718	NA	NA	NA	NA	NA	NA	NA	NA	NA
Excitatory	Hmga1-rs1	-0.1045035756993	18.8279545577943	0.882971022532274	0.347389229568097	0.721029051773165	NA	NA	NA	NA	NA	NA	NA	NA	NA
Excitatory	Erc2	-0.104409748169425	19.153363748546	1.69276244804769	0.193237217683917	0.576819327827016	NA	NA	NA	NA	NA	Y	NA	NA	NA
Excitatory	Fbxo45	0.104190529760117	18.829481988238	1.08486743849357	0.297611223011578	0.678554940931915	NA	NA	NA	NA	NA	NA	NA	NA	NA
Excitatory	Socs2	-0.104080167242364	18.953245556995	0.610314573501	0.43466939224779	0.77367989551792	NA	NA	NA	NA	NA	NA	NA	NA	NA
Excitatory	Taldo1	0.1040798905703	18.9893992069906	1.35799932851319	0.243884516544132	0.631345809358281	NA	NA	NA	NA	NA	NA	NA	NA	NA
Excitatory	Tax1bp1	-0.104065391980621	19.0016748209075	1.31701188660395	0.251129028494098	0.635934410648245	NA	NA	Y	Y	NA	NA	NA	NA	NA
Excitatory	Stub1	-0.104061737794707	19.0362941639536	1.37091510313098	0.241654718554163	0.628870474356372	NA	NA	NA	NA	NA	NA	NA	NA	NA
Excitatory	Macf1	0.104054960218133	19.4028336140483	1.74330406376703	0.186720724002586	0.571243971074579	Y	NA	NA	NA	NA	Y	Y	NA	Y
Excitatory	Trak1	-0.104021279499548	18.9181989850358	1.02449378497772	0.311455437149473	0.689821547965548	Y	NA	NA	NA	NA	Y	Y	NA	Y
Excitatory	Lin7c	-0.103960580956888	18.9813364537777	1.20631826331987	0.272062508139063	0.654166912541403	NA	NA	NA	NA	NA	Y	NA	NA	NA
Excitatory	Draxin	0.10387683043609	18.7733476267104	0.743855459891734	0.388428629016032	0.749300254946452	NA	NA	NA	NA	NA	NA	NA	NA	NA
Excitatory	Ube2ql1	-0.103684571025479	19.166432485962	1.3058506655791	0.25314729135524	0.639430906584922	NA	NA	NA	NA	NA	Y	NA	NA	NA
Excitatory	Fdft1	0.103590213374971	19.1590021651042	1.66452288346181	0.196993758025336	0.579318554552187	NA	NA	NA	NA	NA	NA	NA	NA	NA
Excitatory	Ubqln1	-0.103576682299366	18.9872718661	1.35247180551301	0.244846456872631	0.631983680248852	Y	NA	NA	NA	NA	Y	NA	NA	NA
Excitatory	Hypk	-0.103517533460966	19.0400728657289	1.26142882027966	0.261380807608257	0.644756904402934	NA	NA	NA	NA	NA	NA	NA	NA	NA
Excitatory	Lhx2	-0.10338939642042	18.982981438382	0.608683037341279	0.435284101153061	0.77367989551792	NA	NA	NA	NA	NA	NA	NA	NA	NA
Excitatory	Cxadr	-0.103317232509311	19.4118645931558	1.93593327260714	0.164110774165713	0.535044166822566	NA	NA	NA	NA	NA	Y	NA	NA	NA
Excitatory	Gtpbp1	-0.103276289928319	18.7925955153752	0.747125074378459	0.387387978484572	0.748326983078771	NA	Y	Y	NA	Y	NA	NA	NA	NA
Excitatory	Clip1	-0.103205939236892	18.9636034977262	1.09841775352629	0.294613603636939	0.677001400978882	NA	NA	Y	NA	NA	Y	NA	NA	NA
Excitatory	Lrp3	0.1030356378234	18.9417600622253	1.13519250271793	0.286670472629619	0.669379450826819	Y	NA	NA	NA	NA	Y	NA	NA	NA
Excitatory	Uqcrc2	-0.103007612456857	19.1896531039785	1.6210537997124	0.20294491284385	0.586094940162247	NA	NA	NA	NA	NA	NA	NA	NA	NA
Excitatory	Dscaml1	-0.102991927665065	18.7888792039927	1.15157591210607	0.283219498897602	0.666930522122452	Y	NA	NA	NA	NA	NA	NA	NA	NA
Excitatory	Ina	-0.102913442876245	19.468191494778	1.72944818124597	0.188481385246756	0.574295913104083	NA	NA	NA	NA	NA	NA	NA	NA	NA
Excitatory	Cacna1c	0.102907900674685	18.8633785728257	1.24281742663788	0.264928757107865	0.648166956834301	NA	NA	NA	NA	NA	Y	NA	NA	NA
Excitatory	Add3	-0.102898948795314	18.923005470855	1.15368572424677	0.282778925532955	0.66672750424844	NA	NA	NA	NA	NA	Y	NA	NA	NA
Excitatory	H2afy2	-0.10279733216136	18.9496900194568	1.14370522946433	0.284870753131418	0.668330505388954	NA	NA	NA	NA	NA	NA	NA	NA	NA
Excitatory	B3gat1	-0.102786050389493	19.2004491148902	1.02924379697879	0.310336344194337	0.689371702009026	Y	NA	NA	NA	NA	Y	NA	NA	NA
Excitatory	Drosha	-0.102730470086835	18.8401788841935	1.00029158224379	0.317239963780828	0.694862621482687	NA	Y	Y	Y	Y	Y	NA	NA	NA
Excitatory	Arf3	-0.10272375730114	19.4896879227363	2.26131756494487	0.132641167550832	0.493210191199387	Y	NA	NA	NA	NA	Y	NA	NA	NA
Excitatory	Tomm70a	-0.102641501262571	19.0532952712044	1.45288467376918	0.228065645665091	0.612651090481934	NA	NA	NA	NA	NA	Y	NA	NA	NA
Excitatory	Nsd1	0.102627216571209	18.9791579519776	1.22176954292649	0.269013657879931	0.65177346659213	Y	Y	Y	Y	Y	Y	NA	NA	Y
Excitatory	Ndn	0.102517278609724	19.6633637531924	2.00000487691659	0.157298700940051	0.529886511479031	NA	NA	NA	NA	NA	NA	NA	NA	NA
Excitatory	Tnrc6c	-0.10245750637711	18.9740700364694	1.09021165550712	0.296424317615318	0.67775607936797	NA	NA	NA	NA	NA	Y	Y	NA	NA
Excitatory	Tmeff1	0.102396386100273	19.1702494409231	1.04327083522276	0.307061980473606	0.686964466422223	NA	NA	NA	NA	NA	Y	NA	NA	NA
Excitatory	Epha4	0.102394820779074	19.6742338675668	1.15029048773272	0.283488348628316	0.667146126259132	Y	NA	NA	NA	NA	Y	NA	NA	NA
Excitatory	Gtpbp4	0.102375236988408	18.7681279952193	0.849256151636041	0.35676285404223	0.728431155594635	NA	NA	Y	NA	NA	NA	NA	NA	NA
Excitatory	Rpl37	-0.102202537210423	20.0127807636825	1.92822998890961	0.164952223147352	0.535044166822566	NA	NA	NA	NA	NA	NA	NA	NA	NA
Excitatory	Dok5	0.10209388293853	18.9678644356694	1.01730558320514	0.313158986052489	0.691965510578695	NA	NA	NA	NA	NA	NA	NA	NA	NA
Excitatory	Ptprf	0.102060422188754	19.4145217234033	1.54274590841055	0.214209544547465	0.600648670739279	Y	Y	Y	Y	Y	Y	NA	NA	NA
Excitatory	Sox1	-0.102004774154133	18.7252232706257	0.598859043806101	0.439013683967221	0.777690571603538	NA	NA	NA	NA	NA	NA	NA	NA	NA
Excitatory	Sh2b1	-0.101894519781314	18.8484753355282	0.883002421552874	0.347380656999862	0.721029051773165	NA	NA	NA	NA	NA	NA	NA	NA	NA
Excitatory	Rtcb	-0.10180764379602	18.9097833644708	1.24750859353026	0.264028856419444	0.64725771120936	NA	NA	Y	Y	NA	NA	NA	NA	NA
Excitatory	Lrrn3	-0.101744617232071	18.9474859814034	0.769580213219797	0.380346948053281	0.742264390325246	NA	NA	NA	NA	NA	NA	NA	NA	NA
Excitatory	Romo1	-0.101665713031204	19.1376983838717	1.47712409948099	0.224225026266885	0.610297909890753	NA	NA	NA	NA	NA	NA	NA	NA	NA
Excitatory	Nsmce4a	-0.101602674773292	18.7533424402665	1.1553096300978	0.282440410114144	0.66672750424844	NA	NA	NA	NA	NA	NA	NA	NA	NA
Excitatory	Dzip3	-0.101601379064313	18.9283830371203	1.14281989177061	0.285057257812722	0.668330505388954	NA	NA	NA	Y	NA	NA	NA	NA	NA
Excitatory	Fam160b1	-0.101550584935672	18.8831318020413	0.949896825273299	0.329745560939914	0.703818800803685	NA	NA	NA	NA	NA	NA	NA	NA	NA
Excitatory	Mtpn	0.101533770187211	19.6399284862799	2.77264981089547	0.0958873081721027	0.429041546553653	NA	NA	NA	NA	NA	NA	NA	NA	NA
Excitatory	Usp47	0.101276804837781	18.8313920160636	0.906053575268288	0.341163694211866	0.714053626195015	NA	Y	Y	Y	Y	Y	NA	NA	NA
Excitatory	Arf5	-0.10126884529361	19.318098072668	2.05247388129146	0.151959096674757	0.522473938701809	NA	NA	NA	NA	NA	NA	NA	NA	NA
Excitatory	Pcm1	0.101230954539475	19.060587669808	1.13611809454869	0.286474090521445	0.669379450826819	NA	NA	Y	Y	NA	Y	NA	NA	NA
Excitatory	Gdf1	0.101217862538009	18.9232294468226	1.27435074843447	0.258952066494002	0.641498766436425	NA	NA	NA	NA	NA	NA	NA	NA	NA
Excitatory	Sec24c	-0.10115070854309	18.8149657557535	1.08441022177283	0.297713050087322	0.678554940931915	NA	NA	Y	Y	Y	Y	NA	NA	NA
Excitatory	Cdk2ap1	0.101114793787812	18.9528282032103	0.669973337385045	0.413060902988132	0.76106885205663	NA	NA	NA	NA	NA	NA	NA	NA	NA
Excitatory	Dpp6	-0.101099819329519	18.9841033335686	1.21440158413247	0.2704621481497	0.651894051447244	NA	NA	NA	NA	NA	Y	NA	NA	NA
Excitatory	G3bp2	0.101058731539028	19.2276816508642	1.69380044962827	0.193100742990798	0.576819327827016	NA	NA	NA	NA	NA	Y	NA	NA	NA
Excitatory	Abhd12	-0.10104513824708	18.8926458548438	0.776361144571865	0.378256346619399	0.741729355043667	NA	NA	NA	NA	NA	NA	NA	NA	NA
Excitatory	Ubl5	-0.100984974650659	19.1480628598642	1.3843741081173	0.239357480503091	0.625922306555339	NA	NA	NA	NA	NA	NA	NA	NA	NA
Excitatory	Lamtor1	-0.100955989741503	18.8989416859802	1.09564055527449	0.295224814684796	0.677161582104102	NA	NA	NA	NA	NA	NA	NA	NA	NA
Excitatory	Rcor3	0.100946117850638	18.875163490051	0.733867367054245	0.391632489373229	0.749981199751379	NA	NA	NA	NA	NA	NA	NA	NA	NA
Excitatory	Blcap	-0.100836484455683	18.864679082311	0.945862845653892	0.330774614802264	0.704859483618009	NA	NA	NA	NA	NA	NA	NA	NA	NA
Excitatory	Isca1	0.100815295572211	18.895685594023	0.981661298258587	0.321789002279624	0.697965157123119	NA	NA	NA	NA	NA	NA	NA	NA	NA
Excitatory	Canx	0.10069857636751	19.4174574515957	1.76052320648614	0.18455926891147	0.568327765068627	NA	NA	NA	NA	NA	Y	NA	NA	NA
Excitatory	Kpna1	-0.100619308055476	18.8478645206135	0.791032123649757	0.373788216356255	0.738110768775738	NA	NA	NA	NA	NA	NA	NA	NA	NA
Excitatory	Sep15	-0.100615273728824	19.1489273981755	1.74366989040982	0.18667449839176	0.571243971074579	NA	NA	NA	NA	NA	NA	NA	NA	NA
Excitatory	Psmb4	-0.100566617857	19.1481734717151	1.23662635659366	0.266122229154662	0.648166956834301	NA	NA	NA	NA	NA	NA	NA	NA	NA
Excitatory	Dnajc5	0.100547507857649	19.3663459286613	1.92404403793216	0.16541153272634	0.535044166822566	NA	NA	NA	NA	Y	Y	NA	NA	NA
Excitatory	Bri3bp	0.10053178645877	19.1801943889578	1.47070029238557	0.225235235843872	0.610384175154653	NA	NA	NA	NA	NA	Y	NA	NA	NA
Excitatory	Banf1	-0.100463395241718	19.1208031104715	1.34363463033174	0.246394009529	0.63206624632423	NA	NA	NA	NA	NA	NA	NA	NA	NA
Excitatory	Zfp354c	0.100439816792172	18.8417369546844	1.07127726515728	0.300657120012182	0.680625876095958	NA	NA	NA	NA	NA	NA	NA	NA	NA
Excitatory	Sirt2	-0.100360086077701	18.9471800091289	0.812519053274627	0.367376538373794	0.733214333104827	NA	NA	NA	NA	NA	NA	NA	NA	NA
Excitatory	Suz12	0.100346208875799	18.7683963491907	0.762531778661696	0.382537368547167	0.744161257686315	NA	NA	NA	NA	NA	NA	NA	NA	NA
Excitatory	Stx1a	0.100227430900253	19.282180616577	1.69023761473181	0.193569649284953	0.576819327827016	NA	NA	NA	NA	NA	NA	NA	NA	NA
Excitatory	Stmn1	0.100216184854634	21.5610656902828	3.80471057147406	0.0511086080417217	0.31786875565465	NA	NA	NA	NA	NA	Y	NA	NA	NA
Excitatory	Celf3	0.100120029480524	19.0247183683283	1.16079734092727	0.281300240317321	0.665743902084325	NA	NA	NA	NA	NA	NA	NA	NA	NA
Excitatory	Myl6	0.100103514143984	19.5490592925416	2.15035931806869	0.142536528034764	0.509480156377615	NA	NA	NA	NA	NA	NA	NA	NA	NA
Excitatory	0610007P14Rik	0.100059690866115	18.8897065788165	0.8681008649462	0.351481606544278	0.724329291032924	NA	NA	NA	NA	NA	NA	NA	NA	NA
Excitatory	0610010F05Rik	0.100051141952875	18.940263604416	1.16757355753089	0.279900370568964	0.663442076054557	NA	NA	NA	NA	NA	NA	NA	NA	NA
Excitatory	Eif2s1	-0.10002648930812	18.8109331868198	0.973600943998008	0.323783752877	0.700562520612997	NA	NA	NA	NA	NA	NA	NA	NA	NA
Excitatory	Mrpl42	-0.100023796697921	18.831109372914	1.0376917946212	0.308358907677466	0.687613127189666	NA	NA	NA	NA	NA	NA	NA	NA	NA
Excitatory	2210018M11Rik	-0.099850334133673	18.8749406139455	0.914919766655657	0.338812420833463	0.712263206478391	NA	NA	NA	NA	NA	NA	Y	NA	NA
Excitatory	Actn1	-0.099849773501488	18.8895582942212	0.940776343490825	0.332078265928017	0.7056404552774	NA	Y	NA	Y	NA	NA	NA	NA	NA
Excitatory	Smc3	0.0997051748390431	18.9403871112953	1.02535971877023	0.311251033642504	0.689821547965548	NA	NA	Y	Y	NA	NA	NA	NA	NA
Excitatory	Brd7	0.0996475510607835	18.7963298919201	0.666418809764536	0.414302966140326	0.76106885205663	NA	NA	Y	Y	NA	NA	NA	NA	NA
Excitatory	Vbp1	-0.0995668756430841	18.8942271449962	1.30561847083413	0.253189489984463	0.639430906584922	NA	NA	NA	NA	NA	NA	NA	NA	NA
Excitatory	2510003E04Rik	0.099502995309257	18.915454402591	0.841689344802262	0.358914063955857	0.730050606846426	NA	NA	Y	NA	NA	NA	NA	NA	NA
Excitatory	Adss	0.0994203832944359	18.9622945936128	1.20464242997946	0.272395776552328	0.654410802991988	NA	NA	NA	NA	NA	NA	NA	NA	NA
Excitatory	Kmt2e	0.0993987530329879	19.3077609304821	1.53933595913668	0.214716673373548	0.601174733560015	Y	NA	NA	NA	NA	Y	Y	NA	NA
Excitatory	Cdc123	-0.099316058421222	18.8919889807956	1.1083438373098	0.292442245059183	0.675712947321021	NA	NA	NA	NA	NA	NA	NA	NA	NA
Excitatory	Lamtor5	0.0992078700288881	18.8871542868329	0.834620716996596	0.360939794519956	0.731530894019226	NA	NA	NA	NA	NA	NA	NA	NA	NA
Excitatory	Cenpb	0.0990917764840362	18.9679397238001	0.805625235885145	0.369416820214951	0.734552489785205	NA	NA	Y	NA	NA	NA	NA	NA	NA
Excitatory	Ap2m1	-0.0988520166340985	19.3091476470149	1.74732967912564	0.186212781347168	0.571243971074579	NA	NA	Y	Y	NA	Y	NA	NA	NA
Excitatory	Dlat	-0.098786084142255	18.8699306378786	0.791733097400311	0.373576588887438	0.738110768775738	NA	NA	NA	NA	NA	NA	NA	NA	NA
Excitatory	Tab2	-0.0987696500584386	18.863805319579	0.981204005319341	0.321901737319706	0.697965157123119	NA	NA	NA	NA	NA	Y	NA	NA	NA
Excitatory	Lamtor2	-0.0987622893425603	18.889054848878	1.00053127324441	0.31718198943025	0.694862621482687	NA	NA	NA	NA	NA	NA	NA	NA	NA
Excitatory	Tmem242	-0.0987350105123903	18.8430817318604	0.686094641816453	0.407495922845946	0.758367729149963	NA	NA	NA	NA	NA	NA	NA	NA	NA
Excitatory	Nol7	-0.098693712513574	18.8748627197361	1.02133805308858	0.312201829342792	0.690661660092256	NA	NA	NA	NA	NA	NA	NA	NA	NA
Excitatory	Mark2	-0.0986711051541329	18.9919287809674	1.2504288293369	0.263470589012934	0.646731785033052	NA	NA	NA	NA	NA	Y	Y	NA	NA
Excitatory	Ncor1	0.0986256633735974	19.4385168512871	2.35964460992591	0.124510551827322	0.480054514883417	Y	NA	Y	Y	NA	Y	Y	NA	Y
Excitatory	Fam195b	-0.0986242836618522	18.8988883629114	1.21961693398634	0.269435841971687	0.65177346659213	NA	NA	NA	NA	NA	NA	NA	NA	NA
Excitatory	Samd8	0.0985960729908947	19.1814634345038	1.65613001020893	0.198126653207353	0.580646881634946	NA	NA	NA	NA	NA	NA	NA	NA	NA
Excitatory	Mapk9	-0.0985600459951424	18.8961890924337	0.939408244128799	0.332430072596507	0.7056404552774	NA	NA	NA	NA	NA	Y	NA	NA	NA
Excitatory	Pcdh10	0.0984756414860625	19.1235047741845	0.741806688158476	0.389082745454037	0.749524139325068	Y	NA	NA	NA	NA	Y	NA	NA	NA
Excitatory	Rbm17	0.0984401889413272	18.8265659535455	1.05853836092547	0.303548787775333	0.683575157629311	NA	NA	NA	NA	NA	NA	NA	NA	NA
Excitatory	Mex3b	-0.098381703076785	18.8530239932302	0.743504502619771	0.388540568477921	0.749300254946452	NA	NA	NA	NA	NA	NA	NA	NA	NA
Excitatory	Lrrc8a	0.0981381155240786	18.8271527670292	0.488541785333155	0.484578502633623	0.803644295024381	NA	Y	NA	NA	NA	Y	Y	NA	NA
Excitatory	Arpp19	0.097923494257854	18.9652097398812	0.958917989235488	0.327459640249955	0.701124325838574	NA	NA	NA	NA	NA	NA	NA	NA	NA
Excitatory	Reep3	-0.0979159574005008	18.865103680463	0.609036109099861	0.435150963067559	0.77367989551792	NA	NA	NA	NA	NA	NA	NA	NA	NA
Excitatory	Adap1	-0.0979030031352152	19.0681972073073	1.33015102964373	0.248778351234911	0.632544187942566	Y	NA	NA	NA	NA	NA	NA	NA	NA
Excitatory	Cks1b	-0.0978890903644545	18.7354893940393	0.209155503915326	0.647430117999273	0.878857126756839	NA	NA	NA	NA	NA	NA	NA	NA	NA
Excitatory	Slc12a5	0.0978673527020614	19.2677201769728	0.959101719457067	0.327413302729925	0.701124325838574	Y	NA	NA	NA	NA	Y	NA	NA	NA
Excitatory	Klf7	0.0978392223785052	19.1578200799473	1.4557135290911	0.227613376442564	0.612651090481934	NA	NA	NA	NA	NA	Y	NA	NA	NA
Excitatory	Rprd1a	0.0977235971209026	18.8668937507197	0.72115997723995	0.39576367901423	0.752150870773005	NA	NA	NA	NA	NA	NA	NA	NA	NA
Excitatory	Ptprg	-0.0976738578832531	18.9162543866753	0.756402122922964	0.384456819673723	0.745872469291345	Y	Y	Y	Y	Y	Y	NA	NA	NA
Excitatory	Epha7	-0.0976691450535928	19.0181477948794	0.711527961816955	0.398937031824967	0.753484350938806	NA	Y	Y	Y	Y	NA	NA	NA	NA
Excitatory	Cxxc5	-0.0976673893805721	18.7919101630378	0.748871606895477	0.386833722012415	0.748181460233254	NA	NA	NA	NA	NA	NA	NA	NA	NA
Excitatory	Atp2b1	-0.0976529718700161	20.1235586749975	1.91518674040208	0.166388243585039	0.536980240660807	NA	NA	Y	Y	NA	Y	NA	NA	NA
Excitatory	Arpc2	0.0975582472520695	19.5820639547593	2.30099489318627	0.129291160955097	0.488059453574539	NA	NA	NA	NA	NA	NA	NA	NA	NA
Excitatory	Snrnp70	0.0974680866070571	19.0430491253706	1.09186842546001	0.296057596714517	0.67775607936797	NA	NA	NA	NA	NA	Y	NA	NA	NA
Excitatory	Pclo	0.0974301507736895	19.430263913723	1.59793561021525	0.206196010363875	0.589034407260524	Y	NA	NA	NA	NA	Y	NA	NA	Y
Excitatory	Wdr1	0.0973050836387702	19.0315725013083	1.1444173106554	0.284720858802634	0.668330505388954	NA	NA	Y	NA	NA	Y	NA	NA	NA
Excitatory	Ggnbp2	-0.0973006240652986	19.0199214763458	0.944675752709827	0.33107825162195	0.704859483618009	NA	NA	Y	NA	NA	NA	NA	NA	NA
Excitatory	Dmwd	-0.0972251709441036	18.9632591283881	0.913527801408918	0.339180118680957	0.712638071801475	Y	NA	NA	NA	NA	NA	Y	NA	NA
Excitatory	Crip2	-0.097196110912736	19.40136524476	1.49961970606432	0.220729885622559	0.608714302650461	NA	NA	NA	NA	NA	NA	NA	NA	NA
Excitatory	Rnf220	0.0971713290465781	18.9355003100326	0.919638818238354	0.337569824671957	0.710444770828062	NA	NA	NA	NA	NA	NA	NA	NA	NA
Excitatory	Psmb7	0.0970852300155187	18.9434794220554	1.07452458550961	0.299925680906844	0.679891769429188	NA	NA	NA	NA	NA	NA	NA	NA	NA
Excitatory	D630045J12Rik	-0.0970594558846711	18.8691646899983	0.797209650714194	0.371928949694344	0.736838289319098	NA	NA	NA	NA	Y	NA	NA	NA	NA
Excitatory	Aars	-0.096989363141618	18.9802636570434	1.29939581738427	0.254323613995323	0.639844327881681	NA	NA	Y	Y	Y	NA	NA	NA	NA
Excitatory	Fxr1	-0.0969444717470586	18.821159564496	0.752769881215045	0.385600684480929	0.747175785634261	NA	NA	Y	Y	NA	NA	NA	NA	NA
Excitatory	Trove2	0.0967059230652314	18.9712188750661	1.2075409280344	0.2718196822003	0.654000936137934	NA	NA	NA	NA	NA	NA	NA	NA	NA
Excitatory	Rab31	-0.0965016402548646	18.8823577950564	0.544051807170717	0.460758360087541	0.791230392813891	NA	NA	NA	NA	NA	Y	NA	NA	NA
Excitatory	Lppr3	0.0964589652773972	19.1448125969182	1.34068047901587	0.246914000025676	0.63206624632423	NA	NA	NA	NA	NA	NA	NA	NA	NA
Excitatory	Cir1	0.096377049352739	18.820804562429	0.862751609987981	0.352969817037088	0.72526475980218	NA	NA	NA	NA	NA	NA	NA	NA	NA
Excitatory	Pcyox1	0.0962796926903651	18.8871785253758	0.802175724419612	0.370443658803252	0.735221248985568	NA	NA	NA	NA	NA	NA	NA	NA	NA
Excitatory	Rbfox2	0.0961996560902545	19.4980785761893	2.08174299604525	0.149069870934517	0.519398078080172	NA	NA	NA	NA	NA	Y	NA	NA	NA
Excitatory	Tnrc6a	0.0961472639242685	19.019187421126	1.03144486244855	0.309819552492261	0.688779785956512	NA	NA	NA	NA	NA	NA	NA	NA	NA
Excitatory	Epc2	0.0961223118021129	18.8280906898666	0.816391393122103	0.366237354676412	0.732277301866367	NA	NA	NA	Y	Y	Y	Y	NA	NA
Excitatory	Tenm4	0.096025627588313	18.9037505523601	0.796181597073428	0.372237466913528	0.736838289319098	Y	Y	Y	Y	Y	NA	Y	NA	NA
Excitatory	Scn2a1	0.0959734408750238	19.7893351824981	2.01835365486158	0.155407558226058	0.526869807583086	Y	NA	NA	NA	NA	NA	NA	NA	Y
Excitatory	Psma5	0.0959318047543285	18.9501218100672	0.993608218671625	0.318862090518913	0.697603515478297	NA	NA	NA	NA	NA	NA	NA	NA	NA
Excitatory	Atp5h	-0.0958741347411323	19.1964905204547	0.987938858465441	0.320246657786697	0.697965157123119	NA	NA	NA	NA	NA	NA	NA	NA	NA
Excitatory	Tmem59	-0.0957295140034822	19.0649321208189	0.980825505516123	0.321995087102241	0.697965157123119	NA	NA	NA	NA	NA	NA	NA	NA	NA
Excitatory	Frmd4a	-0.0956625060547287	18.8819207045927	0.992271418027713	0.319187853068564	0.697688422060928	NA	NA	NA	NA	NA	Y	NA	NA	NA
Excitatory	Htatsf1	0.0956620689152518	18.858403431927	0.865937098307995	0.352082552695783	0.725170577884089	NA	NA	Y	Y	NA	NA	NA	NA	NA
Excitatory	Atp6v1g1	-0.095637615747721	19.2505253167424	1.4575435634672	0.227321370229128	0.612651090481934	NA	NA	NA	NA	NA	NA	NA	NA	NA
Excitatory	Tmem229b	-0.0955425606796809	18.8755674015685	0.937115245382074	0.333020832600625	0.706402138148901	NA	NA	NA	NA	NA	Y	NA	NA	NA
Excitatory	Ppp2cb	-0.095529142179512	19.0466397666169	1.34254723134768	0.246585257929962	0.63206624632423	NA	NA	NA	NA	NA	NA	NA	NA	NA
Excitatory	Tmsb10	-0.0955105116508748	21.0743623882774	2.86141483068559	0.090727665364691	0.419066007477961	NA	NA	NA	NA	NA	NA	NA	NA	NA
Excitatory	Snrpf	-0.095489049369729	18.9598203243758	1.10392972027103	0.293405309632795	0.675712947321021	NA	NA	NA	NA	NA	NA	NA	NA	NA
Excitatory	Rnasek	-0.0954199242610315	19.1283340001632	1.32140538966974	0.250339982879103	0.634363202406776	NA	NA	NA	NA	NA	NA	NA	NA	NA
Excitatory	Moap1	-0.0953639101941024	18.8759431989528	1.05238537392074	0.304958352798279	0.684119839385532	NA	NA	NA	NA	NA	NA	NA	NA	NA
Excitatory	Pkia	-0.0953387123504534	19.4396268543458	1.88863958934689	0.169355442307666	0.542080607619928	NA	NA	NA	NA	NA	Y	NA	NA	NA
Excitatory	Ppm1a	0.095337078134046	18.9380748783623	1.09326372295618	0.295749203109493	0.67775607936797	NA	NA	NA	NA	NA	Y	NA	NA	NA
Excitatory	Cbx5	-0.0953180449827766	19.0988998188506	1.18098853473657	0.277154841400195	0.659250106314118	NA	NA	NA	NA	NA	NA	NA	NA	NA
Excitatory	Sptssa	-0.0953011980782092	18.8894302535192	0.668747258225949	0.413488711018423	0.76106885205663	NA	NA	NA	NA	NA	NA	NA	NA	NA
Excitatory	Mrps36	-0.0952682804647719	18.896450629648	0.892502547576669	0.34480004112975	0.71842887861088	NA	NA	NA	NA	NA	NA	NA	NA	NA
Excitatory	Ndufs7	-0.0952594000550761	18.8460828474816	1.10707695997439	0.292718236298982	0.675712947321021	NA	NA	NA	NA	NA	NA	NA	NA	NA
Excitatory	Dync1i2	0.0951702181009737	19.4568036034829	1.91522180806578	0.166384363618111	0.536980240660807	NA	NA	NA	NA	NA	Y	NA	NA	NA
Excitatory	Psat1	-0.0951637581638098	18.9760562827852	0.638749557862411	0.424163963385066	0.766709590478342	NA	NA	NA	NA	NA	NA	NA	NA	NA
Excitatory	Agpat6	0.0951474197300374	18.8742580809213	0.793248284120864	0.373119719503476	0.737808462686064	NA	NA	NA	NA	NA	NA	NA	NA	NA
Excitatory	Slc9a6	-0.0951374618710861	18.9592124238191	0.827182866619069	0.363088399432424	0.731530894019226	NA	NA	NA	NA	NA	NA	NA	NA	NA
Excitatory	Ppp1r9b	-0.0951057152695474	18.9887064334747	0.924430861017072	0.336314256029398	0.710115976439159	Y	NA	Y	Y	Y	Y	Y	NA	Y
Excitatory	Akirin2	-0.0950835742895603	19.0179000226711	1.09795005813817	0.294716421368027	0.677001400978882	NA	NA	NA	NA	NA	NA	NA	NA	NA
Excitatory	Lsm4	0.0950026766421218	18.811495977445	0.991659512325441	0.319337113171308	0.697688422060928	NA	NA	NA	NA	NA	NA	NA	NA	NA
Excitatory	Map9	0.0949355175365713	19.1734907062484	1.269839101667	0.259796866484013	0.643168163539039	NA	NA	NA	NA	NA	NA	NA	NA	NA
Excitatory	Npc2	-0.094832390260545	18.8638865112771	0.601027530162582	0.438186245131173	0.776681507502876	NA	NA	NA	NA	NA	NA	NA	NA	NA
Excitatory	Glrx3	0.0948131429647315	18.9998139389375	0.90728960968454	0.34083458924441	0.714053626195015	NA	NA	NA	NA	NA	NA	NA	NA	NA
Excitatory	Kat6a	0.0947948649262088	18.8509863519545	0.6892943253456	0.406404510564968	0.758205341227554	Y	Y	Y	Y	Y	Y	NA	NA	NA
Excitatory	Med16	0.0947539213696089	18.9661009808613	0.888127123297181	0.345985344807698	0.719703069381629	Y	NA	NA	NA	NA	NA	NA	NA	NA
Excitatory	Sybu	0.0947344976646506	19.1927271005391	1.34366448319111	0.246388761657404	0.63206624632423	NA	NA	NA	NA	NA	NA	NA	NA	NA
Excitatory	Tpd52l2	0.0946833776206529	18.8115658166942	0.972980297414097	0.323938024413132	0.700562520612997	NA	NA	NA	NA	NA	NA	NA	NA	NA
Excitatory	Kif5a	-0.0944092464993009	19.4603930315731	1.93771662938752	0.163916673527241	0.535044166822566	Y	NA	NA	Y	NA	Y	NA	NA	Y
Excitatory	Ilf2	0.0943853171772645	18.930102671277	1.08027250520081	0.298636602728467	0.67901482541826	NA	NA	NA	NA	NA	NA	NA	NA	NA
Excitatory	Klhdc3	-0.0942780853882292	18.9267047242999	1.11394801400456	0.291225345293413	0.675712947321021	NA	NA	NA	Y	Y	NA	NA	NA	NA
Excitatory	Trappc9	0.0942311602653311	18.8857568183019	0.77344496161777	0.3791534312515	0.742264390325246	NA	Y	Y	Y	Y	Y	NA	NA	NA
Excitatory	Scamp5	-0.0941336127077607	19.1259916595962	1.29233984823327	0.255617193824842	0.639993121383946	NA	NA	NA	NA	NA	Y	NA	NA	NA
Excitatory	Mrpl51	0.0940980655671575	18.8538310917652	0.789279653638459	0.374318031313738	0.738110768775738	NA	NA	NA	NA	NA	NA	NA	NA	NA
Excitatory	Bpgm	-0.094056400446902	18.8304764567033	0.758929216652632	0.383663829405535	0.745317551025324	NA	NA	NA	NA	NA	NA	NA	NA	NA
Excitatory	Ndufb4	-0.0940170348112826	19.0695997178425	0.902745497141723	0.342046607665593	0.715067435914237	NA	NA	NA	NA	NA	NA	NA	NA	NA
Excitatory	Surf4	-0.0939434168337024	18.8916866006194	0.895544553960463	0.343979195949452	0.717513145431146	NA	NA	NA	NA	NA	NA	NA	NA	NA
Excitatory	Caml	-0.0938865880441472	18.8427481373153	0.636354660613506	0.425033918257501	0.767073147987605	NA	NA	NA	NA	NA	NA	NA	NA	NA
Excitatory	Cers1	0.0937587679641246	18.915989659449	1.11040778248571	0.291993322860118	0.675712947321021	NA	NA	NA	NA	NA	NA	NA	NA	NA
Excitatory	Ubap2	-0.0937225798637193	18.8151248698677	1.00634749506639	0.315779459053321	0.693277773872607	NA	NA	NA	NA	NA	Y	NA	NA	NA
Excitatory	Trim37	-0.0936474743068537	19.0256642567879	1.29976464586821	0.25425621821408	0.639844327881681	Y	NA	NA	Y	Y	Y	NA	NA	Y
Excitatory	Trappc6b	-0.0935236182526411	18.9553035667364	1.02526423795985	0.311273563294304	0.689821547965548	NA	NA	NA	NA	NA	NA	NA	NA	NA
Excitatory	Cnot8	-0.093435745697269	18.8122448875573	0.957077842545687	0.327924212988544	0.701124325838574	NA	NA	NA	NA	NA	NA	NA	NA	NA
Excitatory	Angel2	0.0934349477434928	18.9169137450306	0.895859925487912	0.343894248283543	0.717513145431146	NA	NA	NA	NA	NA	NA	NA	NA	NA
Excitatory	Vps41	-0.0932309562457889	18.9617559729484	1.13550590562204	0.286603959036803	0.669379450826819	Y	NA	Y	Y	NA	NA	NA	NA	NA
Excitatory	Iars	0.0931834734669467	18.8166027671404	0.609854123980767	0.434842740324505	0.77367989551792	NA	Y	Y	Y	Y	NA	NA	NA	NA
Excitatory	Ythdf3	-0.0931572075726691	18.8445991845032	0.850743171423801	0.356342183180714	0.728245406257682	NA	NA	NA	NA	NA	Y	NA	NA	NA
Excitatory	Bud31	0.0931437910374415	18.8310716890226	0.705351988556231	0.400991170920474	0.75408784416479	NA	NA	NA	NA	NA	NA	NA	NA	NA
Excitatory	Far1	0.0930875998027739	18.9363166576035	0.71085645547646	0.399159635988212	0.753484350938806	NA	NA	NA	NA	NA	NA	NA	NA	NA
Excitatory	Eef2	-0.093051730892583	20.0657034799183	2.21494791111581	0.136679675068065	0.500316748327946	Y	Y	Y	Y	Y	Y	NA	NA	Y
Excitatory	Deb1	-0.0929845603683652	18.836449271926	0.818225864693204	0.365699392407362	0.731652595725869	NA	NA	NA	NA	NA	NA	NA	NA	NA
Excitatory	Fam168a	-0.0929606872651247	19.2294855605234	1.4516803039478	0.228258524808842	0.612651090481934	NA	NA	NA	NA	NA	NA	NA	NA	NA
Excitatory	Arid1b	-0.0929335395087063	19.0084089670493	0.712271835428737	0.398690647724571	0.753484350938806	Y	Y	Y	Y	Y	Y	NA	NA	NA
Excitatory	Akap6	0.0929267258315929	19.0873491244353	1.06153500700475	0.302865346417412	0.683182393551819	Y	Y	Y	Y	Y	Y	NA	NA	Y
Excitatory	Stx12	-0.0928524441081529	19.0573757713364	1.10381132918133	0.293431195789549	0.675712947321021	NA	NA	NA	NA	NA	NA	NA	NA	NA
Excitatory	Bcl7a	0.0928455186159385	18.9896227903649	0.872143879235409	0.350362475252663	0.724005488399655	NA	NA	NA	NA	NA	Y	NA	NA	NA
Excitatory	Sp1	0.0927103617710564	18.7656856664503	0.423455629328259	0.515217769516827	0.816321880712346	NA	NA	NA	NA	NA	NA	NA	NA	NA
Excitatory	Tspan13	0.0926140880126324	19.2617714634055	1.41769250147877	0.233783579667051	0.620205191749289	NA	NA	NA	NA	NA	Y	NA	NA	NA
Excitatory	Slc30a4	-0.0926023472919855	18.9309621131245	0.831208470990759	0.361923319658845	0.731530894019226	NA	NA	NA	NA	NA	Y	NA	NA	NA
Excitatory	Fam131a	-0.0925819416262741	18.9479710586122	0.738432887085992	0.390163343139046	0.749981199751379	NA	NA	NA	NA	NA	Y	NA	NA	NA
Excitatory	Mapt	-0.0925545005924287	21.2623855589617	4.52028781819445	0.0334951961174229	0.250084172598933	NA	NA	NA	NA	NA	Y	NA	NA	NA
Excitatory	Chd3	-0.0924354522617918	19.5959316045205	1.82097939195683	0.177196741267511	0.556122883561005	Y	Y	Y	Y	NA	Y	NA	NA	Y
Excitatory	Mum1	0.0923584431211199	18.8272682021499	0.883051247973071	0.34736732696889	0.721029051773165	NA	NA	Y	Y	NA	Y	NA	NA	NA
Excitatory	Rufy3	0.0922968812737876	19.3493608138366	1.92579936600669	0.165218748972095	0.535044166822566	NA	NA	NA	NA	NA	NA	NA	NA	NA
Excitatory	Cfl1	-0.092272121063751	20.7694619291262	2.91214029644152	0.0879151327915783	0.413051382651204	NA	NA	NA	NA	NA	Y	NA	NA	NA
Excitatory	Fbxo9	-0.0921258822197762	18.8934159712529	0.969723556115468	0.324749132876048	0.700810102676195	NA	NA	NA	NA	NA	NA	NA	NA	NA
Excitatory	Baz1b	-0.0920721816868672	18.8201970759628	0.584177180333313	0.444679641713344	0.781199575988475	NA	NA	Y	Y	NA	Y	Y	NA	NA
Excitatory	Ndufa6	0.092053421988248	19.1344951577382	1.1472186017329	0.284132151446327	0.66824330368283	NA	NA	NA	NA	NA	NA	NA	NA	NA
Excitatory	Asap1	-0.0919633674779755	18.9373571877402	1.01634291927303	0.313388052384944	0.691990841050144	NA	NA	NA	Y	Y	Y	NA	NA	NA
Excitatory	Nbr1	-0.0917768059543843	18.8611657246607	0.876188964219409	0.349247620311097	0.722892626639526	NA	Y	Y	Y	Y	Y	NA	NA	NA
Excitatory	Dapk1	0.0915570089057272	18.9590182645996	0.842357708740337	0.358723334446439	0.730050606846426	Y	NA	NA	NA	NA	Y	Y	NA	NA
Excitatory	Mfsd6	0.0915288434254122	18.8798308635173	0.666028120674582	0.414439821814081	0.76106885205663	NA	NA	NA	NA	NA	Y	NA	NA	NA
Excitatory	Nhp2	-0.0914555649956797	18.8510408495075	0.62349308978105	0.42975218615519	0.769708460971909	NA	NA	NA	NA	NA	NA	NA	NA	NA
Excitatory	Pgam5	-0.0913893014813436	18.8776127800906	0.8329124588995	0.361431710915422	0.731530894019226	NA	NA	NA	NA	NA	NA	NA	NA	NA
Excitatory	Sulf2	-0.0912362947662069	19.1442944536536	0.537395556132651	0.463514101141672	0.792859091073835	NA	NA	NA	NA	NA	NA	NA	NA	NA
Excitatory	Pin1	-0.0910093966660288	18.9882541646229	1.05726354289595	0.303840138113768	0.683822033326621	NA	NA	NA	NA	NA	NA	NA	NA	NA
Excitatory	Atp1a3	-0.0909045626332729	19.128282575959	1.15876312867272	0.28172220440925	0.666323479064743	Y	NA	NA	NA	NA	Y	NA	NA	NA
Excitatory	Scg3	-0.0908543265277272	19.1034525379472	1.2104337412527	0.271246237560498	0.653038766436439	NA	NA	NA	NA	NA	NA	NA	NA	NA
Excitatory	Rusc2	-0.0908322500304099	18.9892888366818	1.21991959421348	0.269376432260186	0.65177346659213	Y	Y	Y	Y	Y	Y	NA	NA	NA
Excitatory	Fbxo21	-0.090771526119099	18.9035734720085	0.76683003052608	0.381199497714145	0.742855365043153	NA	NA	Y	NA	NA	Y	NA	NA	NA
Excitatory	Cdk19	0.0907695556400727	18.8667124495533	0.672717806604851	0.412105657732185	0.76106885205663	NA	NA	NA	NA	NA	NA	NA	NA	NA
Excitatory	Itfg1	0.0905866813121121	19.1922254635361	1.28648853150185	0.256696079411313	0.639993121383946	NA	NA	NA	NA	NA	Y	NA	NA	NA
Excitatory	Nfic	0.0905789777271665	18.8523716806878	0.760584397297634	0.383145698879093	0.744719661612617	Y	NA	NA	NA	NA	NA	Y	NA	NA
Excitatory	Sdc3	-0.0905084420004864	19.6376316708227	1.6437406920104	0.199813001981583	0.583028411430983	NA	NA	NA	NA	NA	Y	NA	NA	NA
Excitatory	Fkbp3	0.0904882327725456	19.0443396292878	1.11612190493042	0.290755043191337	0.675712947321021	NA	NA	NA	NA	NA	NA	NA	Y	NA
Excitatory	Cops3	-0.0904861232802526	18.8450232558566	0.779517199602196	0.377288837978948	0.740699122604663	NA	NA	NA	NA	NA	NA	NA	NA	NA
Excitatory	Atp6v1d	-0.0903577369725204	19.0346498809453	1.21611208967897	0.270125007663497	0.651894051447244	NA	NA	NA	NA	NA	NA	NA	NA	NA
Excitatory	Pgk1	-0.0902823699419064	19.1939628696711	1.1614718932301	0.281160491789887	0.665743902084325	NA	NA	NA	NA	NA	NA	NA	NA	NA
Excitatory	Exoc8	0.0902785956020755	18.8922108444488	0.720279307208102	0.396052306613101	0.752319449664361	NA	NA	NA	NA	NA	Y	NA	NA	NA
Excitatory	Aacs	0.0902376418431469	18.950001599316	1.01342240626923	0.314084330187903	0.692127524465092	NA	NA	NA	NA	NA	NA	NA	NA	NA
Excitatory	Sin3b	0.0900342641873002	18.9346206980956	0.993825810043745	0.318809107406453	0.697603515478297	NA	NA	NA	NA	NA	NA	NA	NA	NA
Excitatory	Rc3h2	-0.089941402983867	18.943261154595	0.971256648133021	0.324366974351671	0.700810102676195	Y	NA	NA	NA	NA	Y	NA	NA	Y
Excitatory	Tpm4	0.0899315178455516	18.7712510298589	0.40615845358343	0.523925790808518	0.819423420952807	NA	NA	NA	NA	NA	NA	NA	NA	NA
Excitatory	Lsm14b	-0.0899158832082966	18.9740839556445	0.986802607401614	0.320525102802817	0.697965157123119	NA	NA	NA	NA	NA	NA	Y	NA	NA
Excitatory	Phactr1	-0.0899046467972478	19.1462219175523	1.0666280891835	0.301708324542438	0.681469643009121	Y	NA	NA	NA	NA	Y	NA	NA	NA
Excitatory	Vma21	0.089882512185883	18.8136446357605	0.793387539821197	0.373077769439987	0.737808462686064	NA	NA	NA	NA	NA	NA	NA	NA	NA
Excitatory	Srsf2	0.0895787877876115	19.3019855835617	1.29613888505014	0.254919706947776	0.639844327881681	NA	NA	NA	NA	NA	NA	NA	NA	NA
Excitatory	Eif4a3	-0.0894858338351475	18.8748374909142	0.906639607116858	0.34100760478682	0.714053626195015	NA	NA	NA	NA	NA	NA	NA	NA	NA
Excitatory	Thrap3	0.0894827155069643	18.886006286533	0.860640724506993	0.353559451502554	0.725433051256332	NA	NA	Y	Y	NA	Y	NA	NA	NA
Excitatory	2700029M09Rik	-0.0894626247492098	18.8218482075693	0.706024455979787	0.400766763790451	0.75406291679002	NA	NA	NA	NA	NA	NA	NA	NA	NA
Excitatory	Gcc2	0.0893417995723462	18.8351728977742	0.715045417840884	0.397773926648593	0.753203352345959	NA	NA	NA	NA	NA	NA	NA	NA	NA
Excitatory	Mbd3	0.0893318903931189	18.9052114575583	0.92888826632975	0.335151975088253	0.708982744517374	NA	NA	NA	NA	NA	NA	NA	NA	NA
Excitatory	Ppp2r2c	-0.0892449977639687	19.3689604935421	1.36991447527544	0.241826578576539	0.628882802476514	Y	NA	NA	NA	NA	Y	NA	NA	Y
Excitatory	Fryl	0.0891637617847368	18.8459286338635	0.419300875328645	0.517286100153523	0.816773317301332	NA	NA	NA	Y	NA	Y	NA	NA	NA
Excitatory	Cdc5l	-0.0891302898648123	18.8516483642238	0.587391694705047	0.443429510313989	0.781029450542417	NA	NA	Y	Y	NA	NA	NA	NA	NA
Excitatory	Spag7	-0.089048747290087	18.8394125340574	0.923113644477553	0.336658756834297	0.710115976439159	NA	NA	NA	NA	NA	NA	NA	NA	NA
Excitatory	Bex4	-0.0890023930966429	19.0093895912478	1.0019535495901	0.316838267325941	0.694791608361023	NA	NA	NA	NA	NA	NA	NA	NA	NA
Excitatory	Stau2	-0.0889207286463079	18.9094701226185	0.93997739308611	0.332283655644066	0.7056404552774	NA	NA	NA	NA	NA	NA	NA	NA	NA
Excitatory	Efna5	-0.0888530227268402	18.9796371088389	0.585016847474435	0.444352568226309	0.781079207548158	NA	NA	NA	NA	NA	NA	NA	NA	NA
Excitatory	Osbpl1a	0.0887653433013151	19.3888616567951	1.01249765564262	0.314305220715374	0.692127524465092	NA	NA	NA	Y	NA	Y	NA	NA	NA
Excitatory	Dazap1	0.0887124748086903	18.8218777238557	0.772741231716736	0.379370364020043	0.742264390325246	NA	NA	NA	NA	NA	NA	NA	NA	NA
Excitatory	Sema6a	-0.0886138347004021	18.9398862510276	0.633285318682056	0.426152792114259	0.767285970416155	NA	NA	NA	NA	NA	Y	NA	NA	NA
Excitatory	Asph	0.0885840164449287	18.9403251873655	0.810409873421349	0.367999099242572	0.733214333104827	NA	NA	NA	NA	NA	Y	NA	NA	NA
Excitatory	Aplp2	0.0883809673683572	19.2676072085209	0.86837415179707	0.35140580568074	0.724329291032924	NA	NA	NA	NA	NA	Y	NA	NA	NA
Excitatory	Stxbp4	0.0883534988352402	18.9109929768633	0.672276022817186	0.412259205621806	0.76106885205663	NA	NA	NA	NA	NA	NA	NA	NA	NA
Excitatory	Fam204a	0.0883450517105591	18.7891982157298	0.618942830802098	0.431440408082486	0.771263779389261	NA	NA	NA	NA	NA	NA	NA	NA	NA
Excitatory	Gabra2	-0.088336109603394	18.9209337085316	0.48030332361941	0.488284955612366	0.807300653765085	NA	NA	NA	NA	NA	NA	NA	NA	NA
Excitatory	Phactr3	0.0883144390567745	18.9276260424511	0.899827946961523	0.3428278490751	0.716302718528373	NA	NA	NA	NA	NA	NA	NA	NA	NA
Excitatory	Kdm2a	-0.0882288111246684	18.8728806989477	0.699544690831772	0.402936727019817	0.755601885097871	NA	Y	Y	Y	NA	NA	NA	NA	NA
Excitatory	Hnrnpul2	-0.0879543153363795	18.9879937650134	1.01033513448601	0.314822564554483	0.692127524465092	NA	NA	NA	NA	NA	Y	NA	NA	NA
Excitatory	Nsf	0.087953197665137	19.2824390988783	1.17873280971298	0.277614121345917	0.659925419219638	Y	NA	NA	Y	NA	Y	NA	NA	NA
Excitatory	Psmc3	0.0878539327893163	18.9615277354464	0.863510436902288	0.352758181825139	0.72526475980218	NA	NA	NA	NA	NA	NA	NA	NA	NA
Excitatory	Mgea5	0.0877587276920695	19.1266855012378	1.23693462006622	0.266062646156749	0.648166956834301	NA	NA	NA	Y	NA	Y	NA	NA	NA
Excitatory	Polr2j	-0.0877081921729652	18.8100851567638	0.716143432578178	0.397411854217312	0.753001413605107	NA	NA	NA	NA	NA	NA	NA	NA	NA
Excitatory	Kdm6b	0.0877054471396603	18.8525080803835	0.874155623220304	0.34980741966006	0.723510487715077	Y	NA	NA	NA	NA	Y	NA	NA	NA
Excitatory	Fam3c	-0.0876703269796558	18.9517206074338	0.713668422824185	0.398228667797754	0.75341099895573	NA	NA	NA	NA	NA	NA	NA	NA	NA
Excitatory	Suv420h1	0.0876581384388085	18.8134496526134	0.583013520229542	0.445133535523232	0.781267487954255	NA	NA	NA	NA	NA	NA	NA	NA	NA
Excitatory	Ube2d1	-0.087598955770605	19.028876231399	1.03885017554239	0.308089041499777	0.687613127189666	NA	NA	NA	NA	NA	NA	NA	NA	NA
Excitatory	Trim33	0.087573515461347	18.8618928601408	0.738531508819506	0.390131694625928	0.749981199751379	NA	NA	NA	NA	NA	NA	NA	NA	NA
Excitatory	Son	0.0875479639840689	19.351921501954	0.976218346017731	0.323134222348161	0.700031133388676	Y	Y	Y	Y	Y	Y	NA	NA	Y
Excitatory	Dld	0.0874804700513691	18.8636014086163	0.584885886690699	0.44440355656673	0.781079207548158	NA	NA	NA	NA	NA	NA	NA	NA	NA
Excitatory	Kars	-0.087467728078055	18.8555987326843	0.633966146347802	0.425904226641353	0.767285970416155	NA	NA	NA	Y	NA	NA	NA	NA	NA
Excitatory	Idh3g	-0.0874528053799642	18.8193312609121	0.630235868256705	0.427268809084166	0.767285970416155	NA	NA	NA	NA	NA	NA	NA	NA	NA
Excitatory	Chgb	0.0873446046653953	19.3681608494751	0.915976689043191	0.338533584575305	0.712074834408536	NA	NA	NA	NA	NA	NA	NA	NA	NA
Excitatory	Hnrnpm	-0.0872888410309707	19.0192514871998	0.958371231104138	0.327597586365434	0.701124325838574	NA	NA	Y	NA	NA	NA	NA	NA	NA
Excitatory	2700094K13Rik	-0.0870841650872292	18.9119234306183	0.721189756410467	0.395753924599013	0.752150870773005	NA	NA	NA	NA	NA	NA	NA	NA	NA
Excitatory	Rhoa	-0.0869868253632835	19.1047538806941	1.09724039467619	0.29487252091533	0.677001400978882	NA	NA	NA	NA	NA	NA	NA	NA	NA
Excitatory	Cxx1b	-0.0869835827439845	18.9304592017445	0.890917272597108	0.345228856760525	0.71892428776417	NA	NA	NA	NA	NA	NA	Y	NA	NA
Excitatory	Ppp2r5a	0.0869208465252228	18.8725394793148	0.571069874163641	0.449834089854731	0.784395588565038	NA	NA	NA	NA	NA	NA	NA	NA	NA
Excitatory	Ube2k	-0.0869032472466198	19.0242562929332	0.987207442695308	0.320425859013545	0.697965157123119	NA	NA	NA	NA	NA	NA	NA	NA	NA
Excitatory	Rasa1	-0.0868821139442314	18.8313456528316	0.510811683871225	0.474787695313331	0.79848159983486	NA	NA	Y	NA	NA	Y	NA	NA	NA
Excitatory	Ddb1	0.0867830329000009	19.0825121525162	1.21535099604034	0.270274954247861	0.651894051447244	NA	Y	Y	Y	Y	Y	NA	NA	NA
Excitatory	Rpl37a	-0.0867343156863559	20.155816520825	1.34141339914413	0.246784866177711	0.63206624632423	NA	NA	NA	NA	NA	NA	NA	NA	NA
Excitatory	Rock1	-0.0866712004822151	18.8219764099585	0.283725165471196	0.594269941542771	0.854460013783928	NA	NA	Y	Y	NA	NA	NA	NA	NA
Excitatory	Drap1	0.0866689799912464	19.0181660824461	0.96803822353445	0.325169928055444	0.700810102676195	NA	NA	NA	NA	NA	NA	NA	NA	NA
Excitatory	Prdx5	-0.0865506822638067	19.1186182212119	0.965114881392765	0.325901542710805	0.701124325838574	NA	NA	NA	NA	NA	NA	NA	NA	NA
Excitatory	Camk2b	-0.0864549312348551	19.8229722902635	2.11365909720507	0.145989874240741	0.515285488891576	Y	NA	NA	NA	NA	Y	NA	NA	NA
Excitatory	Cmpk1	0.0864392248898255	19.0142198820151	0.959064226223973	0.327422757971863	0.701124325838574	NA	NA	NA	NA	NA	NA	NA	NA	NA
Excitatory	Sar1a	0.0863962761200015	18.9303853019733	0.88538837237752	0.346730082522734	0.72085375720058	NA	NA	NA	NA	NA	NA	NA	NA	NA
Excitatory	Glo1	0.0863028231284328	18.8902609879949	0.559164990105046	0.454596876489148	0.78795395957101	NA	NA	NA	NA	NA	NA	NA	NA	NA
Excitatory	2700060E02Rik	-0.0861858367092554	18.9542633196709	0.828461799324486	0.362717693179106	0.731530894019226	NA	NA	NA	NA	NA	NA	NA	NA	NA
Excitatory	Tacc2	-0.0861270169546136	18.8977506937016	0.499722465082186	0.479622094002313	0.800211243449109	NA	NA	Y	Y	NA	Y	NA	NA	NA
Excitatory	Grb2	0.086126869827865	19.2131972346577	1.04601006509665	0.306427797574867	0.685953481424285	NA	NA	NA	NA	NA	Y	NA	NA	NA
Excitatory	Epn2	0.0861113604675553	18.8684743734413	0.819050182409001	0.365458016577852	0.731652595725869	NA	NA	NA	NA	NA	NA	NA	NA	NA
Excitatory	Ufd1l	-0.0861105522445448	18.8542697844488	0.586559626944336	0.443752581785726	0.781029450542417	NA	NA	NA	NA	NA	NA	NA	NA	NA
Excitatory	Got2	-0.0859855200396105	19.0349291519363	1.06089444451959	0.303011271548761	0.683182393551819	NA	NA	NA	NA	NA	NA	NA	NA	NA
Excitatory	Odc1	0.0859847302899391	18.9098432891483	0.762136770233383	0.38266065203907	0.744161257686315	NA	Y	Y	Y	Y	NA	NA	NA	NA
Excitatory	Strip1	-0.0856969507177608	18.9163276779585	0.810753330583339	0.367897621986011	0.733214333104827	NA	NA	Y	NA	NA	Y	NA	NA	NA
Excitatory	Dnajc7	-0.0856279861347601	19.0777319604231	1.1031593576522	0.29357380140412	0.675712947321021	NA	NA	NA	NA	NA	NA	NA	NA	NA
Excitatory	Ndufa10	-0.0854127724289841	18.9939965250839	0.864371014342396	0.352518378208339	0.72526475980218	NA	NA	NA	NA	NA	NA	NA	NA	NA
Excitatory	Supt4a	0.085400434669042	18.8044994163124	0.747967255912727	0.387120573675504	0.748194513991229	NA	NA	NA	NA	NA	NA	NA	NA	NA
Excitatory	Vdac3	-0.0853340578592282	19.3686765591077	1.47882640063699	0.223958233113498	0.610297909890753	NA	NA	NA	NA	NA	NA	NA	NA	NA
Excitatory	Smyd2	0.0853255796475735	18.9453851319975	0.718678543802525	0.396577713089786	0.752546003240991	NA	NA	NA	NA	NA	NA	NA	NA	NA
Excitatory	Gnal	0.0853058220451808	19.1612167517942	0.852383385024041	0.355878962984062	0.728206926432314	Y	NA	NA	NA	NA	Y	NA	NA	NA
Excitatory	BC068157	0.0852445296145533	18.8494028384984	0.637483976884596	0.424623356745495	0.766726339459355	NA	NA	NA	NA	NA	NA	NA	NA	NA
Excitatory	Tcp1	0.0850690647818281	19.0620756750972	0.822989891516272	0.364307439647098	0.731530894019226	NA	NA	Y	Y	Y	NA	NA	NA	NA
Excitatory	Dip2b	0.0850138282518571	18.8650210544727	0.564561554240754	0.452428139533457	0.786027196029842	Y	Y	Y	Y	Y	Y	NA	NA	NA
Excitatory	Npepps	0.0849550920509119	19.168968555828	1.08647616974486	0.297253296629087	0.678328778177838	NA	Y	Y	Y	NA	Y	NA	NA	NA
Excitatory	Qk	-0.0849491429758594	19.1551229254245	0.567632197027478	0.451201355254329	0.784961026270013	Y	NA	NA	NA	NA	Y	NA	NA	NA
Excitatory	Dnajc19	0.0849215864565985	18.848055342836	0.683681226513727	0.4083219819404	0.758367729149963	NA	NA	NA	NA	NA	NA	NA	NA	NA
Excitatory	Psip1	0.0848884930492425	19.3163614111034	1.44138451453114	0.22991542726358	0.615687356107429	NA	NA	NA	NA	NA	NA	NA	NA	NA
Excitatory	Ehmt1	0.0848244291103839	18.9163569704394	0.771629381941239	0.37971346151808	0.742264390325246	Y	NA	Y	Y	NA	NA	Y	NA	NA
Excitatory	Rpn2	0.0848105563762515	18.9777370129287	0.842243135506578	0.358756020050484	0.730050606846426	NA	NA	NA	NA	NA	NA	NA	NA	NA
Excitatory	Serinc3	-0.0847378198286589	19.1896629382617	1.0403514962095	0.307739737286699	0.687613127189666	NA	NA	NA	NA	NA	Y	NA	NA	NA
Excitatory	Cox6c	-0.0847296103854628	19.717922516427	1.70058278469651	0.192211779221248	0.576819327827016	NA	NA	NA	NA	NA	NA	NA	NA	NA
Excitatory	Ddx39b	-0.0846342658398966	19.1850157777407	1.28667864223962	0.256660937964795	0.639993121383946	NA	NA	NA	NA	NA	NA	NA	NA	NA
Excitatory	Mast1	0.0844965176555266	18.9394896124909	0.853249435190719	0.355634710698647	0.728206926432314	Y	NA	NA	NA	NA	Y	NA	NA	NA
Excitatory	Sptbn1	-0.0842797302377593	20.0501971381937	1.95782733780925	0.161745871488525	0.534049260810069	Y	Y	Y	Y	Y	Y	NA	NA	Y
Excitatory	Camkv	-0.0842006507112751	19.3293506115949	1.202888789702	0.272745065864159	0.654553369162519	NA	NA	NA	NA	NA	Y	NA	NA	NA
Excitatory	Sbf2	0.0841640371096671	18.8791775918313	0.533569193963103	0.465110149462914	0.793047865983229	NA	NA	NA	NA	NA	Y	Y	NA	NA
Excitatory	Kcnq2	0.0840657575950702	18.9744905231622	0.788102345228708	0.374674552093478	0.738110768775738	Y	NA	NA	NA	NA	Y	NA	NA	NA
Excitatory	Pvrl1	-0.08403930585871	18.9631866469449	0.610834085106717	0.434473935110673	0.77367989551792	NA	NA	NA	NA	NA	NA	NA	NA	NA
Excitatory	Nedd4	-0.0840247099289117	19.4024342464524	1.52406361647445	0.217005581171613	0.603096013256116	Y	NA	Y	NA	NA	Y	NA	NA	NA
Excitatory	Gar1	-0.0838841487003219	18.7832896249976	0.520111161718546	0.470794267421994	0.795600703262011	NA	NA	NA	NA	NA	NA	NA	NA	NA
Excitatory	Arf1	-0.0837271606523015	19.5156841601324	1.47377710059618	0.224750696589489	0.610297909890753	NA	NA	NA	NA	NA	Y	NA	NA	NA
Excitatory	Psma3	-0.0837111684676113	19.2273111877316	1.32161484554922	0.250302441942797	0.634363202406776	NA	NA	NA	NA	NA	NA	NA	NA	NA
Excitatory	Nenf	-0.0836600959885015	18.9107767437098	0.823481896816702	0.364164103969491	0.731530894019226	NA	NA	NA	NA	NA	NA	NA	NA	NA
Excitatory	Cadps	0.0836579435833412	19.0168217968026	0.643611180777725	0.422406153509271	0.765765990684927	Y	NA	NA	NA	NA	Y	NA	NA	NA
Excitatory	Wdr89	-0.0834902587848073	19.6112415892356	1.19995003692293	0.273331664529472	0.655543055209945	NA	NA	NA	NA	NA	NA	NA	NA	NA
Excitatory	Lrp12	-0.0834826303348244	18.8431952796029	0.752870700336871	0.385568869294726	0.747175785634261	NA	NA	NA	NA	NA	NA	NA	NA	NA
Excitatory	Leprotl1	-0.0834598737613636	18.8814371993901	0.602341676682272	0.437685962583503	0.776160356833987	NA	NA	NA	NA	NA	NA	NA	NA	NA
Excitatory	Kif1a	0.0834179962886499	20.3687193990234	1.57872431350097	0.208944541555469	0.592508146098892	Y	Y	Y	Y	Y	Y	NA	NA	Y
Excitatory	Homer1	-0.0834024328295265	19.0249163715358	0.819459564056388	0.365338223978392	0.731652595725869	NA	NA	NA	NA	NA	Y	NA	NA	NA
Excitatory	Fam114a2	-0.0833880451064351	18.8168373361306	0.489926110596116	0.483960266664834	0.802972876305013	NA	NA	NA	NA	NA	NA	NA	NA	NA
Excitatory	Mdh2	-0.0833824659953541	19.2602742405	1.10265019628605	0.293685231826537	0.675712947321021	NA	NA	NA	NA	NA	NA	NA	NA	NA
Excitatory	Spen	-0.0833523299309311	18.963383902489	0.53364310201664	0.46507923794613	0.793047865983229	Y	Y	Y	Y	Y	Y	Y	NA	NA
Excitatory	Egr1	-0.0833404372193008	18.9441985353409	0.37704536976571	0.539188761610457	0.826580769502663	Y	NA	NA	NA	NA	Y	NA	NA	NA
Excitatory	Aftph	0.0833386392524017	18.833455779247	0.548061771663242	0.45911073637738	0.790539463706412	NA	NA	NA	NA	NA	NA	NA	NA	NA
Excitatory	Pld3	0.0833371928140731	19.2539188806492	0.782273938721346	0.37644658951259	0.739722462838578	Y	NA	NA	NA	NA	Y	NA	NA	NA
Excitatory	Ctbp1	0.0833146773247154	19.0899545555672	0.771423504069617	0.379777039902971	0.742264390325246	Y	NA	NA	NA	NA	Y	NA	NA	NA
Excitatory	Khdrbs1	0.0832336199952674	19.0421896854306	0.893017490530838	0.344660904508448	0.71842887861088	NA	NA	NA	NA	NA	NA	NA	NA	NA
Excitatory	Dock7	0.08319450403662	18.8674781191127	0.737623896194009	0.390423093620752	0.749981199751379	NA	Y	Y	Y	NA	Y	NA	NA	NA
Excitatory	Cops2	-0.0830433470671867	18.8363216962221	0.581057791680905	0.44589799882007	0.781879855340132	NA	NA	NA	NA	NA	NA	NA	NA	NA
Excitatory	R3hdm4	0.0830222546024585	19.3288210007458	0.803645944004074	0.370005522925743	0.735127129234198	NA	NA	NA	NA	NA	NA	NA	NA	NA
Excitatory	Rpl11	-0.083015825809893	19.9050600371137	1.06893933213678	0.30118514847805	0.68076663527443	NA	NA	NA	NA	NA	NA	NA	NA	NA
Excitatory	Cops4	-0.0829562477472345	18.8570531657626	0.568801800118536	0.450735442290919	0.784961026270013	NA	NA	NA	NA	NA	NA	NA	NA	NA
Excitatory	Vash1	0.0829559934954955	19.0247329381947	0.84369896208932	0.358341004264186	0.730050606846426	NA	NA	NA	NA	NA	Y	NA	NA	NA
Excitatory	St3gal2	0.0829127955311276	18.8854257996236	0.717492937531006	0.396967504375834	0.752546003240991	NA	NA	NA	NA	NA	Y	NA	NA	NA
Excitatory	Dhcr24	0.0829022469153174	18.9685907740147	0.730578384986757	0.392695775638629	0.750871038479757	NA	NA	NA	NA	NA	NA	NA	NA	NA
Excitatory	R3hdm1	0.0828844094157627	19.001339289274	0.840727517912683	0.359188783219464	0.730214690035032	Y	NA	NA	NA	NA	Y	NA	NA	Y
Excitatory	Msl1	-0.0828234340618834	19.1506185880037	1.16809435668415	0.279793145120802	0.663442076054557	NA	NA	NA	NA	NA	Y	NA	NA	NA
Excitatory	Chchd3	-0.0827581092565927	18.8217347894196	0.52691595430997	0.467906350006899	0.794284463246242	NA	NA	NA	NA	NA	NA	NA	NA	NA
Excitatory	Slc1a2	-0.0827573862436099	19.2674175243839	0.614154660272789	0.433227781791884	0.773356804024127	Y	NA	NA	NA	NA	Y	NA	NA	NA
Excitatory	Anapc16	0.0826805859788897	18.891251188991	0.554965203386928	0.456295981874115	0.789444496456227	NA	NA	NA	NA	NA	NA	NA	NA	NA
Excitatory	Wnt4	-0.0826686749194115	18.9261772741616	0.607659546396917	0.435670395589283	0.77367989551792	NA	NA	NA	NA	NA	NA	Y	NA	NA
Excitatory	Rab12	-0.0826504854408072	19.0709584133563	0.921472053975776	0.337088755600813	0.710444770828062	NA	NA	NA	NA	NA	Y	NA	NA	NA
Excitatory	Tmem131	0.0825020391713614	18.9227238315778	0.528333497621361	0.467308335497606	0.794284463246242	NA	NA	NA	NA	NA	NA	NA	NA	NA
Excitatory	Sox5	-0.0824084997971513	18.9382224509342	0.372838253793589	0.541461226850037	0.827274628444887	NA	NA	NA	NA	NA	NA	NA	NA	NA
Excitatory	Set	0.0822428231260671	19.5852627809448	1.44232985822418	0.229762690571919	0.615687356107429	NA	NA	NA	NA	NA	NA	NA	NA	NA
Excitatory	Gabbr1	0.0821995161936766	19.2724016429811	1.10734634589517	0.292659522297163	0.675712947321021	Y	NA	NA	NA	NA	Y	NA	NA	NA
Excitatory	Ccar1	0.0821222657834032	18.9219269107828	0.664921318123561	0.414827890407844	0.761090858900398	NA	NA	NA	NA	NA	NA	NA	NA	NA
Excitatory	Clstn1	0.0821192726534696	19.829288179061	1.34410295639009	0.246311697642009	0.63206624632423	Y	NA	NA	NA	NA	Y	NA	NA	NA
Excitatory	Dnm3	-0.0820267765831003	18.9509274922398	0.76970978568761	0.380306847415247	0.742264390325246	NA	NA	NA	NA	NA	Y	NA	NA	NA
Excitatory	Klc1	-0.0819390781851542	19.9331308051266	2.44605620717857	0.117820556010297	0.467612736945607	Y	NA	NA	NA	NA	Y	NA	NA	NA
Excitatory	Ldb1	-0.081935995789666	18.8214799488318	0.657226250217946	0.417540892470499	0.763103735803083	NA	NA	NA	NA	NA	NA	NA	NA	NA
Excitatory	Ifngr2	0.081900090917762	18.9874082675224	0.72556838598689	0.394323429557977	0.752150870773005	NA	NA	NA	NA	NA	NA	NA	NA	NA
Excitatory	Cers4	0.0818247371128911	18.9403863078872	0.861910655558631	0.353204560059811	0.72526475980218	NA	NA	NA	NA	NA	NA	NA	NA	NA
Excitatory	Cdc37	0.0817057166383134	18.8606492114969	0.688074889547579	0.406819954979261	0.758367729149963	NA	NA	NA	NA	NA	NA	NA	NA	NA
Excitatory	Luc7l	0.0816993784434008	18.8861449025087	0.609029006641549	0.435153640686457	0.77367989551792	NA	NA	NA	NA	NA	NA	NA	NA	NA
Excitatory	Zfp740	-0.081558253288041	18.7562921473887	0.552882457131091	0.457142309767243	0.790182136726751	NA	NA	NA	NA	NA	NA	NA	NA	NA
Excitatory	Arhgap23	0.0815472122695421	18.898734808273	0.786481834078813	0.375166066147064	0.738110768775738	Y	NA	NA	NA	NA	NA	Y	NA	NA
Excitatory	Mrpl4	-0.0815103418972934	18.7959745021867	0.668966708334324	0.41341209161142	0.76106885205663	NA	NA	NA	NA	NA	NA	NA	NA	NA
Excitatory	Garnl3	0.0813508289026473	19.0160582191642	0.528777023536804	0.467121478414862	0.794284463246242	Y	NA	NA	NA	NA	NA	NA	NA	NA
Excitatory	Cby1	-0.0811590936482453	18.8229308418248	0.72269465995646	0.395261431835463	0.752150870773005	NA	NA	NA	NA	NA	NA	NA	NA	NA
Excitatory	Atxn10	-0.0811094390277261	19.389753305447	1.39781662425548	0.237089481184174	0.623357306966389	NA	Y	Y	NA	NA	Y	NA	NA	NA
Excitatory	Ntm	0.0810833406770863	19.678827892812	0.951373543835416	0.329369919831346	0.703815450497079	NA	NA	NA	NA	NA	Y	NA	NA	NA
Excitatory	St8sia3	0.0809477066456445	18.9422572662112	0.690687063950691	0.405930783086415	0.757697190850288	NA	NA	NA	NA	NA	Y	NA	NA	NA
Excitatory	Nmnat2	-0.0809429521144339	18.911845743408	0.645088913787504	0.421874012921276	0.765765990684927	NA	NA	NA	NA	NA	Y	NA	NA	NA
Excitatory	Sod1	0.0809190338368973	19.3917319107527	0.957961067294946	0.327701120572295	0.701124325838574	NA	NA	NA	NA	NA	NA	NA	Y	NA
Excitatory	Nlgn1	0.0807598480921471	19.0550197381877	0.654291693800133	0.418582453174897	0.763512249780483	NA	NA	NA	NA	NA	NA	NA	NA	NA
Excitatory	Pam16	-0.0807548387810561	18.8239428700083	0.665532173116844	0.414613645154422	0.76106885205663	NA	NA	NA	NA	NA	NA	NA	NA	NA
Excitatory	Cpsf2	-0.0806890906789714	18.8798690157152	0.558071063520629	0.455038486065744	0.787993475869947	NA	NA	NA	NA	NA	Y	Y	NA	NA
Excitatory	A230046K03Rik	0.0806823420469754	19.0113266288392	0.721618235686265	0.395613611009198	0.752150870773005	NA	NA	NA	NA	NA	NA	NA	NA	NA
Excitatory	Camk4	-0.0806771823339193	19.609253172105	1.27937420927447	0.258015422909061	0.641029584200837	NA	NA	NA	NA	NA	Y	NA	NA	NA
Excitatory	Fscn1	-0.0806292201016727	19.548530516943	1.60392265027576	0.205348198699556	0.588967432703072	Y	NA	Y	NA	Y	Y	NA	NA	NA
Excitatory	Ube4b	-0.0806201214135046	18.9371982703121	0.706631527324134	0.400564336327467	0.75406291679002	NA	Y	Y	Y	Y	Y	NA	NA	NA
Excitatory	Gramd1a	0.0806015117953351	18.9255802543513	0.617440693619756	0.43199993314343	0.771533450267032	NA	NA	NA	NA	NA	NA	NA	NA	NA
Excitatory	Gle1	-0.0805018252607061	18.8126721887672	0.497994174035853	0.480382793026237	0.800921776764612	NA	NA	NA	NA	NA	NA	NA	NA	NA
Excitatory	Eps15	-0.0804939160553829	18.9239901905223	0.544393073511856	0.460617775113267	0.791230392813891	NA	NA	NA	NA	NA	Y	NA	NA	NA
Excitatory	Myo9a	0.0804531489992392	18.9209527763758	0.684911261484103	0.407900661552063	0.758367729149963	NA	NA	Y	Y	Y	Y	NA	NA	Y
Excitatory	Cdk5	0.0804164027796548	18.8586224252806	0.44703819261008	0.503744835604895	0.814276352697065	NA	NA	NA	NA	NA	NA	NA	NA	NA
Excitatory	Snap47	-0.0803731238614487	19.2672509857076	1.22023420640403	0.269314693816218	0.65177346659213	NA	NA	NA	NA	NA	Y	NA	NA	NA
Excitatory	Setd2	-0.0802947059417987	18.8850675740835	0.667872291511912	0.413794407967385	0.76106885205663	NA	Y	Y	Y	Y	Y	NA	NA	NA
Excitatory	Srp9	0.0802894388320209	18.8830914876838	0.577890952531561	0.447140189597128	0.782235487426309	NA	NA	NA	NA	NA	NA	NA	NA	NA
Excitatory	Plxna1	0.0802622259598977	19.3006909909872	0.919752996254147	0.33753983573978	0.710444770828062	Y	Y	Y	Y	Y	Y	NA	NA	NA
Excitatory	Fyn	0.0802104993709424	19.1815971678992	0.92668605646486	0.335725534371983	0.709340362628731	Y	NA	Y	Y	NA	Y	NA	NA	NA
Excitatory	Becn1	-0.0801582660286373	18.8420888893062	0.463346570639715	0.496064088135289	0.810589856551248	NA	NA	NA	NA	NA	NA	NA	NA	NA
Excitatory	Zfp146	-0.0801447371263027	18.7681211577516	0.401777198560808	0.52617286196273	0.819424294112917	NA	NA	NA	NA	NA	NA	NA	NA	NA
Excitatory	Abce1	0.0801028297538765	18.8807894707676	0.676488950541625	0.410798369549059	0.76106885205663	NA	NA	NA	NA	NA	NA	NA	NA	NA
Excitatory	Sfrp1	-0.0799315355055028	18.7909773647785	0.155237893500612	0.693579265173354	0.899221891762016	NA	NA	NA	NA	NA	NA	NA	NA	NA
Excitatory	Ankrd46	-0.0798855011749508	18.9781446512037	0.845820866499253	0.357737289075808	0.729233704654531	NA	NA	NA	NA	NA	NA	NA	NA	NA
Excitatory	Syp	-0.0798839515425922	19.3482930816416	1.02258304003044	0.311907087411419	0.69041551172304	NA	NA	NA	NA	NA	Y	NA	NA	NA
Excitatory	Snx17	-0.0798414387233522	18.7958261322247	0.609869402671961	0.434836986578091	0.77367989551792	NA	NA	NA	NA	NA	NA	NA	NA	NA
Excitatory	Ryk	0.0797936540861606	18.9054247186891	0.668791100151338	0.41347340225268	0.76106885205663	NA	NA	NA	NA	NA	NA	NA	NA	NA
Excitatory	R3hdm2	-0.0796306519065878	18.9202565218184	0.576142491049495	0.447828326000055	0.782711560955971	Y	NA	NA	NA	NA	Y	NA	NA	Y
Excitatory	Sh3bgrl	0.0795774014060324	19.0289926067198	0.701230897490859	0.402370403716428	0.755548816958543	NA	NA	NA	NA	NA	NA	NA	NA	NA
Excitatory	Psma6	-0.0795656591482949	18.8835010105898	0.693106368496274	0.405109795144548	0.757668071137641	NA	NA	NA	NA	NA	NA	NA	NA	NA
Excitatory	Bin1	-0.0794268817926125	18.9844108416313	0.861623753606864	0.353284694317671	0.72526475980218	NA	NA	NA	NA	NA	NA	NA	NA	NA
[truncated: 40,951 more rows]
