# Supplementary material for: Single cell transcriptomics reveals dysregulated cellular and molecular networks in a fragile X syndrome model
Source: PLoS Genet. 2022 Jun 8;18(6):e1010221. doi: 10.1371/journal.pgen.1010221 (PMC9212148; doi:10.1371/journal.pgen.1010221)
Supplement: S2 Table — NAME = GO identifier for the category tested; SIZE = Number of genes in the gene set after filtering out those genes not in the expression dataset; ES = Enrichment score for the gene set; that is, the degree to which this gene set is overrepresented at the top or bottom of the ranked list of genes in the expression dataset; NES = Normalized enrichment score; that is, the enrichment score for the gene set after it has been normalized across analyzed gene sets; NOM p-value = Nominal p value; that is, the statistical significance of the enrichment score; FDR q-value = False discovery rate; that is, the estimated probability that the normalized enrichment score represents a false positive finding. FDR q-value = False discovery rate; RANK AT MAX = The position in the ranked list at which the maximum enrichment score occurred; LEADING EDGE = Displays the three statistics used to define the leading edge subset (Tags: The percentage of gene hits before (for positive ES) or after (for negative ES) the peak in the running enrichment score; List: The percentage of genes in the ranked gene list before (for positive ES) or after (for negative ES) the peak in the running enrichment score; Signal: The enrichment signal strength that combines the two previous statistics); collapsedNAME = non-redundant category name for GO terms with high overlap in genes (see Methods); signal = text indicating the direction of the gene expression change (upreg = genes tend to be overexpressed in FMRP-KO; downreg = genes tend to be downregulated in FMRP-KO); Description = Full GO category name; core_enrichment = list of Gene IDs for the genes present in the leading edge that are annotated in the GO category tested. (TSV) [file pgen.1010221.s016.tsv]

celltype	NAME	SIZE	ES	NES	NOM p-val	FDR q-val	FWER p-val	RANK AT MAX	LEADING EDGE	collapsedNAME	signal	overlap	Description	core_enrichment
Astrocytes_1	GO:0000003	340	-0.21442571	-1.0636536	0.27424243	0.5057498	1	1001	tags=24%, list=21%, signal=28%	NA	NA	NA	NA	NA
Astrocytes_1	GO:0000003	340	-0.21442571	-1.0636536	0.27424243	0.5057498	1	1001	tags=24%, list=21%, signal=28%	NA	NA	NA	NA	NA
Astrocytes_1	GO:0000045	49	-0.22416565	-0.81862205	0.790991	0.8971068	1	937	tags=27%, list=19%, signal=33%	NA	NA	NA	NA	NA
Astrocytes_1	GO:0000045	49	-0.22416565	-0.81862205	0.790991	0.8971068	1	937	tags=27%, list=19%, signal=33%	NA	NA	NA	NA	NA
Astrocytes_1	GO:0000070	52	-0.21691595	-0.8057031	0.79891306	0.9091821	1	1172	tags=27%, list=24%, signal=35%	NA	NA	NA	NA	NA
Astrocytes_1	GO:0000070	52	-0.21691595	-0.8057031	0.79891306	0.9091821	1	1172	tags=27%, list=24%, signal=35%	NA	NA	NA	NA	NA
Astrocytes_1	GO:0000075	47	0.3354668	1.2697119	0.12045454	0.48260587	1	629	tags=19%, list=13%, signal=22%	NA	NA	NA	NA	NA
Astrocytes_1	GO:0000075	47	0.3354668	1.2697119	0.12045454	0.48260587	1	629	tags=19%, list=13%, signal=22%	NA	NA	NA	NA	NA
Astrocytes_1	GO:0000082	64	0.2908432	1.1830219	0.18451025	0.5504521	1	709	tags=22%, list=15%, signal=25%	NA	NA	NA	NA	NA
Astrocytes_1	GO:0000082	64	0.2908432	1.1830219	0.18451025	0.5504521	1	709	tags=22%, list=15%, signal=25%	NA	NA	NA	NA	NA
Astrocytes_1	GO:0000086	35	0.24935196	0.8973728	0.6055046	0.86105365	1	1001	tags=29%, list=21%, signal=36%	NA	NA	NA	NA	NA
Astrocytes_1	GO:0000086	35	0.24935196	0.8973728	0.6055046	0.86105365	1	1001	tags=29%, list=21%, signal=36%	NA	NA	NA	NA	NA
Astrocytes_1	GO:0000118	32	-0.3383573	-1.1110312	0.31135532	0.42952782	1	538	tags=16%, list=11%, signal=17%	NA	NA	NA	NA	NA
Astrocytes_1	GO:0000118	32	-0.3383573	-1.1110312	0.31135532	0.42952782	1	538	tags=16%, list=11%, signal=17%	NA	NA	NA	NA	NA
Astrocytes_1	GO:0000122	292	-0.29480526	-1.4139185	0.0045941807	0.17272161	1	584	tags=19%, list=12%, signal=20%	NA	NA	NA	NA	NA
Astrocytes_1	GO:0000122	292	-0.29480526	-1.4139185	0.0045941807	0.17272161	1	584	tags=19%, list=12%, signal=20%	NA	NA	NA	NA	NA
Astrocytes_1	GO:0000123	34	0.17495188	0.6140601	0.9623894	1	1	1291	tags=29%, list=27%, signal=40%	NA	NA	NA	NA	NA
Astrocytes_1	GO:0000123	34	0.17495188	0.6140601	0.9623894	1	1	1291	tags=29%, list=27%, signal=40%	NA	NA	NA	NA	NA
Astrocytes_1	GO:0000139	112	0.15804891	0.7139627	0.9952941	0.9951449	1	1444	tags=32%, list=30%, signal=45%	NA	NA	NA	NA	NA
Astrocytes_1	GO:0000139	112	0.15804891	0.7139627	0.9952941	0.9951449	1	1444	tags=32%, list=30%, signal=45%	NA	NA	NA	NA	NA
Astrocytes_1	GO:0000149	41	-0.22402048	-0.8064415	0.774359	0.90914243	1	908	tags=24%, list=19%, signal=30%	NA	NA	NA	NA	NA
Astrocytes_1	GO:0000149	41	-0.22402048	-0.8064415	0.774359	0.90914243	1	908	tags=24%, list=19%, signal=30%	NA	NA	NA	NA	NA
Astrocytes_1	GO:0000151	126	-0.24907792	-1.0865746	0.2818792	0.46820882	1	1313	tags=32%, list=27%, signal=43%	NA	NA	NA	NA	NA
Astrocytes_1	GO:0000151	126	-0.24907792	-1.0865746	0.2818792	0.46820882	1	1313	tags=32%, list=27%, signal=43%	NA	NA	NA	NA	NA
Astrocytes_1	GO:0000165	237	-0.21873918	-1.0314076	0.37931034	0.5656138	1	459	tags=13%, list=10%, signal=14%	NA	NA	NA	NA	NA
Astrocytes_1	GO:0000165	237	-0.21873918	-1.0314076	0.37931034	0.5656138	1	459	tags=13%, list=10%, signal=14%	NA	NA	NA	NA	NA
Astrocytes_1	GO:0000166	680	-0.23052466	-1.2052245	0.02970297	0.31404674	1	919	tags=24%, list=19%, signal=25%	NA	NA	NA	NA	NA
Astrocytes_1	GO:0000166	680	-0.23052466	-1.2052245	0.02970297	0.31404674	1	919	tags=24%, list=19%, signal=25%	NA	NA	NA	NA	NA
Astrocytes_1	GO:0000209	100	-0.21158093	-0.8891685	0.6756303	0.8171902	1	1313	tags=31%, list=27%, signal=42%	NA	NA	NA	NA	NA
Astrocytes_1	GO:0000209	100	-0.21158093	-0.8891685	0.6756303	0.8171902	1	1313	tags=31%, list=27%, signal=42%	NA	NA	NA	NA	NA
Astrocytes_1	GO:0000226	160	0.19664371	0.9250584	0.6763285	0.8152505	1	1037	tags=25%, list=22%, signal=31%	NA	NA	NA	NA	NA
Astrocytes_1	GO:0000226	160	0.19664371	0.9250584	0.6763285	0.8152505	1	1037	tags=25%, list=22%, signal=31%	NA	NA	NA	NA	NA
Astrocytes_1	GO:0000228	189	-0.302439	-1.3916371	0.0128	0.17925747	1	991	tags=27%, list=21%, signal=33%	NA	NA	NA	NA	NA
Astrocytes_1	GO:0000228	189	-0.302439	-1.3916371	0.0128	0.17925747	1	991	tags=27%, list=21%, signal=33%	NA	NA	NA	NA	NA
Astrocytes_1	GO:0000278	285	-0.16644418	-0.8016626	0.94736844	0.91337305	1	1058	tags=21%, list=22%, signal=25%	NA	NA	NA	NA	NA
Astrocytes_1	GO:0000278	285	-0.16644418	-0.8016626	0.94736844	0.91337305	1	1058	tags=21%, list=22%, signal=25%	NA	NA	NA	NA	NA
Astrocytes_1	GO:0000280	118	-0.29373065	-1.2583591	0.09235669	0.2682669	1	957	tags=25%, list=20%, signal=31%	NA	NA	NA	NA	NA
Astrocytes_1	GO:0000280	118	-0.29373065	-1.2583591	0.09235669	0.2682669	1	957	tags=25%, list=20%, signal=31%	NA	NA	NA	NA	NA
Astrocytes_1	GO:0000281	30	-0.21050803	-0.691043	0.9151291	0.97817236	1	1007	tags=27%, list=21%, signal=34%	NA	NA	NA	NA	NA
Astrocytes_1	GO:0000281	30	-0.21050803	-0.691043	0.9151291	0.97817236	1	1007	tags=27%, list=21%, signal=34%	NA	NA	NA	NA	NA
Astrocytes_1	GO:0000287	73	-0.33325207	-1.3119898	0.08928572	0.22555147	1	1064	tags=38%, list=22%, signal=49%	NA	NA	NA	NA	NA
Astrocytes_1	GO:0000287	73	-0.33325207	-1.3119898	0.08928572	0.22555147	1	1064	tags=38%, list=22%, signal=49%	NA	NA	NA	NA	NA
Astrocytes_1	GO:0000302	69	-0.25888598	-1.0294712	0.40666667	0.5700952	1	967	tags=26%, list=20%, signal=32%	NA	NA	NA	NA	NA
Astrocytes_1	GO:0000302	69	-0.25888598	-1.0294712	0.40666667	0.5700952	1	967	tags=26%, list=20%, signal=32%	NA	NA	NA	NA	NA
Astrocytes_1	GO:0000313	57	0.29552567	1.1824435	0.17724289	0.54639006	1	1335	tags=37%, list=28%, signal=50%	NA	NA	NA	NA	NA
Astrocytes_1	GO:0000313	57	0.29552567	1.1824435	0.17724289	0.54639006	1	1335	tags=37%, list=28%, signal=50%	NA	NA	NA	NA	NA
Astrocytes_1	GO:0000315	39	0.28716588	1.0748384	0.33474576	0.630204	1	1271	tags=36%, list=26%, signal=48%	NA	NA	NA	NA	NA
Astrocytes_1	GO:0000315	39	0.28716588	1.0748384	0.33474576	0.630204	1	1271	tags=36%, list=26%, signal=48%	NA	NA	NA	NA	NA
Astrocytes_1	GO:0000323	162	0.21729568	1.02795	0.3901809	0.6853325	1	930	tags=27%, list=19%, signal=32%	NA	NA	NA	NA	NA
Astrocytes_1	GO:0000323	162	0.21729568	1.02795	0.3901809	0.6853325	1	930	tags=27%, list=19%, signal=32%	NA	NA	NA	NA	NA
Astrocytes_1	GO:0000375	136	-0.28595242	-1.2677909	0.08658744	0.259307	1	1642	tags=45%, list=34%, signal=66%	NA	NA	NA	NA	NA
Astrocytes_1	GO:0000375	136	-0.28595242	-1.2677909	0.08658744	0.259307	1	1642	tags=45%, list=34%, signal=66%	NA	NA	NA	NA	NA
Astrocytes_1	GO:0000377	136	-0.28595248	-1.2444171	0.084529504	0.27622977	1	1642	tags=45%, list=34%, signal=66%	NA	NA	NA	NA	NA
Astrocytes_1	GO:0000377	136	-0.28595248	-1.2444171	0.084529504	0.27622977	1	1642	tags=45%, list=34%, signal=66%	NA	NA	NA	NA	NA
Astrocytes_1	GO:0000380	42	-0.481266	-1.6951594	0.009433962	0.078139916	0.986	1239	tags=45%, list=26%, signal=60%	NA	NA	NA	NA	NA
Astrocytes_1	GO:0000380	42	-0.481266	-1.6951594	0.009433962	0.078139916	0.986	1239	tags=45%, list=26%, signal=60%	NA	NA	NA	NA	NA
Astrocytes_1	GO:0000381	36	-0.4897254	-1.7040603	0.018484289	0.07535477	0.98	1239	tags=44%, list=26%, signal=59%	NA	NA	NA	NA	NA
Astrocytes_1	GO:0000381	36	-0.4897254	-1.7040603	0.018484289	0.07535477	0.98	1239	tags=44%, list=26%, signal=59%	NA	NA	NA	NA	NA
Astrocytes_1	GO:0000398	136	-0.2859524	-1.2610066	0.07654723	0.2651565	1	1642	tags=45%, list=34%, signal=66%	NA	NA	NA	NA	NA
Astrocytes_1	GO:0000398	136	-0.2859524	-1.2610066	0.07654723	0.2651565	1	1642	tags=45%, list=34%, signal=66%	NA	NA	NA	NA	NA
Astrocytes_1	GO:0000422	38	-0.239405	-0.83475226	0.72694397	0.88181	1	1399	tags=39%, list=29%, signal=55%	NA	NA	NA	NA	NA
Astrocytes_1	GO:0000422	38	-0.239405	-0.83475226	0.72694397	0.88181	1	1399	tags=39%, list=29%, signal=55%	NA	NA	NA	NA	NA
Astrocytes_1	GO:0000428	41	0.24381922	0.8970285	0.64365256	0.85868305	1	795	tags=24%, list=17%, signal=29%	NA	NA	NA	NA	NA
Astrocytes_1	GO:0000428	41	0.24381922	0.8970285	0.64365256	0.85868305	1	795	tags=24%, list=17%, signal=29%	NA	NA	NA	NA	NA
Astrocytes_1	GO:0000502	47	-0.16839184	-0.6064359	0.9794776	0.9954072	1	830	tags=15%, list=17%, signal=18%	NA	NA	NA	NA	NA
Astrocytes_1	GO:0000502	47	-0.16839184	-0.6064359	0.9794776	0.9954072	1	830	tags=15%, list=17%, signal=18%	NA	NA	NA	NA	NA
Astrocytes_1	GO:0000723	49	-0.31080356	-1.1392317	0.25645757	0.39491808	1	1426	tags=43%, list=30%, signal=60%	NA	NA	NA	NA	NA
Astrocytes_1	GO:0000723	49	-0.31080356	-1.1392317	0.25645757	0.39491808	1	1426	tags=43%, list=30%, signal=60%	NA	NA	NA	NA	NA
Astrocytes_1	GO:0000724	35	-0.26073676	-0.8993557	0.608229	0.8010298	1	989	tags=20%, list=21%, signal=25%	NA	NA	NA	NA	NA
Astrocytes_1	GO:0000724	35	-0.26073676	-0.8993557	0.608229	0.8010298	1	989	tags=20%, list=21%, signal=25%	NA	NA	NA	NA	NA
Astrocytes_1	GO:0000725	35	-0.26073667	-0.89791036	0.62846583	0.8031732	1	989	tags=20%, list=21%, signal=25%	NA	NA	NA	NA	NA
Astrocytes_1	GO:0000725	35	-0.26073667	-0.89791036	0.62846583	0.8031732	1	989	tags=20%, list=21%, signal=25%	NA	NA	NA	NA	NA
Astrocytes_1	GO:0000775	65	-0.39551663	-1.5205475	0.024263432	0.12223274	1	546	tags=18%, list=11%, signal=21%	NA	NA	NA	NA	NA
Astrocytes_1	GO:0000775	65	-0.39551663	-1.5205475	0.024263432	0.12223274	1	546	tags=18%, list=11%, signal=21%	NA	NA	NA	NA	NA
Astrocytes_1	GO:0000776	44	-0.2450436	-0.8832671	0.6494465	0.82447135	1	546	tags=16%, list=11%, signal=18%	NA	NA	NA	NA	NA
Astrocytes_1	GO:0000776	44	-0.2450436	-0.8832671	0.6494465	0.82447135	1	546	tags=16%, list=11%, signal=18%	NA	NA	NA	NA	NA
Astrocytes_1	GO:0000781	33	0.23478584	0.81773233	0.77074236	0.9394452	1	1242	tags=33%, list=26%, signal=45%	NA	NA	NA	NA	NA
Astrocytes_1	GO:0000781	33	0.23478584	0.81773233	0.77074236	0.9394452	1	1242	tags=33%, list=26%, signal=45%	NA	NA	NA	NA	NA
Astrocytes_1	GO:0000785	215	-0.30789813	-1.4457997	0.0050167223	0.16201237	1	991	tags=27%, list=21%, signal=33%	NA	NA	NA	NA	NA
Astrocytes_1	GO:0000785	215	-0.30789813	-1.4457997	0.0050167223	0.16201237	1	991	tags=27%, list=21%, signal=33%	NA	NA	NA	NA	NA
Astrocytes_1	GO:0000790	146	-0.3183051	-1.4120116	0.019031141	0.1728083	1	991	tags=28%, list=21%, signal=34%	NA	NA	NA	NA	NA
Astrocytes_1	GO:0000790	146	-0.3183051	-1.4120116	0.019031141	0.1728083	1	991	tags=28%, list=21%, signal=34%	NA	NA	NA	NA	NA
Astrocytes_1	GO:0000792	39	-0.23218128	-0.80925274	0.75043935	0.9060163	1	707	tags=21%, list=15%, signal=24%	NA	NA	NA	NA	NA
Astrocytes_1	GO:0000792	39	-0.23218128	-0.80925274	0.75043935	0.9060163	1	707	tags=21%, list=15%, signal=24%	NA	NA	NA	NA	NA
Astrocytes_1	GO:0000793	40	-0.39200026	-1.4050245	0.050179213	0.17388314	1	963	tags=38%, list=20%, signal=46%	NA	NA	NA	NA	NA
Astrocytes_1	GO:0000793	40	-0.39200026	-1.4050245	0.050179213	0.17388314	1	963	tags=38%, list=20%, signal=46%	NA	NA	NA	NA	NA
Astrocytes_1	GO:0000819	65	-0.23662165	-0.9129031	0.6268382	0.77961516	1	1172	tags=28%, list=24%, signal=36%	NA	NA	NA	NA	NA
Astrocytes_1	GO:0000819	65	-0.23662165	-0.9129031	0.6268382	0.77961516	1	1172	tags=28%, list=24%, signal=36%	NA	NA	NA	NA	NA
Astrocytes_1	GO:0000902	386	-0.22520624	-1.1197221	0.17008798	0.41715124	1	584	tags=15%, list=12%, signal=15%	NA	NA	NA	NA	NA
Astrocytes_1	GO:0000902	386	-0.22520624	-1.1197221	0.17008798	0.41715124	1	584	tags=15%, list=12%, signal=15%	NA	NA	NA	NA	NA
Astrocytes_1	GO:0000904	291	-0.18620437	-0.9087748	0.7199391	0.7856293	1	280	tags=8%, list=6%, signal=8%	NA	NA	NA	NA	NA
Astrocytes_1	GO:0000904	291	-0.18620437	-0.9087748	0.7199391	0.7856293	1	280	tags=8%, list=6%, signal=8%	NA	NA	NA	NA	NA
Astrocytes_1	GO:0000910	60	-0.27052101	-1.0454316	0.3607143	0.53679997	1	1007	tags=27%, list=21%, signal=33%	NA	NA	NA	NA	NA
Astrocytes_1	GO:0000910	60	-0.27052101	-1.0454316	0.3607143	0.53679997	1	1007	tags=27%, list=21%, signal=33%	NA	NA	NA	NA	NA
Astrocytes_1	GO:0000922	33	-0.37860748	-1.2838919	0.14079422	0.24739212	1	1212	tags=36%, list=25%, signal=48%	NA	NA	NA	NA	NA
Astrocytes_1	GO:0000922	33	-0.37860748	-1.2838919	0.14079422	0.24739212	1	1212	tags=36%, list=25%, signal=48%	NA	NA	NA	NA	NA
Astrocytes_1	GO:0000932	37	-0.4302929	-1.492233	0.047169812	0.1387803	1	1317	tags=41%, list=27%, signal=55%	NA	NA	NA	NA	NA
Astrocytes_1	GO:0000932	37	-0.4302929	-1.492233	0.047169812	0.1387803	1	1317	tags=41%, list=27%, signal=55%	NA	NA	NA	NA	NA
Astrocytes_1	GO:0000956	45	-0.40682384	-1.4701408	0.032967035	0.14635755	1	1253	tags=42%, list=26%, signal=57%	NA	NA	NA	NA	NA
Astrocytes_1	GO:0000956	45	-0.40682384	-1.4701408	0.032967035	0.14635755	1	1253	tags=42%, list=26%, signal=57%	NA	NA	NA	NA	NA
Astrocytes_1	GO:0000976	232	-0.34332877	-1.6074213	0	0.092997976	1	959	tags=31%, list=20%, signal=36%	NA	NA	NA	NA	NA
Astrocytes_1	GO:0000976	232	-0.34332877	-1.6074213	0	0.092997976	1	959	tags=31%, list=20%, signal=36%	NA	NA	NA	NA	NA
Astrocytes_1	GO:0000977	213	-0.3534844	-1.6432433	0	0.08709453	0.999	959	tags=31%, list=20%, signal=37%	NA	NA	NA	NA	NA
Astrocytes_1	GO:0000977	213	-0.3534844	-1.6432433	0	0.08709453	0.999	959	tags=31%, list=20%, signal=37%	NA	NA	NA	NA	NA
Astrocytes_1	GO:0000978	149	-0.34968194	-1.5707989	0.0049586776	0.10370956	1	888	tags=29%, list=18%, signal=34%	NA	NA	NA	NA	NA
Astrocytes_1	GO:0000978	149	-0.34968194	-1.5707989	0.0049586776	0.10370956	1	888	tags=29%, list=18%, signal=34%	NA	NA	NA	NA	NA
Astrocytes_1	GO:0000981	195	-0.35687265	-1.6522506	0.0016528926	0.08605941	0.998	888	tags=29%, list=18%, signal=34%	NA	NA	NA	NA	NA
Astrocytes_1	GO:0000981	195	-0.35687265	-1.6522506	0.0016528926	0.08605941	0.998	888	tags=29%, list=18%, signal=34%	NA	NA	NA	NA	NA
Astrocytes_1	GO:0000987	153	-0.33756554	-1.5196242	0	0.12154135	1	888	tags=28%, list=18%, signal=33%	NA	NA	NA	NA	NA
Astrocytes_1	GO:0000987	153	-0.33756554	-1.5196242	0	0.12154135	1	888	tags=28%, list=18%, signal=33%	NA	NA	NA	NA	NA
Astrocytes_1	GO:0001012	218	-0.3598502	-1.6794809	0.0016155089	0.07723494	0.988	959	tags=31%, list=20%, signal=37%	NA	NA	NA	NA	NA
Astrocytes_1	GO:0001012	218	-0.3598502	-1.6794809	0.0016155089	0.07723494	0.988	959	tags=31%, list=20%, signal=37%	NA	NA	NA	NA	NA
Astrocytes_1	GO:0001067	273	-0.33506304	-1.600163	0	0.09762115	1	959	tags=30%, list=20%, signal=36%	NA	NA	NA	NA	NA
Astrocytes_1	GO:0001067	273	-0.33506304	-1.600163	0	0.09762115	1	959	tags=30%, list=20%, signal=36%	NA	NA	NA	NA	NA
Astrocytes_1	GO:0001085	65	-0.46529168	-1.8231674	0.0017985612	0.05850076	0.699	927	tags=34%, list=19%, signal=41%	NA	NA	NA	NA	NA
Astrocytes_1	GO:0001085	65	-0.46529168	-1.8231674	0.0017985612	0.05850076	0.699	927	tags=34%, list=19%, signal=41%	NA	NA	NA	NA	NA
Astrocytes_1	GO:0001101	77	-0.29842618	-1.1981906	0.19504133	0.32220328	1	959	tags=27%, list=20%, signal=34%	NA	NA	NA	NA	NA
Astrocytes_1	GO:0001101	77	-0.29842618	-1.1981906	0.19504133	0.32220328	1	959	tags=27%, list=20%, signal=34%	NA	NA	NA	NA	NA
Astrocytes_1	GO:0001158	38	-0.32598168	-1.1129754	0.2937063	0.42624745	1	800	tags=32%, list=17%, signal=38%	NA	NA	NA	NA	NA
Astrocytes_1	GO:0001158	38	-0.32598168	-1.1129754	0.2937063	0.42624745	1	800	tags=32%, list=17%, signal=38%	NA	NA	NA	NA	NA
Astrocytes_1	GO:0001227	63	-0.386557	-1.4909472	0.018214935	0.13905315	1	872	tags=33%, list=18%, signal=40%	NA	NA	NA	NA	NA
Astrocytes_1	GO:0001227	63	-0.386557	-1.4909472	0.018214935	0.13905315	1	872	tags=33%, list=18%, signal=40%	NA	NA	NA	NA	NA
Astrocytes_1	GO:0001228	114	-0.3682251	-1.5568699	0.006802721	0.10959421	1	959	tags=32%, list=20%, signal=40%	NA	NA	NA	NA	NA
Astrocytes_1	GO:0001228	114	-0.3682251	-1.5568699	0.006802721	0.10959421	1	959	tags=32%, list=20%, signal=40%	NA	NA	NA	NA	NA
Astrocytes_1	GO:0001501	147	0.21902917	1.0234264	0.3765281	0.69090563	1	1021	tags=24%, list=21%, signal=30%	NA	NA	NA	NA	NA
Astrocytes_1	GO:0001501	147	0.21902917	1.0234264	0.3765281	0.69090563	1	1021	tags=24%, list=21%, signal=30%	NA	NA	NA	NA	NA
Astrocytes_1	GO:0001503	129	0.20955679	0.9644766	0.5390625	0.76148283	1	1021	tags=26%, list=21%, signal=32%	NA	NA	NA	NA	NA
Astrocytes_1	GO:0001503	129	0.20955679	0.9644766	0.5390625	0.76148283	1	1021	tags=26%, list=21%, signal=32%	NA	NA	NA	NA	NA
Astrocytes_1	GO:0001505	113	-0.2607074	-1.1224135	0.24871355	0.41330287	1	412	tags=12%, list=9%, signal=13%	NA	NA	NA	NA	NA
Astrocytes_1	GO:0001505	113	-0.2607074	-1.1224135	0.24871355	0.41330287	1	412	tags=12%, list=9%, signal=13%	NA	NA	NA	NA	NA
Astrocytes_1	GO:0001525	153	-0.30461547	-1.3619063	0.028985508	0.1933325	1	798	tags=23%, list=17%, signal=27%	NA	NA	NA	NA	NA
Astrocytes_1	GO:0001525	153	-0.30461547	-1.3619063	0.028985508	0.1933325	1	798	tags=23%, list=17%, signal=27%	NA	NA	NA	NA	NA
Astrocytes_1	GO:0001558	147	-0.21342891	-0.9534831	0.5730706	0.7097175	1	1383	tags=35%, list=29%, signal=47%	NA	NA	NA	NA	NA
Astrocytes_1	GO:0001558	147	-0.21342891	-0.9534831	0.5730706	0.7097175	1	1383	tags=35%, list=29%, signal=47%	NA	NA	NA	NA	NA
Astrocytes_1	GO:0001568	222	-0.25942975	-1.2176609	0.08990537	0.30433834	1	798	tags=21%, list=17%, signal=24%	NA	NA	NA	NA	NA
Astrocytes_1	GO:0001568	222	-0.25942975	-1.2176609	0.08990537	0.30433834	1	798	tags=21%, list=17%, signal=24%	NA	NA	NA	NA	NA
Astrocytes_1	GO:0001570	34	0.34770632	1.2127223	0.16781609	0.532197	1	1122	tags=32%, list=23%, signal=42%	NA	NA	NA	NA	NA
Astrocytes_1	GO:0001570	34	0.34770632	1.2127223	0.16781609	0.532197	1	1122	tags=32%, list=23%, signal=42%	NA	NA	NA	NA	NA
Astrocytes_1	GO:0001649	72	-0.2750799	-1.0909615	0.29528984	0.46178263	1	584	tags=21%, list=12%, signal=23%	NA	NA	NA	NA	NA
Astrocytes_1	GO:0001649	72	-0.2750799	-1.0909615	0.29528984	0.46178263	1	584	tags=21%, list=12%, signal=23%	NA	NA	NA	NA	NA
Astrocytes_1	GO:0001650	47	-0.23780476	-0.86907434	0.6578014	0.8431848	1	1065	tags=26%, list=22%, signal=32%	NA	NA	NA	NA	NA
Astrocytes_1	GO:0001650	47	-0.23780476	-0.86907434	0.6578014	0.8431848	1	1065	tags=26%, list=22%, signal=32%	NA	NA	NA	NA	NA
Astrocytes_1	GO:0001654	110	0.26135972	1.179138	0.15180723	0.5521447	1	1174	tags=36%, list=24%, signal=47%	NA	NA	NA	NA	NA
Astrocytes_1	GO:0001654	110	0.26135972	1.179138	0.15180723	0.5521447	1	1174	tags=36%, list=24%, signal=47%	NA	NA	NA	NA	NA
Astrocytes_1	GO:0001655	105	0.21870242	0.96670824	0.5261959	0.7620662	1	778	tags=20%, list=16%, signal=23%	NA	NA	NA	NA	NA
Astrocytes_1	GO:0001655	105	0.21870242	0.96670824	0.5261959	0.7620662	1	778	tags=20%, list=16%, signal=23%	NA	NA	NA	NA	NA
Astrocytes_1	GO:0001657	35	-0.4362262	-1.4819757	0.040366974	0.14028065	1	584	tags=26%, list=12%, signal=29%	NA	NA	NA	NA	NA
Astrocytes_1	GO:0001657	35	-0.4362262	-1.4819757	0.040366974	0.14028065	1	584	tags=26%, list=12%, signal=29%	NA	NA	NA	NA	NA
Astrocytes_1	GO:0001659	63	-0.34855732	-1.3389167	0.06338028	0.20517597	1	1018	tags=37%, list=21%, signal=46%	NA	NA	NA	NA	NA
Astrocytes_1	GO:0001659	63	-0.34855732	-1.3389167	0.06338028	0.20517597	1	1018	tags=37%, list=21%, signal=46%	NA	NA	NA	NA	NA
Astrocytes_1	GO:0001664	67	-0.29525888	-1.17195	0.1936027	0.35319796	1	897	tags=28%, list=19%, signal=34%	NA	NA	NA	NA	NA
Astrocytes_1	GO:0001664	67	-0.29525888	-1.17195	0.1936027	0.35319796	1	897	tags=28%, list=19%, signal=34%	NA	NA	NA	NA	NA
Astrocytes_1	GO:0001666	80	-0.19150542	-0.77900237	0.8721541	0.9318471	1	634	tags=16%, list=13%, signal=18%	NA	NA	NA	NA	NA
Astrocytes_1	GO:0001666	80	-0.19150542	-0.77900237	0.8721541	0.9318471	1	634	tags=16%, list=13%, signal=18%	NA	NA	NA	NA	NA
Astrocytes_1	GO:0001667	145	-0.22968878	-1.0122157	0.40582192	0.60147834	1	539	tags=17%, list=11%, signal=18%	NA	NA	NA	NA	NA
Astrocytes_1	GO:0001667	145	-0.22968878	-1.0122157	0.40582192	0.60147834	1	539	tags=17%, list=11%, signal=18%	NA	NA	NA	NA	NA
Astrocytes_1	GO:0001678	62	-0.33714095	-1.2798442	0.112436116	0.24943173	1	1290	tags=40%, list=27%, signal=54%	NA	NA	NA	NA	NA
Astrocytes_1	GO:0001678	62	-0.33714095	-1.2798442	0.112436116	0.24943173	1	1290	tags=40%, list=27%, signal=54%	NA	NA	NA	NA	NA
Astrocytes_1	GO:0001701	184	-0.25147653	-1.1525897	0.17515923	0.37885013	1	1032	tags=24%, list=21%, signal=29%	NA	NA	NA	NA	NA
Astrocytes_1	GO:0001701	184	-0.25147653	-1.1525897	0.17515923	0.37885013	1	1032	tags=24%, list=21%, signal=29%	NA	NA	NA	NA	NA
Astrocytes_1	GO:0001725	32	-0.43278027	-1.4547167	0.03539823	0.15545999	1	1354	tags=44%, list=28%, signal=60%	NA	NA	NA	NA	NA
Astrocytes_1	GO:0001725	32	-0.43278027	-1.4547167	0.03539823	0.15545999	1	1354	tags=44%, list=28%, signal=60%	NA	NA	NA	NA	NA
Astrocytes_1	GO:0001726	70	0.21701983	0.8888638	0.66741073	0.8670745	1	645	tags=17%, list=13%, signal=20%	NA	NA	NA	NA	NA
Astrocytes_1	GO:0001726	70	0.21701983	0.8888638	0.66741073	0.8670745	1	645	tags=17%, list=13%, signal=20%	NA	NA	NA	NA	NA
Astrocytes_1	GO:0001763	65	-0.25524354	-0.99736977	0.45422536	0.6240437	1	1178	tags=31%, list=24%, signal=40%	NA	NA	NA	NA	NA
Astrocytes_1	GO:0001763	65	-0.25524354	-0.99736977	0.45422536	0.6240437	1	1178	tags=31%, list=24%, signal=40%	NA	NA	NA	NA	NA
Astrocytes_1	GO:0001764	73	0.2824248	1.17252	0.17293233	0.5463145	1	743	tags=27%, list=15%, signal=32%	NA	NA	NA	NA	NA
Astrocytes_1	GO:0001764	73	0.2824248	1.17252	0.17293233	0.5463145	1	743	tags=27%, list=15%, signal=32%	NA	NA	NA	NA	NA
Astrocytes_1	GO:0001775	213	-0.2269876	-1.0635123	0.30921054	0.5053016	1	460	tags=15%, list=10%, signal=15%	NA	NA	NA	NA	NA
Astrocytes_1	GO:0001775	213	-0.2269876	-1.0635123	0.30921054	0.5053016	1	460	tags=15%, list=10%, signal=15%	NA	NA	NA	NA	NA
Astrocytes_1	GO:0001816	169	-0.24411128	-1.1069188	0.24958123	0.4342935	1	377	tags=12%, list=8%, signal=12%	NA	NA	NA	NA	NA
Astrocytes_1	GO:0001816	169	-0.24411128	-1.1069188	0.24958123	0.4342935	1	377	tags=12%, list=8%, signal=12%	NA	NA	NA	NA	NA
Astrocytes_1	GO:0001817	154	-0.2586077	-1.1708142	0.13980263	0.3543957	1	747	tags=19%, list=16%, signal=22%	NA	NA	NA	NA	NA
Astrocytes_1	GO:0001817	154	-0.2586077	-1.1708142	0.13980263	0.3543957	1	747	tags=19%, list=16%, signal=22%	NA	NA	NA	NA	NA
Astrocytes_1	GO:0001818	50	-0.35388044	-1.3067546	0.10683012	0.22898522	1	377	tags=16%, list=8%, signal=17%	NA	NA	NA	NA	NA
Astrocytes_1	GO:0001818	50	-0.35388044	-1.3067546	0.10683012	0.22898522	1	377	tags=16%, list=8%, signal=17%	NA	NA	NA	NA	NA
Astrocytes_1	GO:0001819	94	-0.24737397	-1.0261868	0.40270728	0.5744976	1	1116	tags=30%, list=23%, signal=38%	NA	NA	NA	NA	NA
Astrocytes_1	GO:0001819	94	-0.24737397	-1.0261868	0.40270728	0.5744976	1	1116	tags=30%, list=23%, signal=38%	NA	NA	NA	NA	NA
Astrocytes_1	GO:0001822	85	-0.22934106	-0.9330683	0.5874587	0.74544805	1	619	tags=20%, list=13%, signal=23%	NA	NA	NA	NA	NA
Astrocytes_1	GO:0001822	85	-0.22934106	-0.9330683	0.5874587	0.74544805	1	619	tags=20%, list=13%, signal=23%	NA	NA	NA	NA	NA
Astrocytes_1	GO:0001823	35	-0.4362262	-1.4608845	0.053903345	0.15183067	1	584	tags=26%, list=12%, signal=29%	NA	NA	NA	NA	NA
Astrocytes_1	GO:0001823	35	-0.4362262	-1.4608845	0.053903345	0.15183067	1	584	tags=26%, list=12%, signal=29%	NA	NA	NA	NA	NA
Astrocytes_1	GO:0001824	55	-0.34118173	-1.303452	0.09671533	0.23138899	1	1011	tags=29%, list=21%, signal=36%	NA	NA	NA	NA	NA
Astrocytes_1	GO:0001824	55	-0.34118173	-1.303452	0.09671533	0.23138899	1	1011	tags=29%, list=21%, signal=36%	NA	NA	NA	NA	NA
Astrocytes_1	GO:0001837	53	-0.3297509	-1.250794	0.14417745	0.2709953	1	1160	tags=34%, list=24%, signal=44%	NA	NA	NA	NA	NA
Astrocytes_1	GO:0001837	53	-0.3297509	-1.250794	0.14417745	0.2709953	1	1160	tags=34%, list=24%, signal=44%	NA	NA	NA	NA	NA
Astrocytes_1	GO:0001838	55	-0.25131562	-0.9197083	0.58287793	0.77303606	1	1076	tags=31%, list=22%, signal=39%	NA	NA	NA	NA	NA
Astrocytes_1	GO:0001838	55	-0.25131562	-0.9197083	0.58287793	0.77303606	1	1076	tags=31%, list=22%, signal=39%	NA	NA	NA	NA	NA
Astrocytes_1	GO:0001841	49	-0.22376938	-0.825337	0.7608319	0.8939345	1	1076	tags=29%, list=22%, signal=36%	NA	NA	NA	NA	NA
Astrocytes_1	GO:0001841	49	-0.22376938	-0.825337	0.7608319	0.8939345	1	1076	tags=29%, list=22%, signal=36%	NA	NA	NA	NA	NA
Astrocytes_1	GO:0001843	41	-0.2390272	-0.86304575	0.65405405	0.85045636	1	1076	tags=27%, list=22%, signal=34%	NA	NA	NA	NA	NA
Astrocytes_1	GO:0001843	41	-0.2390272	-0.86304575	0.65405405	0.85045636	1	1076	tags=27%, list=22%, signal=34%	NA	NA	NA	NA	NA
Astrocytes_1	GO:0001882	147	-0.251337	-1.1202246	0.207483	0.41674122	1	1102	tags=31%, list=23%, signal=39%	NA	NA	NA	NA	NA
Astrocytes_1	GO:0001882	147	-0.251337	-1.1202246	0.207483	0.41674122	1	1102	tags=31%, list=23%, signal=39%	NA	NA	NA	NA	NA
Astrocytes_1	GO:0001883	143	-0.26821727	-1.1791377	0.1638796	0.34346268	1	1102	tags=32%, list=23%, signal=40%	NA	NA	NA	NA	NA
Astrocytes_1	GO:0001883	143	-0.26821727	-1.1791377	0.1638796	0.34346268	1	1102	tags=32%, list=23%, signal=40%	NA	NA	NA	NA	NA
Astrocytes_1	GO:0001889	37	-0.2586553	-0.89849275	0.60347825	0.8027307	1	578	tags=22%, list=12%, signal=24%	NA	NA	NA	NA	NA
Astrocytes_1	GO:0001889	37	-0.2586553	-0.89849275	0.60347825	0.8027307	1	578	tags=22%, list=12%, signal=24%	NA	NA	NA	NA	NA
Astrocytes_1	GO:0001890	58	-0.22824727	-0.8764818	0.67790264	0.8341993	1	1032	tags=26%, list=21%, signal=33%	NA	NA	NA	NA	NA
Astrocytes_1	GO:0001890	58	-0.22824727	-0.8764818	0.67790264	0.8341993	1	1032	tags=26%, list=21%, signal=33%	NA	NA	NA	NA	NA
Astrocytes_1	GO:0001892	40	-0.3182243	-1.1023456	0.3154122	0.4398197	1	1032	tags=33%, list=21%, signal=41%	NA	NA	NA	NA	NA
Astrocytes_1	GO:0001892	40	-0.3182243	-1.1023456	0.3154122	0.4398197	1	1032	tags=33%, list=21%, signal=41%	NA	NA	NA	NA	NA
Astrocytes_1	GO:0001894	57	-0.23117478	-0.8725747	0.69525546	0.84046215	1	1128	tags=33%, list=23%, signal=43%	NA	NA	NA	NA	NA
Astrocytes_1	GO:0001894	57	-0.23117478	-0.8725747	0.69525546	0.84046215	1	1128	tags=33%, list=23%, signal=43%	NA	NA	NA	NA	NA
Astrocytes_1	GO:0001932	438	-0.23423569	-1.1800951	0.07027818	0.34344152	1	756	tags=19%, list=16%, signal=20%	NA	NA	NA	NA	NA
Astrocytes_1	GO:0001932	438	-0.23423569	-1.1800951	0.07027818	0.34344152	1	756	tags=19%, list=16%, signal=20%	NA	NA	NA	NA	NA
Astrocytes_1	GO:0001933	158	-0.2820395	-1.274409	0.051409617	0.25377783	1	703	tags=22%, list=15%, signal=24%	NA	NA	NA	NA	NA
Astrocytes_1	GO:0001933	158	-0.2820395	-1.274409	0.051409617	0.25377783	1	703	tags=22%, list=15%, signal=24%	NA	NA	NA	NA	NA
Astrocytes_1	GO:0001934	292	-0.20924994	-1.01186	0.42428786	0.60160893	1	1001	tags=23%, list=21%, signal=27%	NA	NA	NA	NA	NA
Astrocytes_1	GO:0001934	292	-0.20924994	-1.01186	0.42428786	0.60160893	1	1001	tags=23%, list=21%, signal=27%	NA	NA	NA	NA	NA
Astrocytes_1	GO:0001935	48	-0.28166327	-1.0368555	0.39506173	0.55387414	1	796	tags=27%, list=17%, signal=32%	NA	NA	NA	NA	NA
Astrocytes_1	GO:0001935	48	-0.28166327	-1.0368555	0.39506173	0.55387414	1	796	tags=27%, list=17%, signal=32%	NA	NA	NA	NA	NA
Astrocytes_1	GO:0001936	41	-0.29941133	-1.0462118	0.39691713	0.5358761	1	632	tags=24%, list=13%, signal=28%	NA	NA	NA	NA	NA
Astrocytes_1	GO:0001936	41	-0.29941133	-1.0462118	0.39691713	0.5358761	1	632	tags=24%, list=13%, signal=28%	NA	NA	NA	NA	NA
Astrocytes_1	GO:0001938	30	-0.3097241	-1.0063277	0.44425088	0.6091194	1	888	tags=30%, list=18%, signal=37%	NA	NA	NA	NA	NA
Astrocytes_1	GO:0001938	30	-0.3097241	-1.0063277	0.44425088	0.6091194	1	888	tags=30%, list=18%, signal=37%	NA	NA	NA	NA	NA
Astrocytes_1	GO:0001942	33	0.45598358	1.6097101	0.024193548	0.1192666	0.999	709	tags=33%, list=15%, signal=39%	NA	NA	NA	NA	NA
Astrocytes_1	GO:0001942	33	0.45598358	1.6097101	0.024193548	0.1192666	0.999	709	tags=33%, list=15%, signal=39%	NA	NA	NA	NA	NA
Astrocytes_1	GO:0001944	234	-0.25573897	-1.2144302	0.10030864	0.30595228	1	798	tags=21%, list=17%, signal=24%	NA	NA	NA	NA	NA
Astrocytes_1	GO:0001944	234	-0.25573897	-1.2144302	0.10030864	0.30595228	1	798	tags=21%, list=17%, signal=24%	NA	NA	NA	NA	NA
Astrocytes_1	GO:0001952	44	0.19074734	0.70891106	0.9206349	0.99363476	1	176	tags=9%, list=4%, signal=9%	NA	NA	NA	NA	NA
Astrocytes_1	GO:0001952	44	0.19074734	0.70891106	0.9206349	0.99363476	1	176	tags=9%, list=4%, signal=9%	NA	NA	NA	NA	NA
Astrocytes_1	GO:0002009	165	-0.24185824	-1.0940434	0.26455906	0.45655233	1	1178	tags=32%, list=24%, signal=40%	NA	NA	NA	NA	NA
Astrocytes_1	GO:0002009	165	-0.24185824	-1.0940434	0.26455906	0.45655233	1	1178	tags=32%, list=24%, signal=40%	NA	NA	NA	NA	NA
Astrocytes_1	GO:0002020	56	-0.23799871	-0.8896933	0.6611111	0.81690985	1	515	tags=14%, list=11%, signal=16%	NA	NA	NA	NA	NA
Astrocytes_1	GO:0002020	56	-0.23799871	-0.8896933	0.6611111	0.81690985	1	515	tags=14%, list=11%, signal=16%	NA	NA	NA	NA	NA
Astrocytes_1	GO:0002028	35	-0.48497805	-1.6523358	0.0073664826	0.086903825	0.998	842	tags=40%, list=18%, signal=48%	NA	NA	NA	NA	NA
Astrocytes_1	GO:0002028	35	-0.48497805	-1.6523358	0.0073664826	0.086903825	0.998	842	tags=40%, list=18%, signal=48%	NA	NA	NA	NA	NA
Astrocytes_1	GO:0002039	35	0.1842479	0.67009646	0.94335514	0.9932461	1	699	tags=17%, list=15%, signal=20%	NA	NA	NA	NA	NA
Astrocytes_1	GO:0002039	35	0.1842479	0.67009646	0.94335514	0.9932461	1	699	tags=17%, list=15%, signal=20%	NA	NA	NA	NA	NA
Astrocytes_1	GO:0002040	42	-0.49244612	-1.7471297	0.0016891892	0.06454491	0.932	798	tags=33%, list=17%, signal=40%	NA	NA	NA	NA	NA
Astrocytes_1	GO:0002040	42	-0.49244612	-1.7471297	0.0016891892	0.06454491	0.932	798	tags=33%, list=17%, signal=40%	NA	NA	NA	NA	NA
Astrocytes_1	GO:0002062	31	0.30029136	1.0572267	0.37526205	0.6463754	1	421	tags=16%, list=9%, signal=18%	NA	NA	NA	NA	NA
Astrocytes_1	GO:0002062	31	0.30029136	1.0572267	0.37526205	0.6463754	1	421	tags=16%, list=9%, signal=18%	NA	NA	NA	NA	NA
Astrocytes_1	GO:0002064	76	-0.21548973	-0.86097574	0.6921676	0.8523951	1	818	tags=21%, list=17%, signal=25%	NA	NA	NA	NA	NA
Astrocytes_1	GO:0002064	76	-0.21548973	-0.86097574	0.6921676	0.8523951	1	818	tags=21%, list=17%, signal=25%	NA	NA	NA	NA	NA
Astrocytes_1	GO:0002065	38	0.2423069	0.88400024	0.6345292	0.8682676	1	583	tags=18%, list=12%, signal=21%	NA	NA	NA	NA	NA
Astrocytes_1	GO:0002065	38	0.2423069	0.88400024	0.6345292	0.8682676	1	583	tags=18%, list=12%, signal=21%	NA	NA	NA	NA	NA
Astrocytes_1	GO:0002181	58	-0.24105854	-0.9131244	0.6021314	0.7805275	1	719	tags=16%, list=15%, signal=18%	NA	NA	NA	NA	NA
Astrocytes_1	GO:0002181	58	-0.24105854	-0.9131244	0.6021314	0.7805275	1	719	tags=16%, list=15%, signal=18%	NA	NA	NA	NA	NA
Astrocytes_1	GO:0002218	43	-0.34585756	-1.2170521	0.18600368	0.3039739	1	1116	tags=35%, list=23%, signal=45%	NA	NA	NA	NA	NA
Astrocytes_1	GO:0002218	43	-0.34585756	-1.2170521	0.18600368	0.3039739	1	1116	tags=35%, list=23%, signal=45%	NA	NA	NA	NA	NA
Astrocytes_1	GO:0002221	37	-0.35204205	-1.2121055	0.1941392	0.30806202	1	747	tags=27%, list=16%, signal=32%	NA	NA	NA	NA	NA
Astrocytes_1	GO:0002221	37	-0.35204205	-1.2121055	0.1941392	0.30806202	1	747	tags=27%, list=16%, signal=32%	NA	NA	NA	NA	NA
Astrocytes_1	GO:0002237	73	-0.28641906	-1.1365054	0.23508772	0.39687413	1	939	tags=30%, list=20%, signal=37%	NA	NA	NA	NA	NA
Astrocytes_1	GO:0002237	73	-0.28641906	-1.1365054	0.23508772	0.39687413	1	939	tags=30%, list=20%, signal=37%	NA	NA	NA	NA	NA
Astrocytes_1	GO:0002244	31	0.35336927	1.2176694	0.1912088	0.53574455	1	283	tags=19%, list=6%, signal=20%	NA	NA	NA	NA	NA
Astrocytes_1	GO:0002244	31	0.35336927	1.2176694	0.1912088	0.53574455	1	283	tags=19%, list=6%, signal=20%	NA	NA	NA	NA	NA
Astrocytes_1	GO:0002250	55	-0.33967462	-1.2801192	0.108499095	0.2493665	1	883	tags=33%, list=18%, signal=40%	NA	NA	NA	NA	NA
Astrocytes_1	GO:0002250	55	-0.33967462	-1.2801192	0.108499095	0.2493665	1	883	tags=33%, list=18%, signal=40%	NA	NA	NA	NA	NA
Astrocytes_1	GO:0002252	143	0.18004717	0.843001	0.8719346	0.9144827	1	807	tags=17%, list=17%, signal=20%	NA	NA	NA	NA	NA
Astrocytes_1	GO:0002252	143	0.18004717	0.843001	0.8719346	0.9144827	1	807	tags=17%, list=17%, signal=20%	NA	NA	NA	NA	NA
Astrocytes_1	GO:0002253	80	-0.3459541	-1.4003942	0.038333334	0.17604	1	1116	tags=33%, list=23%, signal=42%	NA	NA	NA	NA	NA
Astrocytes_1	GO:0002253	80	-0.3459541	-1.4003942	0.038333334	0.17604	1	1116	tags=33%, list=23%, signal=42%	NA	NA	NA	NA	NA
Astrocytes_1	GO:0002262	66	-0.39020252	-1.5211754	0.016014235	0.122041695	1	654	tags=26%, list=14%, signal=29%	NA	NA	NA	NA	NA
Astrocytes_1	GO:0002262	66	-0.39020252	-1.5211754	0.016014235	0.122041695	1	654	tags=26%, list=14%, signal=29%	NA	NA	NA	NA	NA
Astrocytes_1	GO:0002263	43	0.23587382	0.8827661	0.6427015	0.8649861	1	455	tags=14%, list=9%, signal=15%	NA	NA	NA	NA	NA
Astrocytes_1	GO:0002263	43	0.23587382	0.8827661	0.6427015	0.8649861	1	455	tags=14%, list=9%, signal=15%	NA	NA	NA	NA	NA
Astrocytes_1	GO:0002274	40	0.32391644	1.1866341	0.19954649	0.5496839	1	114	tags=13%, list=2%, signal=13%	NA	NA	NA	NA	NA
Astrocytes_1	GO:0002274	40	0.32391644	1.1866341	0.19954649	0.5496839	1	114	tags=13%, list=2%, signal=13%	NA	NA	NA	NA	NA
Astrocytes_1	GO:0002366	40	0.2528678	0.9355696	0.5883721	0.8036392	1	455	tags=15%, list=9%, signal=16%	NA	NA	NA	NA	NA
Astrocytes_1	GO:0002366	40	0.2528678	0.9355696	0.5883721	0.8036392	1	455	tags=15%, list=9%, signal=16%	NA	NA	NA	NA	NA
Astrocytes_1	GO:0002376	533	-0.22452654	-1.1620222	0.09156977	0.36688128	1	1001	tags=24%, list=21%, signal=27%	NA	NA	NA	NA	NA
Astrocytes_1	GO:0002376	533	-0.22452654	-1.1620222	0.09156977	0.36688128	1	1001	tags=24%, list=21%, signal=27%	NA	NA	NA	NA	NA
Astrocytes_1	GO:0002429	37	-0.35842583	-1.2493219	0.15896489	0.2715767	1	1552	tags=46%, list=32%, signal=67%	NA	NA	NA	NA	NA
Astrocytes_1	GO:0002429	37	-0.35842583	-1.2493219	0.15896489	0.2715767	1	1552	tags=46%, list=32%, signal=67%	NA	NA	NA	NA	NA
Astrocytes_1	GO:0002440	33	0.26308668	0.93551296	0.540305	0.80215925	1	778	tags=21%, list=16%, signal=25%	NA	NA	NA	NA	NA
Astrocytes_1	GO:0002440	33	0.26308668	0.93551296	0.540305	0.80215925	1	778	tags=21%, list=16%, signal=25%	NA	NA	NA	NA	NA
Astrocytes_1	GO:0002443	55	0.27251282	1.0814979	0.3156733	0.62731445	1	778	tags=24%, list=16%, signal=28%	NA	NA	NA	NA	NA
Astrocytes_1	GO:0002443	55	0.27251282	1.0814979	0.3156733	0.62731445	1	778	tags=24%, list=16%, signal=28%	NA	NA	NA	NA	NA
Astrocytes_1	GO:0002449	35	-0.27249536	-0.918473	0.58113205	0.77489525	1	1115	tags=34%, list=23%, signal=44%	NA	NA	NA	NA	NA
Astrocytes_1	GO:0002449	35	-0.27249536	-0.918473	0.58113205	0.77489525	1	1115	tags=34%, list=23%, signal=44%	NA	NA	NA	NA	NA
Astrocytes_1	GO:0002460	40	-0.36403108	-1.2738043	0.11942959	0.2543989	1	883	tags=35%, list=18%, signal=43%	NA	NA	NA	NA	NA
Astrocytes_1	GO:0002460	40	-0.36403108	-1.2738043	0.11942959	0.2543989	1	883	tags=35%, list=18%, signal=43%	NA	NA	NA	NA	NA
Astrocytes_1	GO:0002520	242	-0.26193035	-1.2484435	0.058252428	0.27206066	1	664	tags=19%, list=14%, signal=21%	NA	NA	NA	NA	NA
Astrocytes_1	GO:0002520	242	-0.26193035	-1.2484435	0.058252428	0.27206066	1	664	tags=19%, list=14%, signal=21%	NA	NA	NA	NA	NA
Astrocytes_1	GO:0002521	127	-0.2831037	-1.2553443	0.0892562	0.26926616	1	1001	tags=29%, list=21%, signal=36%	NA	NA	NA	NA	NA
Astrocytes_1	GO:0002521	127	-0.2831037	-1.2553443	0.0892562	0.26926616	1	1001	tags=29%, list=21%, signal=36%	NA	NA	NA	NA	NA
Astrocytes_1	GO:0002573	54	-0.25098312	-0.93762064	0.55938035	0.7376641	1	971	tags=30%, list=20%, signal=37%	NA	NA	NA	NA	NA
Astrocytes_1	GO:0002573	54	-0.25098312	-0.93762064	0.55938035	0.7376641	1	971	tags=30%, list=20%, signal=37%	NA	NA	NA	NA	NA
Astrocytes_1	GO:0002682	297	-0.23675472	-1.1555985	0.13137558	0.37375098	1	943	tags=23%, list=20%, signal=27%	NA	NA	NA	NA	NA
Astrocytes_1	GO:0002682	297	-0.23675472	-1.1555985	0.13137558	0.37375098	1	943	tags=23%, list=20%, signal=27%	NA	NA	NA	NA	NA
Astrocytes_1	GO:0002683	115	-0.3684441	-1.5970373	0.0016528926	0.09721517	1	875	tags=28%, list=18%, signal=33%	NA	NA	NA	NA	NA
Astrocytes_1	GO:0002683	115	-0.3684441	-1.5970373	0.0016528926	0.09721517	1	875	tags=28%, list=18%, signal=33%	NA	NA	NA	NA	NA
Astrocytes_1	GO:0002684	187	-0.23672347	-1.0829641	0.2754777	0.47530589	1	1116	tags=29%, list=23%, signal=36%	NA	NA	NA	NA	NA
Astrocytes_1	GO:0002684	187	-0.23672347	-1.0829641	0.2754777	0.47530589	1	1116	tags=29%, list=23%, signal=36%	NA	NA	NA	NA	NA
Astrocytes_1	GO:0002685	39	0.30380002	1.1134924	0.30357143	0.5971872	1	987	tags=36%, list=21%, signal=45%	NA	NA	NA	NA	NA
Astrocytes_1	GO:0002685	39	0.30380002	1.1134924	0.30357143	0.5971872	1	987	tags=36%, list=21%, signal=45%	NA	NA	NA	NA	NA
Astrocytes_1	GO:0002694	102	-0.25126317	-1.0556054	0.34179357	0.5208125	1	459	tags=15%, list=10%, signal=16%	NA	NA	NA	NA	NA
Astrocytes_1	GO:0002694	102	-0.25126317	-1.0556054	0.34179357	0.5208125	1	459	tags=15%, list=10%, signal=16%	NA	NA	NA	NA	NA
Astrocytes_1	GO:0002695	34	-0.4515701	-1.534312	0.021505376	0.11843341	1	212	tags=21%, list=4%, signal=21%	NA	NA	NA	NA	NA
Astrocytes_1	GO:0002695	34	-0.4515701	-1.534312	0.021505376	0.11843341	1	212	tags=21%, list=4%, signal=21%	NA	NA	NA	NA	NA
Astrocytes_1	GO:0002696	54	0.2776219	1.1030456	0.2900433	0.60215795	1	41	tags=7%, list=1%, signal=7%	NA	NA	NA	NA	NA
Astrocytes_1	GO:0002696	54	0.2776219	1.1030456	0.2900433	0.60215795	1	41	tags=7%, list=1%, signal=7%	NA	NA	NA	NA	NA
Astrocytes_1	GO:0002697	85	-0.18068495	-0.7307721	0.92771083	0.95739055	1	1272	tags=28%, list=26%, signal=38%	NA	NA	NA	NA	NA
Astrocytes_1	GO:0002697	85	-0.18068495	-0.7307721	0.92771083	0.95739055	1	1272	tags=28%, list=26%, signal=38%	NA	NA	NA	NA	NA
Astrocytes_1	GO:0002699	45	0.27534896	1.031521	0.38235295	0.68158334	1	619	tags=16%, list=13%, signal=18%	NA	NA	NA	NA	NA
Astrocytes_1	GO:0002699	45	0.27534896	1.031521	0.38235295	0.68158334	1	619	tags=16%, list=13%, signal=18%	NA	NA	NA	NA	NA
Astrocytes_1	GO:0002703	36	0.2461117	0.88313514	0.63616556	0.8673341	1	772	tags=19%, list=16%, signal=23%	NA	NA	NA	NA	NA
Astrocytes_1	GO:0002703	36	0.2461117	0.88313514	0.63616556	0.8673341	1	772	tags=19%, list=16%, signal=23%	NA	NA	NA	NA	NA
Astrocytes_1	GO:0002757	70	-0.3627049	-1.4227488	0.04049296	0.17112035	1	1104	tags=34%, list=23%, signal=44%	NA	NA	NA	NA	NA
Astrocytes_1	GO:0002757	70	-0.3627049	-1.4227488	0.04049296	0.17112035	1	1104	tags=34%, list=23%, signal=44%	NA	NA	NA	NA	NA
Astrocytes_1	GO:0002758	37	-0.35204205	-1.2247249	0.1861702	0.2986584	1	747	tags=27%, list=16%, signal=32%	NA	NA	NA	NA	NA
Astrocytes_1	GO:0002758	37	-0.35204205	-1.2247249	0.1861702	0.2986584	1	747	tags=27%, list=16%, signal=32%	NA	NA	NA	NA	NA
Astrocytes_1	GO:0002761	36	-0.24440813	-0.8361533	0.7271095	0.8824468	1	971	tags=28%, list=20%, signal=35%	NA	NA	NA	NA	NA
Astrocytes_1	GO:0002761	36	-0.24440813	-0.8361533	0.7271095	0.8824468	1	971	tags=28%, list=20%, signal=35%	NA	NA	NA	NA	NA
Astrocytes_1	GO:0002764	70	-0.36270487	-1.4262544	0.034545455	0.1696659	1	1104	tags=34%, list=23%, signal=44%	NA	NA	NA	NA	NA
Astrocytes_1	GO:0002764	70	-0.36270487	-1.4262544	0.034545455	0.1696659	1	1104	tags=34%, list=23%, signal=44%	NA	NA	NA	NA	NA
Astrocytes_1	GO:0002768	37	-0.3584258	-1.2468166	0.17699115	0.274571	1	1552	tags=46%, list=32%, signal=67%	NA	NA	NA	NA	NA
Astrocytes_1	GO:0002768	37	-0.3584258	-1.2468166	0.17699115	0.274571	1	1552	tags=46%, list=32%, signal=67%	NA	NA	NA	NA	NA
Astrocytes_1	GO:0002790	172	-0.1901221	-0.8633461	0.77971476	0.8503356	1	1394	tags=33%, list=29%, signal=45%	NA	NA	NA	NA	NA
Astrocytes_1	GO:0002790	172	-0.1901221	-0.8633461	0.77971476	0.8503356	1	1394	tags=33%, list=29%, signal=45%	NA	NA	NA	NA	NA
Astrocytes_1	GO:0002791	145	-0.22024211	-0.9820237	0.505	0.654524	1	939	tags=25%, list=20%, signal=30%	NA	NA	NA	NA	NA
Astrocytes_1	GO:0002791	145	-0.22024211	-0.9820237	0.505	0.654524	1	939	tags=25%, list=20%, signal=30%	NA	NA	NA	NA	NA
Astrocytes_1	GO:0002792	38	0.23675738	0.8604378	0.697619	0.89267385	1	363	tags=16%, list=8%, signal=17%	NA	NA	NA	NA	NA
Astrocytes_1	GO:0002792	38	0.23675738	0.8604378	0.697619	0.89267385	1	363	tags=16%, list=8%, signal=17%	NA	NA	NA	NA	NA
Astrocytes_1	GO:0002793	93	-0.2734146	-1.1291316	0.23867595	0.4057972	1	1394	tags=43%, list=29%, signal=59%	NA	NA	NA	NA	NA
Astrocytes_1	GO:0002793	93	-0.2734146	-1.1291316	0.23867595	0.4057972	1	1394	tags=43%, list=29%, signal=59%	NA	NA	NA	NA	NA
Astrocytes_1	GO:0002831	35	-0.2298952	-0.7789249	0.8111111	0.9314062	1	1388	tags=37%, list=29%, signal=52%	NA	NA	NA	NA	NA
Astrocytes_1	GO:0002831	35	-0.2298952	-0.7789249	0.8111111	0.9314062	1	1388	tags=37%, list=29%, signal=52%	NA	NA	NA	NA	NA
Astrocytes_1	GO:0003002	80	0.21157001	0.89053637	0.6818182	0.8660814	1	234	tags=10%, list=5%, signal=10%	NA	NA	NA	NA	NA
Astrocytes_1	GO:0003002	80	0.21157001	0.89053637	0.6818182	0.8660814	1	234	tags=10%, list=5%, signal=10%	NA	NA	NA	NA	NA
Astrocytes_1	GO:0003006	192	-0.20256001	-0.9357326	0.60653186	0.74074495	1	1001	tags=24%, list=21%, signal=29%	NA	NA	NA	NA	NA
Astrocytes_1	GO:0003006	192	-0.20256001	-0.9357326	0.60653186	0.74074495	1	1001	tags=24%, list=21%, signal=29%	NA	NA	NA	NA	NA
Astrocytes_1	GO:0003007	80	0.21154737	0.8880085	0.7094431	0.8661113	1	879	tags=25%, list=18%, signal=30%	NA	NA	NA	NA	NA
Astrocytes_1	GO:0003007	80	0.21154737	0.8880085	0.7094431	0.8661113	1	879	tags=25%, list=18%, signal=30%	NA	NA	NA	NA	NA
Astrocytes_1	GO:0003008	394	-0.225651	-1.1253709	0.16017964	0.41094902	1	686	tags=18%, list=14%, signal=19%	NA	NA	NA	NA	NA
Astrocytes_1	GO:0003008	394	-0.225651	-1.1253709	0.16017964	0.41094902	1	686	tags=18%, list=14%, signal=19%	NA	NA	NA	NA	NA
Astrocytes_1	GO:0003012	105	-0.28716928	-1.2085795	0.14659686	0.31184185	1	670	tags=23%, list=14%, signal=26%	NA	NA	NA	NA	NA
Astrocytes_1	GO:0003012	105	-0.28716928	-1.2085795	0.14659686	0.31184185	1	670	tags=23%, list=14%, signal=26%	NA	NA	NA	NA	NA
Astrocytes_1	GO:0003013	126	-0.29190612	-1.2963231	0.055737704	0.23684342	1	660	tags=23%, list=14%, signal=26%	NA	NA	NA	NA	NA
Astrocytes_1	GO:0003013	126	-0.29190612	-1.2963231	0.055737704	0.23684342	1	660	tags=23%, list=14%, signal=26%	NA	NA	NA	NA	NA
Astrocytes_1	GO:0003015	63	-0.36277717	-1.3928834	0.05087719	0.17937087	1	798	tags=29%, list=17%, signal=34%	NA	NA	NA	NA	NA
Astrocytes_1	GO:0003015	63	-0.36277717	-1.3928834	0.05087719	0.17937087	1	798	tags=29%, list=17%, signal=34%	NA	NA	NA	NA	NA
Astrocytes_1	GO:0003018	53	-0.24832645	-0.9378552	0.54884547	0.73748124	1	552	tags=21%, list=11%, signal=23%	NA	NA	NA	NA	NA
Astrocytes_1	GO:0003018	53	-0.24832645	-0.9378552	0.54884547	0.73748124	1	552	tags=21%, list=11%, signal=23%	NA	NA	NA	NA	NA
Astrocytes_1	GO:0003158	47	-0.22556251	-0.81741947	0.7867133	0.8975207	1	584	tags=19%, list=12%, signal=22%	NA	NA	NA	NA	NA
Astrocytes_1	GO:0003158	47	-0.22556251	-0.81741947	0.7867133	0.8975207	1	584	tags=19%, list=12%, signal=22%	NA	NA	NA	NA	NA
Astrocytes_1	GO:0003205	55	0.23544407	0.92991453	0.5955882	0.8115413	1	171	tags=11%, list=4%, signal=11%	NA	NA	NA	NA	NA
Astrocytes_1	GO:0003205	55	0.23544407	0.92991453	0.5955882	0.8115413	1	171	tags=11%, list=4%, signal=11%	NA	NA	NA	NA	NA
Astrocytes_1	GO:0003206	40	0.3088713	1.1293731	0.2967033	0.57749426	1	577	tags=23%, list=12%, signal=25%	NA	NA	NA	NA	NA
Astrocytes_1	GO:0003206	40	0.3088713	1.1293731	0.2967033	0.57749426	1	577	tags=23%, list=12%, signal=25%	NA	NA	NA	NA	NA
Astrocytes_1	GO:0003231	42	0.28154862	1.0624481	0.35581395	0.6408629	1	102	tags=12%, list=2%, signal=12%	NA	NA	NA	NA	NA
Astrocytes_1	GO:0003231	42	0.28154862	1.0624481	0.35581395	0.6408629	1	102	tags=12%, list=2%, signal=12%	NA	NA	NA	NA	NA
Astrocytes_1	GO:0003279	40	0.27282423	0.99502915	0.43693694	0.7267199	1	950	tags=25%, list=20%, signal=31%	NA	NA	NA	NA	NA
Astrocytes_1	GO:0003279	40	0.27282423	0.99502915	0.43693694	0.7267199	1	950	tags=25%, list=20%, signal=31%	NA	NA	NA	NA	NA
Astrocytes_1	GO:0003300	43	-0.2505404	-0.89449257	0.5979203	0.8073235	1	661	tags=19%, list=14%, signal=21%	NA	NA	NA	NA	NA
Astrocytes_1	GO:0003300	43	-0.2505404	-0.89449257	0.5979203	0.8073235	1	661	tags=19%, list=14%, signal=21%	NA	NA	NA	NA	NA
Astrocytes_1	GO:0003676	1002	-0.22965246	-1.2316079	0.014248705	0.28974086	1	1139	tags=26%, list=24%, signal=27%	NA	NA	NA	NA	NA
Astrocytes_1	GO:0003676	1002	-0.22965246	-1.2316079	0.014248705	0.28974086	1	1139	tags=26%, list=24%, signal=27%	NA	NA	NA	NA	NA
Astrocytes_1	GO:0003677	561	-0.26276726	-1.3545215	0.0042918455	0.1985656	1	968	tags=25%, list=20%, signal=27%	NA	NA	NA	NA	NA
Astrocytes_1	GO:0003677	561	-0.26276726	-1.3545215	0.0042918455	0.1985656	1	968	tags=25%, list=20%, signal=27%	NA	NA	NA	NA	NA
Astrocytes_1	GO:0003682	230	-0.30323538	-1.4234205	0.005	0.17074992	1	968	tags=27%, list=20%, signal=32%	NA	NA	NA	NA	NA
Astrocytes_1	GO:0003682	230	-0.30323538	-1.4234205	0.005	0.17074992	1	968	tags=27%, list=20%, signal=32%	NA	NA	NA	NA	NA
Astrocytes_1	GO:0003690	270	-0.3347642	-1.615714	0	0.09080177	1	959	tags=30%, list=20%, signal=35%	NA	NA	NA	NA	NA
Astrocytes_1	GO:0003690	270	-0.3347642	-1.615714	0	0.09080177	1	959	tags=30%, list=20%, signal=35%	NA	NA	NA	NA	NA
Astrocytes_1	GO:0003697	45	0.25176218	0.95557576	0.53404254	0.768961	1	502	tags=22%, list=10%, signal=25%	NA	NA	NA	NA	NA
Astrocytes_1	GO:0003697	45	0.25176218	0.95557576	0.53404254	0.768961	1	502	tags=22%, list=10%, signal=25%	NA	NA	NA	NA	NA
Astrocytes_1	GO:0003700	240	-0.34102264	-1.617027	0.0015243902	0.09121684	1	888	tags=28%, list=18%, signal=32%	NA	NA	NA	NA	NA
Astrocytes_1	GO:0003700	240	-0.34102264	-1.617027	0.0015243902	0.09121684	1	888	tags=28%, list=18%, signal=32%	NA	NA	NA	NA	NA
Astrocytes_1	GO:0003712	189	-0.26600406	-1.2195415	0.099186994	0.30226368	1	855	tags=24%, list=18%, signal=28%	NA	NA	NA	NA	NA
Astrocytes_1	GO:0003712	189	-0.26600406	-1.2195415	0.099186994	0.30226368	1	855	tags=24%, list=18%, signal=28%	NA	NA	NA	NA	NA
Astrocytes_1	GO:0003713	107	-0.25010738	-1.0682776	0.32869565	0.4964626	1	832	tags=25%, list=17%, signal=30%	NA	NA	NA	NA	NA
Astrocytes_1	GO:0003713	107	-0.25010738	-1.0682776	0.32869565	0.4964626	1	832	tags=25%, list=17%, signal=30%	NA	NA	NA	NA	NA
Astrocytes_1	GO:0003714	80	-0.29790184	-1.2087075	0.12057878	0.31195283	1	334	tags=16%, list=7%, signal=17%	NA	NA	NA	NA	NA
Astrocytes_1	GO:0003714	80	-0.29790184	-1.2087075	0.12057878	0.31195283	1	334	tags=16%, list=7%, signal=17%	NA	NA	NA	NA	NA
Astrocytes_1	GO:0003723	497	-0.20107187	-1.0276631	0.38108882	0.5718691	1	1367	tags=31%, list=28%, signal=39%	NA	NA	NA	NA	NA
Astrocytes_1	GO:0003723	497	-0.20107187	-1.0276631	0.38108882	0.5718691	1	1367	tags=31%, list=28%, signal=39%	NA	NA	NA	NA	NA
Astrocytes_1	GO:0003725	38	-0.46049374	-1.6186131	0.026978416	0.090435475	1	747	tags=32%, list=16%, signal=37%	NA	NA	NA	NA	NA
Astrocytes_1	GO:0003725	38	-0.46049374	-1.6186131	0.026978416	0.090435475	1	747	tags=32%, list=16%, signal=37%	NA	NA	NA	NA	NA
Astrocytes_1	GO:0003727	48	-0.42288008	-1.5563043	0.022346368	0.10942665	1	1081	tags=35%, list=22%, signal=45%	NA	NA	NA	NA	NA
Astrocytes_1	GO:0003727	48	-0.42288008	-1.5563043	0.022346368	0.10942665	1	1081	tags=35%, list=22%, signal=45%	NA	NA	NA	NA	NA
Astrocytes_1	GO:0003729	141	-0.2103316	-0.92442685	0.6116667	0.7641593	1	1040	tags=21%, list=22%, signal=25%	NA	NA	NA	NA	NA
Astrocytes_1	GO:0003729	141	-0.2103316	-0.92442685	0.6116667	0.7641593	1	1040	tags=21%, list=22%, signal=25%	NA	NA	NA	NA	NA
Astrocytes_1	GO:0003730	46	-0.4840596	-1.7581685	0.0018484289	0.06652518	0.908	570	tags=17%, list=12%, signal=20%	NA	NA	NA	NA	NA
Astrocytes_1	GO:0003730	46	-0.4840596	-1.7581685	0.0018484289	0.06652518	0.908	570	tags=17%, list=12%, signal=20%	NA	NA	NA	NA	NA
Astrocytes_1	GO:0003735	126	0.3675819	1.6775182	0	0.108326375	0.975	1088	tags=35%, list=23%, signal=44%	NA	NA	NA	NA	NA
Astrocytes_1	GO:0003735	126	0.3675819	1.6775182	0	0.108326375	0.975	1088	tags=35%, list=23%, signal=44%	NA	NA	NA	NA	NA
Astrocytes_1	GO:0003743	39	0.30999056	1.1321423	0.26376146	0.5773794	1	512	tags=18%, list=11%, signal=20%	NA	NA	NA	NA	NA
Astrocytes_1	GO:0003743	39	0.30999056	1.1321423	0.26376146	0.5773794	1	512	tags=18%, list=11%, signal=20%	NA	NA	NA	NA	NA
Astrocytes_1	GO:0003774	30	0.35861534	1.2070631	0.19863014	0.5381785	1	882	tags=30%, list=18%, signal=37%	NA	NA	NA	NA	NA
Astrocytes_1	GO:0003774	30	0.35861534	1.2070631	0.19863014	0.5381785	1	882	tags=30%, list=18%, signal=37%	NA	NA	NA	NA	NA
Astrocytes_1	GO:0003779	134	-0.31309354	-1.3708475	0.028716216	0.19002049	1	455	tags=19%, list=9%, signal=20%	NA	NA	NA	NA	NA
Astrocytes_1	GO:0003779	134	-0.31309354	-1.3708475	0.028716216	0.19002049	1	455	tags=19%, list=9%, signal=20%	NA	NA	NA	NA	NA
Astrocytes_1	GO:0003824	1715	-0.22668628	-1.2430892	0.0025252525	0.2781444	1	1071	tags=26%, list=22%, signal=21%	NA	NA	NA	NA	NA
Astrocytes_1	GO:0003824	1715	-0.22668628	-1.2430892	0.0025252525	0.2781444	1	1071	tags=26%, list=22%, signal=21%	NA	NA	NA	NA	NA
Astrocytes_1	GO:0003924	113	-0.2498911	-1.0663657	0.34234235	0.50012094	1	1058	tags=31%, list=22%, signal=39%	NA	NA	NA	NA	NA
Astrocytes_1	GO:0003924	113	-0.2498911	-1.0663657	0.34234235	0.50012094	1	1058	tags=31%, list=22%, signal=39%	NA	NA	NA	NA	NA
Astrocytes_1	GO:0004175	79	0.20497653	0.8540506	0.76046515	0.8999205	1	881	tags=23%, list=18%, signal=27%	NA	NA	NA	NA	NA
Astrocytes_1	GO:0004175	79	0.20497653	0.8540506	0.76046515	0.8999205	1	881	tags=23%, list=18%, signal=27%	NA	NA	NA	NA	NA
Astrocytes_1	GO:0004386	39	-0.23757392	-0.8384433	0.7120419	0.88138646	1	1499	tags=44%, list=31%, signal=63%	NA	NA	NA	NA	NA
Astrocytes_1	GO:0004386	39	-0.23757392	-0.8384433	0.7120419	0.88138646	1	1499	tags=44%, list=31%, signal=63%	NA	NA	NA	NA	NA
Astrocytes_1	GO:0004518	30	-0.4309149	-1.4188867	0.06653992	0.17255135	1	408	tags=20%, list=8%, signal=22%	NA	NA	NA	NA	NA
Astrocytes_1	GO:0004518	30	-0.4309149	-1.4188867	0.06653992	0.17255135	1	408	tags=20%, list=8%, signal=22%	NA	NA	NA	NA	NA
Astrocytes_1	GO:0004672	173	-0.22988676	-1.0487158	0.35526314	0.53301245	1	847	tags=23%, list=18%, signal=27%	NA	NA	NA	NA	NA
Astrocytes_1	GO:0004672	173	-0.22988676	-1.0487158	0.35526314	0.53301245	1	847	tags=23%, list=18%, signal=27%	NA	NA	NA	NA	NA
Astrocytes_1	GO:0004674	131	-0.25039586	-1.0938685	0.2905526	0.45659935	1	1358	tags=38%, list=28%, signal=52%	NA	NA	NA	NA	NA
Astrocytes_1	GO:0004674	131	-0.25039586	-1.0938685	0.2905526	0.45659935	1	1358	tags=38%, list=28%, signal=52%	NA	NA	NA	NA	NA
Astrocytes_1	GO:0004713	38	0.31934738	1.1594392	0.2337963	0.54535884	1	1014	tags=37%, list=21%, signal=46%	NA	NA	NA	NA	NA
Astrocytes_1	GO:0004713	38	0.31934738	1.1594392	0.2337963	0.54535884	1	1014	tags=37%, list=21%, signal=46%	NA	NA	NA	NA	NA
Astrocytes_1	GO:0004721	62	-0.2455431	-0.94591826	0.543672	0.7255124	1	1609	tags=44%, list=33%, signal=65%	NA	NA	NA	NA	NA
Astrocytes_1	GO:0004721	62	-0.2455431	-0.94591826	0.543672	0.7255124	1	1609	tags=44%, list=33%, signal=65%	NA	NA	NA	NA	NA
Astrocytes_1	GO:0004842	159	-0.25617036	-1.1516837	0.17449665	0.38008735	1	1313	tags=35%, list=27%, signal=46%	NA	NA	NA	NA	NA
Astrocytes_1	GO:0004842	159	-0.25617036	-1.1516837	0.17449665	0.38008735	1	1313	tags=35%, list=27%, signal=46%	NA	NA	NA	NA	NA
Astrocytes_1	GO:0004843	32	-0.35409424	-1.1589648	0.25771326	0.37021223	1	1045	tags=34%, list=22%, signal=44%	NA	NA	NA	NA	NA
Astrocytes_1	GO:0004843	32	-0.35409424	-1.1589648	0.25771326	0.37021223	1	1045	tags=34%, list=22%, signal=44%	NA	NA	NA	NA	NA
Astrocytes_1	GO:0004857	86	0.20207094	0.8626306	0.754717	0.8894154	1	993	tags=26%, list=21%, signal=32%	NA	NA	NA	NA	NA
Astrocytes_1	GO:0004857	86	0.20207094	0.8626306	0.754717	0.8894154	1	993	tags=26%, list=21%, signal=32%	NA	NA	NA	NA	NA
Astrocytes_1	GO:0004888	96	0.33354706	1.4697753	0.01173709	0.2322234	1	1047	tags=38%, list=22%, signal=47%	NA	NA	NA	NA	NA
Astrocytes_1	GO:0004888	96	0.33354706	1.4697753	0.01173709	0.2322234	1	1047	tags=38%, list=22%, signal=47%	NA	NA	NA	NA	NA
Astrocytes_1	GO:0004930	38	0.45934287	1.6683551	0	0.1077084	0.981	801	tags=42%, list=17%, signal=50%	NA	NA	NA	NA	NA
Astrocytes_1	GO:0004930	38	0.45934287	1.6683551	0	0.1077084	0.981	801	tags=42%, list=17%, signal=50%	NA	NA	NA	NA	NA
Astrocytes_1	GO:0005085	64	-0.24898252	-0.95113724	0.5452992	0.7132516	1	1696	tags=47%, list=35%, signal=71%	NA	NA	NA	NA	NA
Astrocytes_1	GO:0005085	64	-0.24898252	-0.95113724	0.5452992	0.7132516	1	1696	tags=47%, list=35%, signal=71%	NA	NA	NA	NA	NA
Astrocytes_1	GO:0005088	35	-0.17917946	-0.6063187	0.9775701	0.99488	1	1696	tags=46%, list=35%, signal=70%	NA	NA	NA	NA	NA
Astrocytes_1	GO:0005088	35	-0.17917946	-0.6063187	0.9775701	0.99488	1	1696	tags=46%, list=35%, signal=70%	NA	NA	NA	NA	NA
Astrocytes_1	GO:0005096	73	-0.37316373	-1.472583	0.03130435	0.1457297	1	701	tags=25%, list=15%, signal=28%	NA	NA	NA	NA	NA
Astrocytes_1	GO:0005096	73	-0.37316373	-1.472583	0.03130435	0.1457297	1	701	tags=25%, list=15%, signal=28%	NA	NA	NA	NA	NA
Astrocytes_1	GO:0005102	426	-0.19596735	-0.9751061	0.5366569	0.66855013	1	1185	tags=28%, list=25%, signal=34%	NA	NA	NA	NA	NA
Astrocytes_1	GO:0005102	426	-0.19596735	-0.9751061	0.5366569	0.66855013	1	1185	tags=28%, list=25%, signal=34%	NA	NA	NA	NA	NA
Astrocytes_1	GO:0005126	44	-0.39554048	-1.4173515	0.07167832	0.17151976	1	1083	tags=36%, list=23%, signal=47%	NA	NA	NA	NA	NA
Astrocytes_1	GO:0005126	44	-0.39554048	-1.4173515	0.07167832	0.17151976	1	1083	tags=36%, list=23%, signal=47%	NA	NA	NA	NA	NA
Astrocytes_1	GO:0005178	36	0.4819846	1.7269269	0.0046296297	0.07699255	0.88	745	tags=36%, list=15%, signal=42%	NA	NA	NA	NA	NA
Astrocytes_1	GO:0005178	36	0.4819846	1.7269269	0.0046296297	0.07699255	0.88	745	tags=36%, list=15%, signal=42%	NA	NA	NA	NA	NA
Astrocytes_1	GO:0005198	220	0.26370263	1.307856	0.035230353	0.43922493	1	1088	tags=30%, list=23%, signal=36%	NA	NA	NA	NA	NA
Astrocytes_1	GO:0005198	220	0.26370263	1.307856	0.035230353	0.43922493	1	1088	tags=30%, list=23%, signal=36%	NA	NA	NA	NA	NA
Astrocytes_1	GO:0005215	251	-0.17272842	-0.8292548	0.9	0.8883013	1	946	tags=21%, list=20%, signal=25%	NA	NA	NA	NA	NA
Astrocytes_1	GO:0005215	251	-0.17272842	-0.8292548	0.9	0.8883013	1	946	tags=21%, list=20%, signal=25%	NA	NA	NA	NA	NA
Astrocytes_1	GO:0005216	54	0.24617328	0.96302354	0.5186916	0.76140094	1	702	tags=24%, list=15%, signal=28%	NA	NA	NA	NA	NA
Astrocytes_1	GO:0005216	54	0.24617328	0.96302354	0.5186916	0.76140094	1	702	tags=24%, list=15%, signal=28%	NA	NA	NA	NA	NA
Astrocytes_1	GO:0005261	35	-0.33644465	-1.1230437	0.2938053	0.41372225	1	81	tags=9%, list=2%, signal=9%	NA	NA	NA	NA	NA
Astrocytes_1	GO:0005261	35	-0.33644465	-1.1230437	0.2938053	0.41372225	1	81	tags=9%, list=2%, signal=9%	NA	NA	NA	NA	NA
Astrocytes_1	GO:0005342	31	0.33893603	1.1649741	0.22528736	0.5500892	1	383	tags=23%, list=8%, signal=24%	NA	NA	NA	NA	NA
Astrocytes_1	GO:0005342	31	0.33893603	1.1649741	0.22528736	0.5500892	1	383	tags=23%, list=8%, signal=24%	NA	NA	NA	NA	NA
Astrocytes_1	GO:0005506	34	0.2800706	0.9898845	0.48373982	0.73690605	1	780	tags=24%, list=16%, signal=28%	NA	NA	NA	NA	NA
Astrocytes_1	GO:0005506	34	0.2800706	0.9898845	0.48373982	0.73690605	1	780	tags=24%, list=16%, signal=28%	NA	NA	NA	NA	NA
Astrocytes_1	GO:0005509	122	0.279836	1.2917577	0.0575	0.45039833	1	1129	tags=32%, list=23%, signal=41%	NA	NA	NA	NA	NA
Astrocytes_1	GO:0005509	122	0.279836	1.2917577	0.0575	0.45039833	1	1129	tags=32%, list=23%, signal=41%	NA	NA	NA	NA	NA
Astrocytes_1	GO:0005515	2736	-0.23720808	-1.3163757	0	0.22117966	1	1060	tags=24%, list=22%, signal=13%	NA	NA	NA	NA	NA
Astrocytes_1	GO:0005515	2736	-0.23720808	-1.3163757	0	0.22117966	1	1060	tags=24%, list=22%, signal=13%	NA	NA	NA	NA	NA
Astrocytes_1	GO:0005516	52	-0.3746919	-1.3956312	0.07387388	0.17713572	1	882	tags=31%, list=18%, signal=37%	NA	NA	NA	NA	NA
Astrocytes_1	GO:0005516	52	-0.3746919	-1.3956312	0.07387388	0.17713572	1	882	tags=31%, list=18%, signal=37%	NA	NA	NA	NA	NA
Astrocytes_1	GO:0005524	445	-0.22521113	-1.1407113	0.13275613	0.39500582	1	869	tags=21%, list=18%, signal=24%	NA	NA	NA	NA	NA
Astrocytes_1	GO:0005524	445	-0.22521113	-1.1407113	0.13275613	0.39500582	1	869	tags=21%, list=18%, signal=24%	NA	NA	NA	NA	NA
Astrocytes_1	GO:0005525	138	-0.27315885	-1.2035807	0.12908497	0.31568575	1	1102	tags=33%, list=23%, signal=41%	NA	NA	NA	NA	NA
Astrocytes_1	GO:0005525	138	-0.27315885	-1.2035807	0.12908497	0.31568575	1	1102	tags=33%, list=23%, signal=41%	NA	NA	NA	NA	NA
Astrocytes_1	GO:0005539	54	0.34216255	1.3783731	0.050438598	0.31868902	1	1014	tags=41%, list=21%, signal=51%	NA	NA	NA	NA	NA
Astrocytes_1	GO:0005539	54	0.34216255	1.3783731	0.050438598	0.31868902	1	1014	tags=41%, list=21%, signal=51%	NA	NA	NA	NA	NA
Astrocytes_1	GO:0005543	134	-0.28008878	-1.2284511	0.11608624	0.2937211	1	944	tags=29%, list=20%, signal=35%	NA	NA	NA	NA	NA
Astrocytes_1	GO:0005543	134	-0.28008878	-1.2284511	0.11608624	0.2937211	1	944	tags=29%, list=20%, signal=35%	NA	NA	NA	NA	NA
Astrocytes_1	GO:0005576	356	0.29489824	1.5261819	0	0.18106063	1	562	tags=19%, list=12%, signal=20%	NA	NA	NA	NA	NA
Astrocytes_1	GO:0005576	356	0.29489824	1.5261819	0	0.18106063	1	562	tags=19%, list=12%, signal=20%	NA	NA	NA	NA	NA
Astrocytes_1	GO:0005604	30	0.39341927	1.3416686	0.11486486	0.37945578	1	997	tags=33%, list=21%, signal=42%	NA	NA	NA	NA	NA
Astrocytes_1	GO:0005604	30	0.39341927	1.3416686	0.11486486	0.37945578	1	997	tags=33%, list=21%, signal=42%	NA	NA	NA	NA	NA
Astrocytes_1	GO:0005615	249	0.29954797	1.5108688	0	0.1980268	1	583	tags=19%, list=12%, signal=21%	NA	NA	NA	NA	NA
Astrocytes_1	GO:0005615	249	0.29954797	1.5108688	0	0.1980268	1	583	tags=19%, list=12%, signal=21%	NA	NA	NA	NA	NA
Astrocytes_1	GO:0005634	2257	-0.21434775	-1.1800815	0.005966587	0.3430728	1	1308	tags=29%, list=27%, signal=21%	NA	NA	NA	NA	NA
Astrocytes_1	GO:0005634	2257	-0.21434775	-1.1800815	0.005966587	0.3430728	1	1308	tags=29%, list=27%, signal=21%	NA	NA	NA	NA	NA
Astrocytes_1	GO:0005635	165	0.24510483	1.1616023	0.12626262	0.54341316	1	1197	tags=32%, list=25%, signal=41%	NA	NA	NA	NA	NA
Astrocytes_1	GO:0005635	165	0.24510483	1.1616023	0.12626262	0.54341316	1	1197	tags=32%, list=25%, signal=41%	NA	NA	NA	NA	NA
Astrocytes_1	GO:0005654	1036	-0.18963058	-1.0207423	0.35952064	0.5839401	1	1308	tags=27%, list=27%, signal=29%	NA	NA	NA	NA	NA
Astrocytes_1	GO:0005654	1036	-0.18963058	-1.0207423	0.35952064	0.5839401	1	1308	tags=27%, list=27%, signal=29%	NA	NA	NA	NA	NA
Astrocytes_1	GO:0005667	131	-0.29968065	-1.2984251	0.073089704	0.23399378	1	824	tags=25%, list=17%, signal=30%	NA	NA	NA	NA	NA
Astrocytes_1	GO:0005667	131	-0.29968065	-1.2984251	0.073089704	0.23399378	1	824	tags=25%, list=17%, signal=30%	NA	NA	NA	NA	NA
Astrocytes_1	GO:0005681	106	-0.18588579	-0.7887132	0.9032258	0.92444366	1	1025	tags=24%, list=21%, signal=29%	NA	NA	NA	NA	NA
Astrocytes_1	GO:0005681	106	-0.18588579	-0.7887132	0.9032258	0.92444366	1	1025	tags=24%, list=21%, signal=29%	NA	NA	NA	NA	NA
Astrocytes_1	GO:0005684	52	0.14994538	0.59539974	0.9933481	0.9970644	1	1236	tags=25%, list=26%, signal=33%	NA	NA	NA	NA	NA
Astrocytes_1	GO:0005684	52	0.14994538	0.59539974	0.9933481	0.9970644	1	1236	tags=25%, list=26%, signal=33%	NA	NA	NA	NA	NA
Astrocytes_1	GO:0005694	346	-0.29112422	-1.4320674	0.0046439627	0.16602282	1	1108	tags=27%, list=23%, signal=33%	NA	NA	NA	NA	NA
Astrocytes_1	GO:0005694	346	-0.29112422	-1.4320674	0.0046439627	0.16602282	1	1108	tags=27%, list=23%, signal=33%	NA	NA	NA	NA	NA
Astrocytes_1	GO:0005730	301	-0.20256208	-0.9838482	0.4992	0.6517747	1	1455	tags=34%, list=30%, signal=46%	NA	NA	NA	NA	NA
Astrocytes_1	GO:0005730	301	-0.20256208	-0.9838482	0.4992	0.6517747	1	1455	tags=34%, list=30%, signal=46%	NA	NA	NA	NA	NA
Astrocytes_1	GO:0005739	760	-0.25902605	-1.365493	0.001396648	0.19352005	1	1100	tags=29%, list=23%, signal=32%	NA	NA	NA	NA	NA
Astrocytes_1	GO:0005739	760	-0.25902605	-1.365493	0.001396648	0.19352005	1	1100	tags=29%, list=23%, signal=32%	NA	NA	NA	NA	NA
Astrocytes_1	GO:0005740	323	-0.2946477	-1.4422007	0.0015432099	0.16222824	1	1069	tags=31%, list=22%, signal=38%	NA	NA	NA	NA	NA
Astrocytes_1	GO:0005740	323	-0.2946477	-1.4422007	0.0015432099	0.16222824	1	1069	tags=31%, list=22%, signal=38%	NA	NA	NA	NA	NA
Astrocytes_1	GO:0005741	79	-0.37104705	-1.4834256	0.02329749	0.14030509	1	948	tags=33%, list=20%, signal=40%	NA	NA	NA	NA	NA
Astrocytes_1	GO:0005741	79	-0.37104705	-1.4834256	0.02329749	0.14030509	1	948	tags=33%, list=20%, signal=40%	NA	NA	NA	NA	NA
Astrocytes_1	GO:0005743	231	-0.26228493	-1.2318306	0.07779579	0.2897034	1	1069	tags=29%, list=22%, signal=35%	NA	NA	NA	NA	NA
Astrocytes_1	GO:0005743	231	-0.26228493	-1.2318306	0.07779579	0.2897034	1	1069	tags=29%, list=22%, signal=35%	NA	NA	NA	NA	NA
Astrocytes_1	GO:0005746	57	-0.22600575	-0.85629225	0.7482143	0.8605404	1	1507	tags=42%, list=31%, signal=61%	NA	NA	NA	NA	NA
Astrocytes_1	GO:0005746	57	-0.22600575	-0.85629225	0.7482143	0.8605404	1	1507	tags=42%, list=31%, signal=61%	NA	NA	NA	NA	NA
Astrocytes_1	GO:0005747	38	-0.26363838	-0.91291887	0.61737525	0.7800749	1	1496	tags=42%, list=31%, signal=61%	NA	NA	NA	NA	NA
Astrocytes_1	GO:0005747	38	-0.26363838	-0.91291887	0.61737525	0.7800749	1	1496	tags=42%, list=31%, signal=61%	NA	NA	NA	NA	NA
Astrocytes_1	GO:0005758	41	-0.30934176	-1.0900844	0.33992806	0.46287277	1	1060	tags=34%, list=22%, signal=43%	NA	NA	NA	NA	NA
Astrocytes_1	GO:0005758	41	-0.30934176	-1.0900844	0.33992806	0.46287277	1	1060	tags=34%, list=22%, signal=43%	NA	NA	NA	NA	NA
Astrocytes_1	GO:0005759	135	-0.20369548	-0.8818913	0.72212976	0.8261702	1	1100	tags=27%, list=23%, signal=35%	NA	NA	NA	NA	NA
Astrocytes_1	GO:0005759	135	-0.20369548	-0.8818913	0.72212976	0.8261702	1	1100	tags=27%, list=23%, signal=35%	NA	NA	NA	NA	NA
Astrocytes_1	GO:0005761	57	0.29552567	1.1700481	0.21995465	0.54119486	1	1335	tags=37%, list=28%, signal=50%	NA	NA	NA	NA	NA
Astrocytes_1	GO:0005761	57	0.29552567	1.1700481	0.21995465	0.54119486	1	1335	tags=37%, list=28%, signal=50%	NA	NA	NA	NA	NA
Astrocytes_1	GO:0005762	39	0.2871659	1.043212	0.369863	0.66476893	1	1271	tags=36%, list=26%, signal=48%	NA	NA	NA	NA	NA
Astrocytes_1	GO:0005762	39	0.2871659	1.043212	0.369863	0.66476893	1	1271	tags=36%, list=26%, signal=48%	NA	NA	NA	NA	NA
Astrocytes_1	GO:0005764	162	0.21729574	1.0230838	0.3721519	0.6884851	1	930	tags=27%, list=19%, signal=32%	NA	NA	NA	NA	NA
Astrocytes_1	GO:0005764	162	0.21729574	1.0230838	0.3721519	0.6884851	1	930	tags=27%, list=19%, signal=32%	NA	NA	NA	NA	NA
Astrocytes_1	GO:0005765	47	0.21407886	0.8215349	0.78539824	0.9377964	1	637	tags=19%, list=13%, signal=22%	NA	NA	NA	NA	NA
Astrocytes_1	GO:0005765	47	0.21407886	0.8215349	0.78539824	0.9377964	1	637	tags=19%, list=13%, signal=22%	NA	NA	NA	NA	NA
Astrocytes_1	GO:0005768	341	0.1979128	1.0389092	0.3552239	0.67318285	1	968	tags=23%, list=20%, signal=27%	NA	NA	NA	NA	NA
Astrocytes_1	GO:0005768	341	0.1979128	1.0389092	0.3552239	0.67318285	1	968	tags=23%, list=20%, signal=27%	NA	NA	NA	NA	NA
Astrocytes_1	GO:0005769	123	0.21175757	0.9621925	0.5347044	0.7609926	1	716	tags=21%, list=15%, signal=24%	NA	NA	NA	NA	NA
Astrocytes_1	GO:0005769	123	0.21175757	0.9621925	0.5347044	0.7609926	1	716	tags=21%, list=15%, signal=24%	NA	NA	NA	NA	NA
Astrocytes_1	GO:0005770	87	0.20055267	0.86337626	0.74654377	0.8909536	1	709	tags=17%, list=15%, signal=20%	NA	NA	NA	NA	NA
Astrocytes_1	GO:0005770	87	0.20055267	0.86337626	0.74654377	0.8909536	1	709	tags=17%, list=15%, signal=20%	NA	NA	NA	NA	NA
Astrocytes_1	GO:0005773	198	-0.1927333	-0.89543843	0.7364975	0.80644715	1	634	tags=15%, list=13%, signal=16%	NA	NA	NA	NA	NA
Astrocytes_1	GO:0005773	198	-0.1927333	-0.89543843	0.7364975	0.80644715	1	634	tags=15%, list=13%, signal=16%	NA	NA	NA	NA	NA
Astrocytes_1	GO:0005774	71	-0.21537304	-0.8408667	0.74600357	0.8790005	1	937	tags=24%, list=19%, signal=29%	NA	NA	NA	NA	NA
Astrocytes_1	GO:0005774	71	-0.21537304	-0.8408667	0.74600357	0.8790005	1	937	tags=24%, list=19%, signal=29%	NA	NA	NA	NA	NA
Astrocytes_1	GO:0005776	34	-0.17677733	-0.6098223	0.96	0.9958885	1	937	tags=24%, list=19%, signal=29%	NA	NA	NA	NA	NA
Astrocytes_1	GO:0005776	34	-0.17677733	-0.6098223	0.96	0.9958885	1	937	tags=24%, list=19%, signal=29%	NA	NA	NA	NA	NA
Astrocytes_1	GO:0005777	67	-0.30046308	-1.1677816	0.22693726	0.3586443	1	1095	tags=31%, list=23%, signal=40%	NA	NA	NA	NA	NA
Astrocytes_1	GO:0005777	67	-0.30046308	-1.1677816	0.22693726	0.3586443	1	1095	tags=31%, list=23%, signal=40%	NA	NA	NA	NA	NA
Astrocytes_1	GO:0005783	663	0.2337072	1.2929674	0.0034246575	0.45085743	1	800	tags=22%, list=17%, signal=23%	NA	NA	NA	NA	NA
Astrocytes_1	GO:0005783	663	0.2337072	1.2929674	0.0034246575	0.45085743	1	800	tags=22%, list=17%, signal=23%	NA	NA	NA	NA	NA
Astrocytes_1	GO:0005788	30	0.41942272	1.4257703	0.065789476	0.27038172	1	770	tags=30%, list=16%, signal=35%	NA	NA	NA	NA	NA
Astrocytes_1	GO:0005788	30	0.41942272	1.4257703	0.065789476	0.27038172	1	770	tags=30%, list=16%, signal=35%	NA	NA	NA	NA	NA
Astrocytes_1	GO:0005789	226	0.33696452	1.6532276	0	0.10186123	0.992	817	tags=27%, list=17%, signal=31%	NA	NA	NA	NA	NA
Astrocytes_1	GO:0005789	226	0.33696452	1.6532276	0	0.10186123	0.992	817	tags=27%, list=17%, signal=31%	NA	NA	NA	NA	NA
Astrocytes_1	GO:0005791	42	-0.4331013	-1.5340601	0.026501767	0.118150346	1	267	tags=14%, list=6%, signal=15%	NA	NA	NA	NA	NA
Astrocytes_1	GO:0005791	42	-0.4331013	-1.5340601	0.026501767	0.118150346	1	267	tags=14%, list=6%, signal=15%	NA	NA	NA	NA	NA
Astrocytes_1	GO:0005793	36	0.31088856	1.10486	0.33488372	0.6022503	1	1377	tags=36%, list=29%, signal=50%	NA	NA	NA	NA	NA
Astrocytes_1	GO:0005793	36	0.31088856	1.10486	0.33488372	0.6022503	1	1377	tags=36%, list=29%, signal=50%	NA	NA	NA	NA	NA
Astrocytes_1	GO:0005794	536	0.19853784	1.0765122	0.1980198	0.6263304	1	953	tags=23%, list=20%, signal=25%	NA	NA	NA	NA	NA
Astrocytes_1	GO:0005794	536	0.19853784	1.0765122	0.1980198	0.6263304	1	953	tags=23%, list=20%, signal=25%	NA	NA	NA	NA	NA
Astrocytes_1	GO:0005795	37	0.20416634	0.74023366	0.8992974	0.98273987	1	1186	tags=27%, list=25%, signal=36%	NA	NA	NA	NA	NA
Astrocytes_1	GO:0005795	37	0.20416634	0.74023366	0.8992974	0.98273987	1	1186	tags=27%, list=25%, signal=36%	NA	NA	NA	NA	NA
Astrocytes_1	GO:0005798	76	0.21736243	0.90797895	0.6522782	0.8495227	1	1421	tags=34%, list=30%, signal=48%	NA	NA	NA	NA	NA
Astrocytes_1	GO:0005798	76	0.21736243	0.90797895	0.6522782	0.8495227	1	1421	tags=34%, list=30%, signal=48%	NA	NA	NA	NA	NA
Astrocytes_1	GO:0005802	89	-0.18521576	-0.74946827	0.93613446	0.9464669	1	1142	tags=24%, list=24%, signal=30%	NA	NA	NA	NA	NA
Astrocytes_1	GO:0005802	89	-0.18521576	-0.74946827	0.93613446	0.9464669	1	1142	tags=24%, list=24%, signal=30%	NA	NA	NA	NA	NA
Astrocytes_1	GO:0005813	164	0.1802499	0.8627449	0.82481754	0.8907489	1	1001	tags=23%, list=21%, signal=28%	NA	NA	NA	NA	NA
Astrocytes_1	GO:0005813	164	0.1802499	0.8627449	0.82481754	0.8907489	1	1001	tags=23%, list=21%, signal=28%	NA	NA	NA	NA	NA
Astrocytes_1	GO:0005815	194	0.18940479	0.92820895	0.67292225	0.8120134	1	1001	tags=24%, list=21%, signal=29%	NA	NA	NA	NA	NA
Astrocytes_1	GO:0005815	194	0.18940479	0.92820895	0.67292225	0.8120134	1	1001	tags=24%, list=21%, signal=29%	NA	NA	NA	NA	NA
Astrocytes_1	GO:0005819	88	-0.28761342	-1.1810699	0.18739054	0.34208658	1	336	tags=14%, list=7%, signal=14%	NA	NA	NA	NA	NA
Astrocytes_1	GO:0005819	88	-0.28761342	-1.1810699	0.18739054	0.34208658	1	336	tags=14%, list=7%, signal=14%	NA	NA	NA	NA	NA
Astrocytes_1	GO:0005829	1299	-0.24787754	-1.3428749	0	0.20541036	1	1051	tags=25%, list=22%, signal=23%	NA	NA	NA	NA	NA
Astrocytes_1	GO:0005829	1299	-0.24787754	-1.3428749	0	0.20541036	1	1051	tags=25%, list=22%, signal=23%	NA	NA	NA	NA	NA
Astrocytes_1	GO:0005840	164	0.33892462	1.6254332	0	0.11282255	0.998	1088	tags=32%, list=23%, signal=40%	NA	NA	NA	NA	NA
Astrocytes_1	GO:0005840	164	0.33892462	1.6254332	0	0.11282255	0.998	1088	tags=32%, list=23%, signal=40%	NA	NA	NA	NA	NA
Astrocytes_1	GO:0005844	58	-0.3745687	-1.4185743	0.044444446	0.1724075	1	1112	tags=36%, list=23%, signal=47%	NA	NA	NA	NA	NA
Astrocytes_1	GO:0005844	58	-0.3745687	-1.4185743	0.044444446	0.1724075	1	1112	tags=36%, list=23%, signal=47%	NA	NA	NA	NA	NA
Astrocytes_1	GO:0005856	619	-0.24769269	-1.2865603	0.0054719565	0.24581686	1	1215	tags=30%, list=25%, signal=35%	NA	NA	NA	NA	NA
Astrocytes_1	GO:0005856	619	-0.24769269	-1.2865603	0.0054719565	0.24581686	1	1215	tags=30%, list=25%, signal=35%	NA	NA	NA	NA	NA
Astrocytes_1	GO:0005874	134	-0.26030424	-1.1483665	0.19669421	0.38367838	1	1179	tags=34%, list=25%, signal=43%	NA	NA	NA	NA	NA
Astrocytes_1	GO:0005874	134	-0.26030424	-1.1483665	0.19669421	0.38367838	1	1179	tags=34%, list=25%, signal=43%	NA	NA	NA	NA	NA
Astrocytes_1	GO:0005875	47	0.35875088	1.3769724	0.09195402	0.31822887	1	950	tags=30%, list=20%, signal=37%	NA	NA	NA	NA	NA
Astrocytes_1	GO:0005875	47	0.35875088	1.3769724	0.09195402	0.31822887	1	950	tags=30%, list=20%, signal=37%	NA	NA	NA	NA	NA
Astrocytes_1	GO:0005884	51	-0.32833412	-1.2068223	0.1857639	0.3129012	1	428	tags=20%, list=9%, signal=21%	NA	NA	NA	NA	NA
Astrocytes_1	GO:0005884	51	-0.32833412	-1.2068223	0.1857639	0.3129012	1	428	tags=20%, list=9%, signal=21%	NA	NA	NA	NA	NA
Astrocytes_1	GO:0005886	1102	-0.18858185	-1.0185217	0.39290407	0.5882072	1	669	tags=15%, list=14%, signal=14%	NA	NA	NA	NA	NA
Astrocytes_1	GO:0005886	1102	-0.18858185	-1.0185217	0.39290407	0.5882072	1	669	tags=15%, list=14%, signal=14%	NA	NA	NA	NA	NA
Astrocytes_1	GO:0005887	241	0.35242668	1.7797875	0	0.048043113	0.699	1021	tags=34%, list=21%, signal=42%	NA	NA	NA	NA	NA
Astrocytes_1	GO:0005887	241	0.35242668	1.7797875	0	0.048043113	0.699	1021	tags=34%, list=21%, signal=42%	NA	NA	NA	NA	NA
Astrocytes_1	GO:0005901	41	-0.28677058	-1.0226669	0.43617022	0.5813592	1	907	tags=29%, list=19%, signal=36%	NA	NA	NA	NA	NA
Astrocytes_1	GO:0005901	41	-0.28677058	-1.0226669	0.43617022	0.5813592	1	907	tags=29%, list=19%, signal=36%	NA	NA	NA	NA	NA
Astrocytes_1	GO:0005903	35	-0.39705986	-1.36206	0.089866154	0.19354554	1	391	tags=20%, list=8%, signal=22%	NA	NA	NA	NA	NA
Astrocytes_1	GO:0005903	35	-0.39705986	-1.36206	0.089866154	0.19354554	1	391	tags=20%, list=8%, signal=22%	NA	NA	NA	NA	NA
Astrocytes_1	GO:0005905	34	-0.18722512	-0.6246284	0.9525692	0.993264	1	3916	tags=100%, list=81%, signal=535%	NA	NA	NA	NA	NA
Astrocytes_1	GO:0005905	34	-0.18722512	-0.6246284	0.9525692	0.993264	1	3916	tags=100%, list=81%, signal=535%	NA	NA	NA	NA	NA
Astrocytes_1	GO:0005911	139	-0.30036813	-1.3236746	0.04715447	0.21540661	1	619	tags=23%, list=13%, signal=26%	NA	NA	NA	NA	NA
Astrocytes_1	GO:0005911	139	-0.30036813	-1.3236746	0.04715447	0.21540661	1	619	tags=23%, list=13%, signal=26%	NA	NA	NA	NA	NA
Astrocytes_1	GO:0005912	103	-0.280962	-1.1793329	0.17844523	0.3442564	1	627	tags=22%, list=13%, signal=25%	NA	NA	NA	NA	NA
Astrocytes_1	GO:0005912	103	-0.280962	-1.1793329	0.17844523	0.3442564	1	627	tags=22%, list=13%, signal=25%	NA	NA	NA	NA	NA
Astrocytes_1	GO:0005913	40	-0.26718575	-0.94483477	0.5541958	0.7262605	1	619	tags=25%, list=13%, signal=28%	NA	NA	NA	NA	NA
Astrocytes_1	GO:0005913	40	-0.26718575	-0.94483477	0.5541958	0.7262605	1	619	tags=25%, list=13%, signal=28%	NA	NA	NA	NA	NA
Astrocytes_1	GO:0005923	33	0.32772928	1.1315348	0.27459955	0.5769971	1	778	tags=27%, list=16%, signal=32%	NA	NA	NA	NA	NA
Astrocytes_1	GO:0005923	33	0.32772928	1.1315348	0.27459955	0.5769971	1	778	tags=27%, list=16%, signal=32%	NA	NA	NA	NA	NA
Astrocytes_1	GO:0005924	62	-0.28803197	-1.1044718	0.30319148	0.43602455	1	475	tags=19%, list=10%, signal=21%	NA	NA	NA	NA	NA
Astrocytes_1	GO:0005924	62	-0.28803197	-1.1044718	0.30319148	0.43602455	1	475	tags=19%, list=10%, signal=21%	NA	NA	NA	NA	NA
Astrocytes_1	GO:0005925	61	-0.2927342	-1.1050693	0.30810812	0.4361249	1	475	tags=20%, list=10%, signal=22%	NA	NA	NA	NA	NA
Astrocytes_1	GO:0005925	61	-0.2927342	-1.1050693	0.30810812	0.4361249	1	475	tags=20%, list=10%, signal=22%	NA	NA	NA	NA	NA
Astrocytes_1	GO:0005929	116	-0.22628954	-0.9680919	0.5445026	0.6793321	1	895	tags=22%, list=19%, signal=27%	NA	NA	NA	NA	NA
Astrocytes_1	GO:0005929	116	-0.22628954	-0.9680919	0.5445026	0.6793321	1	895	tags=22%, list=19%, signal=27%	NA	NA	NA	NA	NA
Astrocytes_1	GO:0005938	124	-0.3374217	-1.4600482	0.012635379	0.15224625	1	619	tags=24%, list=13%, signal=27%	NA	NA	NA	NA	NA
Astrocytes_1	GO:0005938	124	-0.3374217	-1.4600482	0.012635379	0.15224625	1	619	tags=24%, list=13%, signal=27%	NA	NA	NA	NA	NA
Astrocytes_1	GO:0005975	167	-0.34556505	-1.572709	0	0.103464805	1	611	tags=22%, list=13%, signal=24%	NA	NA	NA	NA	NA
Astrocytes_1	GO:0005975	167	-0.34556505	-1.572709	0	0.103464805	1	611	tags=22%, list=13%, signal=24%	NA	NA	NA	NA	NA
Astrocytes_1	GO:0005976	42	-0.49235675	-1.7403177	0.003508772	0.06667835	0.951	609	tags=31%, list=13%, signal=35%	NA	NA	NA	NA	NA
Astrocytes_1	GO:0005976	42	-0.49235675	-1.7403177	0.003508772	0.06667835	0.951	609	tags=31%, list=13%, signal=35%	NA	NA	NA	NA	NA
Astrocytes_1	GO:0005977	35	-0.52871126	-1.8039579	0.0018348624	0.061452303	0.781	609	tags=34%, list=13%, signal=39%	NA	NA	NA	NA	NA
Astrocytes_1	GO:0005977	35	-0.52871126	-1.8039579	0.0018348624	0.061452303	0.781	609	tags=34%, list=13%, signal=39%	NA	NA	NA	NA	NA
Astrocytes_1	GO:0005996	85	-0.44506678	-1.8006921	0	0.059741355	0.793	610	tags=28%, list=13%, signal=32%	NA	NA	NA	NA	NA
Astrocytes_1	GO:0005996	85	-0.44506678	-1.8006921	0	0.059741355	0.793	610	tags=28%, list=13%, signal=32%	NA	NA	NA	NA	NA
Astrocytes_1	GO:0006006	73	-0.4940291	-1.9553963	0.0016920473	0.13394488	0.193	793	tags=36%, list=16%, signal=42%	NA	NA	NA	NA	NA
Astrocytes_1	GO:0006006	73	-0.4940291	-1.9553963	0.0016920473	0.13394488	0.193	793	tags=36%, list=16%, signal=42%	NA	NA	NA	NA	NA
Astrocytes_1	GO:0006066	100	0.37583476	1.6572754	0.005249344	0.10564289	0.987	372	tags=26%, list=8%, signal=28%	NA	NA	NA	NA	NA
Astrocytes_1	GO:0006066	100	0.37583476	1.6572754	0.005249344	0.10564289	0.987	372	tags=26%, list=8%, signal=28%	NA	NA	NA	NA	NA
Astrocytes_1	GO:0006073	35	-0.52871126	-1.8027792	0.0018518518	0.059871446	0.783	609	tags=34%, list=13%, signal=39%	NA	NA	NA	NA	NA
Astrocytes_1	GO:0006073	35	-0.52871126	-1.8027792	0.0018518518	0.059871446	0.783	609	tags=34%, list=13%, signal=39%	NA	NA	NA	NA	NA
Astrocytes_1	GO:0006082	312	-0.286129	-1.3957101	0.00764526	0.17751072	1	889	tags=29%, list=18%, signal=33%	NA	NA	NA	NA	NA
Astrocytes_1	GO:0006082	312	-0.286129	-1.3957101	0.00764526	0.17751072	1	889	tags=29%, list=18%, signal=33%	NA	NA	NA	NA	NA
Astrocytes_1	GO:0006090	43	-0.45921013	-1.6368382	0.0057471264	0.08562012	0.999	796	tags=40%, list=17%, signal=47%	NA	NA	NA	NA	NA
Astrocytes_1	GO:0006090	43	-0.45921013	-1.6368382	0.0057471264	0.08562012	0.999	796	tags=40%, list=17%, signal=47%	NA	NA	NA	NA	NA
Astrocytes_1	GO:0006091	178	-0.41456437	-1.897771	0	0.09909286	0.381	1010	tags=38%, list=21%, signal=47%	NA	NA	NA	NA	NA
Astrocytes_1	GO:0006091	178	-0.41456437	-1.897771	0	0.09909286	0.381	1010	tags=38%, list=21%, signal=47%	NA	NA	NA	NA	NA
Astrocytes_1	GO:0006094	30	-0.43540338	-1.4227434	0.05109489	0.17061853	1	1272	tags=37%, list=26%, signal=50%	NA	NA	NA	NA	NA
Astrocytes_1	GO:0006094	30	-0.43540338	-1.4227434	0.05109489	0.17061853	1	1272	tags=37%, list=26%, signal=50%	NA	NA	NA	NA	NA
Astrocytes_1	GO:0006109	62	-0.44020393	-1.7160147	0	0.07464114	0.973	796	tags=35%, list=17%, signal=42%	NA	NA	NA	NA	NA
Astrocytes_1	GO:0006109	62	-0.44020393	-1.7160147	0	0.07464114	0.973	796	tags=35%, list=17%, signal=42%	NA	NA	NA	NA	NA
Astrocytes_1	GO:0006112	38	-0.53508246	-1.83158	0.0035460992	0.06030126	0.66	609	tags=34%, list=13%, signal=39%	NA	NA	NA	NA	NA
Astrocytes_1	GO:0006112	38	-0.53508246	-1.83158	0.0035460992	0.06030126	0.66	609	tags=34%, list=13%, signal=39%	NA	NA	NA	NA	NA
Astrocytes_1	GO:0006119	57	-0.37187797	-1.425026	0.043396227	0.17068635	1	987	tags=39%, list=21%, signal=48%	NA	NA	NA	NA	NA
Astrocytes_1	GO:0006119	57	-0.37187797	-1.425026	0.043396227	0.17068635	1	987	tags=39%, list=21%, signal=48%	NA	NA	NA	NA	NA
Astrocytes_1	GO:0006139	1547	-0.26045105	-1.4290259	0	0.16763665	1	1084	tags=27%, list=23%, signal=23%	NA	NA	NA	NA	NA
Astrocytes_1	GO:0006139	1547	-0.26045105	-1.4290259	0	0.16763665	1	1084	tags=27%, list=23%, signal=23%	NA	NA	NA	NA	NA
Astrocytes_1	GO:0006140	38	0.2614365	0.9227274	0.5897436	0.81901956	1	241	tags=13%, list=5%, signal=14%	NA	NA	NA	NA	NA
Astrocytes_1	GO:0006140	38	0.2614365	0.9227274	0.5897436	0.81901956	1	241	tags=13%, list=5%, signal=14%	NA	NA	NA	NA	NA
Astrocytes_1	GO:0006163	195	-0.3007297	-1.391655	0.01633987	0.1796798	1	987	tags=33%, list=21%, signal=40%	NA	NA	NA	NA	NA
Astrocytes_1	GO:0006163	195	-0.3007297	-1.391655	0.01633987	0.1796798	1	987	tags=33%, list=21%, signal=40%	NA	NA	NA	NA	NA
Astrocytes_1	GO:0006164	95	-0.31250584	-1.2997465	0.06779661	0.2338941	1	931	tags=34%, list=19%, signal=41%	NA	NA	NA	NA	NA
Astrocytes_1	GO:0006164	95	-0.31250584	-1.2997465	0.06779661	0.2338941	1	931	tags=34%, list=19%, signal=41%	NA	NA	NA	NA	NA
Astrocytes_1	GO:0006165	35	-0.44708464	-1.5214195	0.04227941	0.12288995	1	796	tags=40%, list=17%, signal=48%	NA	NA	NA	NA	NA
Astrocytes_1	GO:0006165	35	-0.44708464	-1.5214195	0.04227941	0.12288995	1	796	tags=40%, list=17%, signal=48%	NA	NA	NA	NA	NA
Astrocytes_1	GO:0006259	266	-0.22101055	-1.0642142	0.3034591	0.5045396	1	770	tags=18%, list=16%, signal=20%	NA	NA	NA	NA	NA
Astrocytes_1	GO:0006259	266	-0.22101055	-1.0642142	0.3034591	0.5045396	1	770	tags=18%, list=16%, signal=20%	NA	NA	NA	NA	NA
Astrocytes_1	GO:0006260	64	-0.14861272	-0.5720562	0.9927928	0.9968655	1	514	tags=11%, list=11%, signal=12%	NA	NA	NA	NA	NA
Astrocytes_1	GO:0006260	64	-0.14861272	-0.5720562	0.9927928	0.9968655	1	514	tags=11%, list=11%, signal=12%	NA	NA	NA	NA	NA
Astrocytes_1	GO:0006275	33	-0.20635732	-0.6937405	0.9082734	0.9772913	1	1101	tags=24%, list=23%, signal=31%	NA	NA	NA	NA	NA
Astrocytes_1	GO:0006275	33	-0.20635732	-0.6937405	0.9082734	0.9772913	1	1101	tags=24%, list=23%, signal=31%	NA	NA	NA	NA	NA
Astrocytes_1	GO:0006281	136	-0.25299156	-1.1219279	0.23639455	0.4141536	1	991	tags=25%, list=21%, signal=31%	NA	NA	NA	NA	NA
Astrocytes_1	GO:0006281	136	-0.25299156	-1.1219279	0.23639455	0.4141536	1	991	tags=25%, list=21%, signal=31%	NA	NA	NA	NA	NA
Astrocytes_1	GO:0006282	41	-0.36878583	-1.3104913	0.10861423	0.22658423	1	989	tags=37%, list=21%, signal=46%	NA	NA	NA	NA	NA
Astrocytes_1	GO:0006282	41	-0.36878583	-1.3104913	0.10861423	0.22658423	1	989	tags=37%, list=21%, signal=46%	NA	NA	NA	NA	NA
Astrocytes_1	GO:0006302	56	-0.34052825	-1.2750723	0.14539006	0.2534907	1	991	tags=27%, list=21%, signal=33%	NA	NA	NA	NA	NA
Astrocytes_1	GO:0006302	56	-0.34052825	-1.2750723	0.14539006	0.2534907	1	991	tags=27%, list=21%, signal=33%	NA	NA	NA	NA	NA
Astrocytes_1	GO:0006310	59	-0.31508493	-1.2003018	0.19281663	0.3192249	1	989	tags=27%, list=21%, signal=34%	NA	NA	NA	NA	NA
Astrocytes_1	GO:0006310	59	-0.31508493	-1.2003018	0.19281663	0.3192249	1	989	tags=27%, list=21%, signal=34%	NA	NA	NA	NA	NA
Astrocytes_1	GO:0006323	49	-0.27348268	-0.999751	0.45833334	0.6196691	1	1537	tags=45%, list=32%, signal=65%	NA	NA	NA	NA	NA
Astrocytes_1	GO:0006323	49	-0.27348268	-0.999751	0.45833334	0.6196691	1	1537	tags=45%, list=32%, signal=65%	NA	NA	NA	NA	NA
Astrocytes_1	GO:0006325	267	-0.18065299	-0.8627921	0.8336026	0.8504874	1	1012	tags=19%, list=21%, signal=23%	NA	NA	NA	NA	NA
Astrocytes_1	GO:0006325	267	-0.18065299	-0.8627921	0.8336026	0.8504874	1	1012	tags=19%, list=21%, signal=23%	NA	NA	NA	NA	NA
Astrocytes_1	GO:0006333	51	-0.16659589	-0.6008981	0.9897084	0.9946908	1	1012	tags=24%, list=21%, signal=29%	NA	NA	NA	NA	NA
Astrocytes_1	GO:0006333	51	-0.16659589	-0.6008981	0.9897084	0.9946908	1	1012	tags=24%, list=21%, signal=29%	NA	NA	NA	NA	NA
Astrocytes_1	GO:0006338	60	0.25042048	0.99865085	0.45861298	0.7202677	1	457	tags=17%, list=10%, signal=18%	NA	NA	NA	NA	NA
Astrocytes_1	GO:0006338	60	0.25042048	0.99865085	0.45861298	0.7202677	1	457	tags=17%, list=10%, signal=18%	NA	NA	NA	NA	NA
Astrocytes_1	GO:0006342	32	-0.23691383	-0.78913593	0.78202677	0.9249413	1	968	tags=28%, list=20%, signal=35%	NA	NA	NA	NA	NA
Astrocytes_1	GO:0006342	32	-0.23691383	-0.78913593	0.78202677	0.9249413	1	968	tags=28%, list=20%, signal=35%	NA	NA	NA	NA	NA
Astrocytes_1	GO:0006351	888	-0.25184932	-1.339887	0	0.20431028	1	1045	tags=26%, list=22%, signal=27%	NA	NA	NA	NA	NA
Astrocytes_1	GO:0006351	888	-0.25184932	-1.339887	0	0.20431028	1	1045	tags=26%, list=22%, signal=27%	NA	NA	NA	NA	NA
Astrocytes_1	GO:0006352	38	-0.3870006	-1.3586626	0.096363634	0.1956553	1	683	tags=26%, list=14%, signal=30%	NA	NA	NA	NA	NA
Astrocytes_1	GO:0006352	38	-0.3870006	-1.3586626	0.096363634	0.1956553	1	683	tags=26%, list=14%, signal=30%	NA	NA	NA	NA	NA
Astrocytes_1	GO:0006355	859	-0.2533409	-1.3422585	0.0013623978	0.2049765	1	1045	tags=26%, list=22%, signal=27%	NA	NA	NA	NA	NA
Astrocytes_1	GO:0006355	859	-0.2533409	-1.3422585	0.0013623978	0.2049765	1	1045	tags=26%, list=22%, signal=27%	NA	NA	NA	NA	NA
Astrocytes_1	GO:0006357	639	-0.2945523	-1.5302063	0	0.1209077	1	968	tags=27%, list=20%, signal=29%	NA	NA	NA	NA	NA
Astrocytes_1	GO:0006357	639	-0.2945523	-1.5302063	0	0.1209077	1	968	tags=27%, list=20%, signal=29%	NA	NA	NA	NA	NA
Astrocytes_1	GO:0006364	61	-0.2233677	-0.8558384	0.71480805	0.8598787	1	673	tags=18%, list=14%, signal=21%	NA	NA	NA	NA	NA
Astrocytes_1	GO:0006364	61	-0.2233677	-0.8558384	0.71480805	0.8598787	1	673	tags=18%, list=14%, signal=21%	NA	NA	NA	NA	NA
Astrocytes_1	GO:0006366	664	-0.29060155	-1.5112156	0	0.12681134	1	968	tags=26%, list=20%, signal=28%	NA	NA	NA	NA	NA
Astrocytes_1	GO:0006366	664	-0.29060155	-1.5112156	0	0.12681134	1	968	tags=26%, list=20%, signal=28%	NA	NA	NA	NA	NA
Astrocytes_1	GO:0006396	330	-0.22519295	-1.1052743	0.20615384	0.43600792	1	1122	tags=25%, list=23%, signal=30%	NA	NA	NA	NA	NA
Astrocytes_1	GO:0006396	330	-0.22519295	-1.1052743	0.20615384	0.43600792	1	1122	tags=25%, list=23%, signal=30%	NA	NA	NA	NA	NA
Astrocytes_1	GO:0006397	215	-0.23642804	-1.1069875	0.22370617	0.4345301	1	1255	tags=28%, list=26%, signal=36%	NA	NA	NA	NA	NA
Astrocytes_1	GO:0006397	215	-0.23642804	-1.1069875	0.22370617	0.4345301	1	1255	tags=28%, list=26%, signal=36%	NA	NA	NA	NA	NA
Astrocytes_1	GO:0006399	46	-0.28133014	-1.0188537	0.4301676	0.5877113	1	1573	tags=43%, list=33%, signal=64%	NA	NA	NA	NA	NA
Astrocytes_1	GO:0006399	46	-0.28133014	-1.0188537	0.4301676	0.5877113	1	1573	tags=43%, list=33%, signal=64%	NA	NA	NA	NA	NA
Astrocytes_1	GO:0006401	99	-0.4182414	-1.7529022	0	0.062478755	0.923	761	tags=25%, list=16%, signal=29%	NA	NA	NA	NA	NA
Astrocytes_1	GO:0006401	99	-0.4182414	-1.7529022	0	0.062478755	0.923	761	tags=25%, list=16%, signal=29%	NA	NA	NA	NA	NA
Astrocytes_1	GO:0006402	91	-0.41246367	-1.690656	0.0034305318	0.07606736	0.986	761	tags=24%, list=16%, signal=28%	NA	NA	NA	NA	NA
Astrocytes_1	GO:0006402	91	-0.41246367	-1.690656	0.0034305318	0.07606736	0.986	761	tags=24%, list=16%, signal=28%	NA	NA	NA	NA	NA
Astrocytes_1	GO:0006403	85	-0.258742	-1.0475849	0.3778559	0.53325015	1	744	tags=15%, list=15%, signal=18%	NA	NA	NA	NA	NA
Astrocytes_1	GO:0006403	85	-0.258742	-1.0475849	0.3778559	0.53325015	1	744	tags=15%, list=15%, signal=18%	NA	NA	NA	NA	NA
Astrocytes_1	GO:0006405	38	0.19079372	0.6941958	0.937355	0.98971075	1	771	tags=18%, list=16%, signal=22%	NA	NA	NA	NA	NA
Astrocytes_1	GO:0006405	38	0.19079372	0.6941958	0.937355	0.98971075	1	771	tags=18%, list=16%, signal=22%	NA	NA	NA	NA	NA
Astrocytes_1	GO:0006412	327	-0.19307825	-0.9428849	0.6184012	0.7276147	1	1371	tags=32%, list=29%, signal=42%	NA	NA	NA	NA	NA
Astrocytes_1	GO:0006412	327	-0.19307825	-0.9428849	0.6184012	0.7276147	1	1371	tags=32%, list=29%, signal=42%	NA	NA	NA	NA	NA
Astrocytes_1	GO:0006413	66	-0.24377792	-0.9546892	0.53736657	0.7075967	1	711	tags=15%, list=15%, signal=18%	NA	NA	NA	NA	NA
Astrocytes_1	GO:0006413	66	-0.24377792	-0.9546892	0.53736657	0.7075967	1	711	tags=15%, list=15%, signal=18%	NA	NA	NA	NA	NA
Astrocytes_1	GO:0006417	163	-0.34080032	-1.5270126	0.003327787	0.12189114	1	1371	tags=39%, list=29%, signal=53%	NA	NA	NA	NA	NA
Astrocytes_1	GO:0006417	163	-0.34080032	-1.5270126	0.003327787	0.12189114	1	1371	tags=39%, list=29%, signal=53%	NA	NA	NA	NA	NA
Astrocytes_1	GO:0006446	33	-0.41115445	-1.3973722	0.0754717	0.17766495	1	454	tags=15%, list=9%, signal=17%	NA	NA	NA	NA	NA
Astrocytes_1	GO:0006446	33	-0.41115445	-1.3973722	0.0754717	0.17766495	1	454	tags=15%, list=9%, signal=17%	NA	NA	NA	NA	NA
Astrocytes_1	GO:0006457	88	0.20453203	0.8830306	0.7054455	0.86600757	1	519	tags=16%, list=11%, signal=18%	NA	NA	NA	NA	NA
Astrocytes_1	GO:0006457	88	0.20453203	0.8830306	0.7054455	0.86600757	1	519	tags=16%, list=11%, signal=18%	NA	NA	NA	NA	NA
Astrocytes_1	GO:0006464	1174	-0.19755207	-1.0690907	0.20439845	0.49593893	1	1009	tags=22%, list=21%, signal=21%	NA	NA	NA	NA	NA
Astrocytes_1	GO:0006464	1174	-0.19755207	-1.0690907	0.20439845	0.49593893	1	1009	tags=22%, list=21%, signal=21%	NA	NA	NA	NA	NA
Astrocytes_1	GO:0006468	550	-0.23493093	-1.2122768	0.03660322	0.30887276	1	847	tags=21%, list=18%, signal=22%	NA	NA	NA	NA	NA
Astrocytes_1	GO:0006468	550	-0.23493093	-1.2122768	0.03660322	0.30887276	1	847	tags=21%, list=18%, signal=22%	NA	NA	NA	NA	NA
Astrocytes_1	GO:0006469	71	-0.2282411	-0.9002791	0.63898915	0.8001593	1	666	tags=18%, list=14%, signal=21%	NA	NA	NA	NA	NA
Astrocytes_1	GO:0006469	71	-0.2282411	-0.9002791	0.63898915	0.8001593	1	666	tags=18%, list=14%, signal=21%	NA	NA	NA	NA	NA
Astrocytes_1	GO:0006470	105	-0.17624383	-0.74796206	0.91915643	0.9467902	1	1615	tags=40%, list=34%, signal=59%	NA	NA	NA	NA	NA
Astrocytes_1	GO:0006470	105	-0.17624383	-0.74796206	0.91915643	0.9467902	1	1615	tags=40%, list=34%, signal=59%	NA	NA	NA	NA	NA
Astrocytes_1	GO:0006473	79	-0.2097262	-0.8414003	0.7631103	0.8785387	1	804	tags=18%, list=17%, signal=21%	NA	NA	NA	NA	NA
Astrocytes_1	GO:0006473	79	-0.2097262	-0.8414003	0.7631103	0.8785387	1	804	tags=18%, list=17%, signal=21%	NA	NA	NA	NA	NA
Astrocytes_1	GO:0006475	60	-0.19669013	-0.7427774	0.8943782	0.9494389	1	725	tags=15%, list=15%, signal=17%	NA	NA	NA	NA	NA
Astrocytes_1	GO:0006475	60	-0.19669013	-0.7427774	0.8943782	0.9494389	1	725	tags=15%, list=15%, signal=17%	NA	NA	NA	NA	NA
Astrocytes_1	GO:0006476	35	-0.31198028	-1.0706723	0.3520871	0.49542943	1	271	tags=14%, list=6%, signal=15%	NA	NA	NA	NA	NA
Astrocytes_1	GO:0006476	35	-0.31198028	-1.0706723	0.3520871	0.49542943	1	271	tags=14%, list=6%, signal=15%	NA	NA	NA	NA	NA
Astrocytes_1	GO:0006479	70	-0.24455813	-0.95645034	0.5313589	0.70468134	1	746	tags=20%, list=16%, signal=23%	NA	NA	NA	NA	NA
Astrocytes_1	GO:0006479	70	-0.24455813	-0.95645034	0.5313589	0.70468134	1	746	tags=20%, list=16%, signal=23%	NA	NA	NA	NA	NA
Astrocytes_1	GO:0006486	65	0.35410273	1.4465034	0.023094688	0.24327846	1	907	tags=31%, list=19%, signal=37%	NA	NA	NA	NA	NA
Astrocytes_1	GO:0006486	65	0.35410273	1.4465034	0.023094688	0.24327846	1	907	tags=31%, list=19%, signal=37%	NA	NA	NA	NA	NA
Astrocytes_1	GO:0006497	38	0.33323088	1.2066659	0.19654427	0.5363529	1	1567	tags=58%, list=33%, signal=85%	NA	NA	NA	NA	NA
Astrocytes_1	GO:0006497	38	0.33323088	1.2066659	0.19654427	0.5363529	1	1567	tags=58%, list=33%, signal=85%	NA	NA	NA	NA	NA
Astrocytes_1	GO:0006508	548	-0.19049273	-0.9926211	0.4716981	0.6343306	1	764	tags=16%, list=16%, signal=17%	NA	NA	NA	NA	NA
Astrocytes_1	GO:0006508	548	-0.19049273	-0.9926211	0.4716981	0.6343306	1	764	tags=16%, list=16%, signal=17%	NA	NA	NA	NA	NA
Astrocytes_1	GO:0006511	289	-0.16936138	-0.81027496	0.9467276	0.9055357	1	1313	tags=28%, list=27%, signal=36%	NA	NA	NA	NA	NA
Astrocytes_1	GO:0006511	289	-0.16936138	-0.81027496	0.9467276	0.9055357	1	1313	tags=28%, list=27%, signal=36%	NA	NA	NA	NA	NA
Astrocytes_1	GO:0006518	401	0.18288143	0.96993977	0.5855263	0.75916	1	753	tags=19%, list=16%, signal=20%	NA	NA	NA	NA	NA
Astrocytes_1	GO:0006518	401	0.18288143	0.96993977	0.5855263	0.75916	1	753	tags=19%, list=16%, signal=20%	NA	NA	NA	NA	NA
Astrocytes_1	GO:0006520	95	-0.25817442	-1.0861598	0.29225352	0.46890086	1	1300	tags=38%, list=27%, signal=51%	NA	NA	NA	NA	NA
Astrocytes_1	GO:0006520	95	-0.25817442	-1.0861598	0.29225352	0.46890086	1	1300	tags=38%, list=27%, signal=51%	NA	NA	NA	NA	NA
Astrocytes_1	GO:0006575	63	-0.26466125	-1.0089787	0.43717727	0.6048188	1	611	tags=17%, list=13%, signal=20%	NA	NA	NA	NA	NA
Astrocytes_1	GO:0006575	63	-0.26466125	-1.0089787	0.43717727	0.6048188	1	611	tags=17%, list=13%, signal=20%	NA	NA	NA	NA	NA
Astrocytes_1	GO:0006605	133	0.19161661	0.88641554	0.7454068	0.86691934	1	1124	tags=26%, list=23%, signal=33%	NA	NA	NA	NA	NA
Astrocytes_1	GO:0006605	133	0.19161661	0.88641554	0.7454068	0.86691934	1	1124	tags=26%, list=23%, signal=33%	NA	NA	NA	NA	NA
Astrocytes_1	GO:0006606	64	-0.33121753	-1.268588	0.11794872	0.25861496	1	862	tags=23%, list=18%, signal=28%	NA	NA	NA	NA	NA
Astrocytes_1	GO:0006606	64	-0.33121753	-1.268588	0.11794872	0.25861496	1	862	tags=23%, list=18%, signal=28%	NA	NA	NA	NA	NA
Astrocytes_1	GO:0006611	59	-0.22102495	-0.8324331	0.77372265	0.8848244	1	980	tags=22%, list=20%, signal=27%	NA	NA	NA	NA	NA
Astrocytes_1	GO:0006611	59	-0.22102495	-0.8324331	0.77372265	0.8848244	1	980	tags=22%, list=20%, signal=27%	NA	NA	NA	NA	NA
Astrocytes_1	GO:0006612	48	0.26489773	1.005844	0.45327103	0.71136785	1	1035	tags=33%, list=22%, signal=42%	NA	NA	NA	NA	NA
Astrocytes_1	GO:0006612	48	0.26489773	1.005844	0.45327103	0.71136785	1	1035	tags=33%, list=22%, signal=42%	NA	NA	NA	NA	NA
Astrocytes_1	GO:0006626	43	0.17967184	0.66326004	0.9663158	0.9944948	1	586	tags=14%, list=12%, signal=16%	NA	NA	NA	NA	NA
Astrocytes_1	GO:0006626	43	0.17967184	0.66326004	0.9663158	0.9944948	1	586	tags=14%, list=12%, signal=16%	NA	NA	NA	NA	NA
Astrocytes_1	GO:0006629	364	0.25474745	1.3402472	0.009404388	0.3793708	1	1019	tags=30%, list=21%, signal=35%	NA	NA	NA	NA	NA
Astrocytes_1	GO:0006629	364	0.25474745	1.3402472	0.009404388	0.3793708	1	1019	tags=30%, list=21%, signal=35%	NA	NA	NA	NA	NA
Astrocytes_1	GO:0006631	122	-0.2709892	-1.1792622	0.16917923	0.3440085	1	889	tags=30%, list=18%, signal=36%	NA	NA	NA	NA	NA
Astrocytes_1	GO:0006631	122	-0.2709892	-1.1792622	0.16917923	0.3440085	1	889	tags=30%, list=18%, signal=36%	NA	NA	NA	NA	NA
Astrocytes_1	GO:0006633	46	0.30435976	1.1620587	0.2300885	0.54447013	1	272	tags=22%, list=6%, signal=23%	NA	NA	NA	NA	NA
Astrocytes_1	GO:0006633	46	0.30435976	1.1620587	0.2300885	0.54447013	1	272	tags=22%, list=6%, signal=23%	NA	NA	NA	NA	NA
Astrocytes_1	GO:0006635	35	-0.5373454	-1.8451214	0.0036764706	0.06567789	0.588	1047	tags=51%, list=22%, signal=65%	NA	NA	NA	NA	NA
Astrocytes_1	GO:0006635	35	-0.5373454	-1.8451214	0.0036764706	0.06567789	0.588	1047	tags=51%, list=22%, signal=65%	NA	NA	NA	NA	NA
Astrocytes_1	GO:0006637	38	0.29168764	1.050303	0.35950413	0.652289	1	1028	tags=37%, list=21%, signal=46%	NA	NA	NA	NA	NA
Astrocytes_1	GO:0006637	38	0.29168764	1.050303	0.35950413	0.652289	1	1028	tags=37%, list=21%, signal=46%	NA	NA	NA	NA	NA
Astrocytes_1	GO:0006638	36	0.32660118	1.1633285	0.23326133	0.5478826	1	1009	tags=36%, list=21%, signal=45%	NA	NA	NA	NA	NA
Astrocytes_1	GO:0006638	36	0.32660118	1.1633285	0.23326133	0.5478826	1	1009	tags=36%, list=21%, signal=45%	NA	NA	NA	NA	NA
Astrocytes_1	GO:0006639	35	0.28777918	1.0126538	0.43841335	0.70717174	1	1009	tags=34%, list=21%, signal=43%	NA	NA	NA	NA	NA
Astrocytes_1	GO:0006639	35	0.28777918	1.0126538	0.43841335	0.70717174	1	1009	tags=34%, list=21%, signal=43%	NA	NA	NA	NA	NA
Astrocytes_1	GO:0006643	49	0.26619315	1.0186201	0.43236715	0.6995612	1	967	tags=27%, list=20%, signal=33%	NA	NA	NA	NA	NA
Astrocytes_1	GO:0006643	49	0.26619315	1.0186201	0.43236715	0.6995612	1	967	tags=27%, list=20%, signal=33%	NA	NA	NA	NA	NA
Astrocytes_1	GO:0006644	115	0.33418736	1.4953382	0.014888338	0.21555853	1	668	tags=26%, list=14%, signal=30%	NA	NA	NA	NA	NA
Astrocytes_1	GO:0006644	115	0.33418736	1.4953382	0.014888338	0.21555853	1	668	tags=26%, list=14%, signal=30%	NA	NA	NA	NA	NA
Astrocytes_1	GO:0006650	79	0.24876791	1.056188	0.3261391	0.6482638	1	1009	tags=32%, list=21%, signal=39%	NA	NA	NA	NA	NA
Astrocytes_1	GO:0006650	79	0.24876791	1.056188	0.3261391	0.6482638	1	1009	tags=32%, list=21%, signal=39%	NA	NA	NA	NA	NA
Astrocytes_1	GO:0006665	37	0.26305848	0.9599621	0.5057208	0.76038635	1	641	tags=19%, list=13%, signal=22%	NA	NA	NA	NA	NA
Astrocytes_1	GO:0006665	37	0.26305848	0.9599621	0.5057208	0.76038635	1	641	tags=19%, list=13%, signal=22%	NA	NA	NA	NA	NA
Astrocytes_1	GO:0006694	49	0.49789652	1.8641878	0	0.021713015	0.382	518	tags=39%, list=11%, signal=43%	NA	NA	NA	NA	NA
Astrocytes_1	GO:0006694	49	0.49789652	1.8641878	0	0.021713015	0.382	518	tags=39%, list=11%, signal=43%	NA	NA	NA	NA	NA
Astrocytes_1	GO:0006725	1588	-0.25911188	-1.4174786	0	0.17180677	1	1084	tags=27%, list=23%, signal=23%	NA	NA	NA	NA	NA
Astrocytes_1	GO:0006725	1588	-0.25911188	-1.4174786	0	0.17180677	1	1084	tags=27%, list=23%, signal=23%	NA	NA	NA	NA	NA
Astrocytes_1	GO:0006732	132	-0.31163815	-1.3626817	0.043771043	0.1935004	1	878	tags=30%, list=18%, signal=35%	NA	NA	NA	NA	NA
Astrocytes_1	GO:0006732	132	-0.31163815	-1.3626817	0.043771043	0.1935004	1	878	tags=30%, list=18%, signal=35%	NA	NA	NA	NA	NA
Astrocytes_1	GO:0006733	69	-0.4292608	-1.6821104	0.0017421603	0.07718527	0.988	796	tags=36%, list=17%, signal=43%	NA	NA	NA	NA	NA
Astrocytes_1	GO:0006733	69	-0.4292608	-1.6821104	0.0017421603	0.07718527	0.988	796	tags=36%, list=17%, signal=43%	NA	NA	NA	NA	NA
Astrocytes_1	GO:0006753	236	-0.28632653	-1.3499286	0.009852217	0.20092177	1	987	tags=32%, list=21%, signal=39%	NA	NA	NA	NA	NA
Astrocytes_1	GO:0006753	236	-0.28632653	-1.3499286	0.009852217	0.20092177	1	987	tags=32%, list=21%, signal=39%	NA	NA	NA	NA	NA
Astrocytes_1	GO:0006754	52	-0.4754839	-1.7759858	0.0018281536	0.0606585	0.873	1054	tags=44%, list=22%, signal=56%	NA	NA	NA	NA	NA
Astrocytes_1	GO:0006754	52	-0.4754839	-1.7759858	0.0018281536	0.0606585	0.873	1054	tags=44%, list=22%, signal=56%	NA	NA	NA	NA	NA
Astrocytes_1	GO:0006790	109	-0.25241527	-1.0794858	0.28978226	0.479691	1	611	tags=19%, list=13%, signal=22%	NA	NA	NA	NA	NA
Astrocytes_1	GO:0006790	109	-0.25241527	-1.0794858	0.28978226	0.479691	1	611	tags=19%, list=13%, signal=22%	NA	NA	NA	NA	NA
Astrocytes_1	GO:0006793	963	-0.23362838	-1.2519163	0.010610079	0.2702009	1	1010	tags=25%, list=21%, signal=26%	NA	NA	NA	NA	NA
Astrocytes_1	GO:0006793	963	-0.23362838	-1.2519163	0.010610079	0.2702009	1	1010	tags=25%, list=21%, signal=26%	NA	NA	NA	NA	NA
Astrocytes_1	GO:0006796	956	-0.23350486	-1.2487179	0.006527415	0.2719531	1	1010	tags=25%, list=21%, signal=26%	NA	NA	NA	NA	NA
Astrocytes_1	GO:0006796	956	-0.23350486	-1.2487179	0.006527415	0.2719531	1	1010	tags=25%, list=21%, signal=26%	NA	NA	NA	NA	NA
Astrocytes_1	GO:0006807	2782	-0.22041014	-1.221912	0.0011587485	0.30084774	1	1011	tags=23%, list=21%, signal=12%	NA	NA	NA	NA	NA
Astrocytes_1	GO:0006807	2782	-0.22041014	-1.221912	0.0011587485	0.30084774	1	1011	tags=23%, list=21%, signal=12%	NA	NA	NA	NA	NA
Astrocytes_1	GO:0006810	1367	-0.17487273	-0.95473236	0.69210523	0.7079436	1	972	tags=20%, list=20%, signal=18%	NA	NA	NA	NA	NA
Astrocytes_1	GO:0006810	1367	-0.17487273	-0.95473236	0.69210523	0.7079436	1	972	tags=20%, list=20%, signal=18%	NA	NA	NA	NA	NA
Astrocytes_1	GO:0006811	378	-0.2604786	-1.3103421	0.016393442	0.2260362	1	946	tags=25%, list=20%, signal=29%	NA	NA	NA	NA	NA
Astrocytes_1	GO:0006811	378	-0.2604786	-1.3103421	0.016393442	0.2260362	1	946	tags=25%, list=20%, signal=29%	NA	NA	NA	NA	NA
Astrocytes_1	GO:0006812	275	-0.2805343	-1.3462995	0.012638231	0.20343648	1	1014	tags=28%, list=21%, signal=33%	NA	NA	NA	NA	NA
Astrocytes_1	GO:0006812	275	-0.2805343	-1.3462995	0.012638231	0.20343648	1	1014	tags=28%, list=21%, signal=33%	NA	NA	NA	NA	NA
Astrocytes_1	GO:0006813	52	-0.39852613	-1.48385	0.027272727	0.14140518	1	726	tags=27%, list=15%, signal=31%	NA	NA	NA	NA	NA
Astrocytes_1	GO:0006813	52	-0.39852613	-1.48385	0.027272727	0.14140518	1	726	tags=27%, list=15%, signal=31%	NA	NA	NA	NA	NA
Astrocytes_1	GO:0006814	54	-0.35091898	-1.2915518	0.09913044	0.24084134	1	660	tags=26%, list=14%, signal=30%	NA	NA	NA	NA	NA
Astrocytes_1	GO:0006814	54	-0.35091898	-1.2915518	0.09913044	0.24084134	1	660	tags=26%, list=14%, signal=30%	NA	NA	NA	NA	NA
Astrocytes_1	GO:0006816	92	-0.2775137	-1.1344727	0.20954004	0.399251	1	936	tags=27%, list=19%, signal=33%	NA	NA	NA	NA	NA
Astrocytes_1	GO:0006816	92	-0.2775137	-1.1344727	0.20954004	0.399251	1	936	tags=27%, list=19%, signal=33%	NA	NA	NA	NA	NA
Astrocytes_1	GO:0006820	127	0.21044922	0.96702856	0.5095694	0.76432294	1	702	tags=20%, list=15%, signal=22%	NA	NA	NA	NA	NA
Astrocytes_1	GO:0006820	127	0.21044922	0.96702856	0.5095694	0.76432294	1	702	tags=20%, list=15%, signal=22%	NA	NA	NA	NA	NA
Astrocytes_1	GO:0006836	77	0.27018344	1.1528591	0.20183486	0.5468756	1	669	tags=22%, list=14%, signal=25%	NA	NA	NA	NA	NA
Astrocytes_1	GO:0006836	77	0.27018344	1.1528591	0.20183486	0.5468756	1	669	tags=22%, list=14%, signal=25%	NA	NA	NA	NA	NA
Astrocytes_1	GO:0006839	88	-0.20466374	-0.8432809	0.78456014	0.87718856	1	1095	tags=25%, list=23%, signal=32%	NA	NA	NA	NA	NA
Astrocytes_1	GO:0006839	88	-0.20466374	-0.8432809	0.78456014	0.87718856	1	1095	tags=25%, list=23%, signal=32%	NA	NA	NA	NA	NA
Astrocytes_1	GO:0006865	40	0.47906834	1.7575884	0.0022624435	0.057346124	0.784	903	tags=43%, list=19%, signal=52%	NA	NA	NA	NA	NA
Astrocytes_1	GO:0006865	40	0.47906834	1.7575884	0.0022624435	0.057346124	0.784	903	tags=43%, list=19%, signal=52%	NA	NA	NA	NA	NA
Astrocytes_1	GO:0006869	75	-0.35470942	-1.4100085	0.042517006	0.17212766	1	364	tags=19%, list=8%, signal=20%	NA	NA	NA	NA	NA
Astrocytes_1	GO:0006869	75	-0.35470942	-1.4100085	0.042517006	0.17212766	1	364	tags=19%, list=8%, signal=20%	NA	NA	NA	NA	NA
Astrocytes_1	GO:0006873	156	-0.25475338	-1.1389446	0.18993506	0.39478078	1	1095	tags=28%, list=23%, signal=35%	NA	NA	NA	NA	NA
Astrocytes_1	GO:0006873	156	-0.25475338	-1.1389446	0.18993506	0.39478078	1	1095	tags=28%, list=23%, signal=35%	NA	NA	NA	NA	NA
Astrocytes_1	GO:0006874	95	0.21535641	0.94526786	0.564433	0.7822694	1	762	tags=21%, list=16%, signal=25%	NA	NA	NA	NA	NA
Astrocytes_1	GO:0006874	95	0.21535641	0.94526786	0.564433	0.7822694	1	762	tags=21%, list=16%, signal=25%	NA	NA	NA	NA	NA
Astrocytes_1	GO:0006875	135	-0.2909114	-1.2762451	0.0698052	0.252648	1	1095	tags=31%, list=23%, signal=39%	NA	NA	NA	NA	NA
Astrocytes_1	GO:0006875	135	-0.2909114	-1.2762451	0.0698052	0.252648	1	1095	tags=31%, list=23%, signal=39%	NA	NA	NA	NA	NA
Astrocytes_1	GO:0006886	427	-0.15135156	-0.7642248	0.99404764	0.93860894	1	1334	tags=26%, list=28%, signal=33%	NA	NA	NA	NA	NA
Astrocytes_1	GO:0006886	427	-0.15135156	-0.7642248	0.99404764	0.93860894	1	1334	tags=26%, list=28%, signal=33%	NA	NA	NA	NA	NA
Astrocytes_1	GO:0006887	107	0.22250818	1.0077304	0.42753622	0.71144587	1	802	tags=22%, list=17%, signal=26%	NA	NA	NA	NA	NA
Astrocytes_1	GO:0006887	107	0.22250818	1.0077304	0.42753622	0.71144587	1	802	tags=22%, list=17%, signal=26%	NA	NA	NA	NA	NA
Astrocytes_1	GO:0006888	74	0.19176298	0.8026039	0.85	0.9470125	1	1377	tags=32%, list=29%, signal=45%	NA	NA	NA	NA	NA
Astrocytes_1	GO:0006888	74	0.19176298	0.8026039	0.85	0.9470125	1	1377	tags=32%, list=29%, signal=45%	NA	NA	NA	NA	NA
Astrocytes_1	GO:0006892	49	-0.18689533	-0.6843509	0.9530075	0.98049265	1	1307	tags=29%, list=27%, signal=39%	NA	NA	NA	NA	NA
Astrocytes_1	GO:0006892	49	-0.18689533	-0.6843509	0.9530075	0.98049265	1	1307	tags=29%, list=27%, signal=39%	NA	NA	NA	NA	NA
Astrocytes_1	GO:0006893	32	-0.35040838	-1.1645482	0.25091577	0.36252663	1	1307	tags=41%, list=27%, signal=55%	NA	NA	NA	NA	NA
Astrocytes_1	GO:0006893	32	-0.35040838	-1.1645482	0.25091577	0.36252663	1	1307	tags=41%, list=27%, signal=55%	NA	NA	NA	NA	NA
Astrocytes_1	GO:0006897	228	-0.2161359	-1.0088805	0.40381557	0.60469157	1	377	tags=9%, list=8%, signal=10%	NA	NA	NA	NA	NA
Astrocytes_1	GO:0006897	228	-0.2161359	-1.0088805	0.40381557	0.60469157	1	377	tags=9%, list=8%, signal=10%	NA	NA	NA	NA	NA
Astrocytes_1	GO:0006898	92	-0.26601097	-1.0902119	0.31141868	0.46298948	1	307	tags=10%, list=6%, signal=10%	NA	NA	NA	NA	NA
Astrocytes_1	GO:0006898	92	-0.26601097	-1.0902119	0.31141868	0.46298948	1	307	tags=10%, list=6%, signal=10%	NA	NA	NA	NA	NA
Astrocytes_1	GO:0006900	34	-0.41360566	-1.4023693	0.06227758	0.17497213	1	1777	tags=56%, list=37%, signal=88%	NA	NA	NA	NA	NA
Astrocytes_1	GO:0006900	34	-0.41360566	-1.4023693	0.06227758	0.17497213	1	1777	tags=56%, list=37%, signal=88%	NA	NA	NA	NA	NA
Astrocytes_1	GO:0006906	33	-0.3635635	-1.2021058	0.20964749	0.31700215	1	327	tags=18%, list=7%, signal=19%	NA	NA	NA	NA	NA
Astrocytes_1	GO:0006906	33	-0.3635635	-1.2021058	0.20964749	0.31700215	1	327	tags=18%, list=7%, signal=19%	NA	NA	NA	NA	NA
Astrocytes_1	GO:0006909	56	0.19893408	0.7682062	0.8608491	0.9644311	1	1191	tags=30%, list=25%, signal=40%	NA	NA	NA	NA	NA
Astrocytes_1	GO:0006909	56	0.19893408	0.7682062	0.8608491	0.9644311	1	1191	tags=30%, list=25%, signal=40%	NA	NA	NA	NA	NA
Astrocytes_1	GO:0006913	129	-0.27369615	-1.2005497	0.13553719	0.31905565	1	980	tags=24%, list=20%, signal=29%	NA	NA	NA	NA	NA
Astrocytes_1	GO:0006913	129	-0.27369615	-1.2005497	0.13553719	0.31905565	1	980	tags=24%, list=20%, signal=29%	NA	NA	NA	NA	NA
Astrocytes_1	GO:0006914	162	-0.22640449	-1.0085939	0.42592594	0.6051246	1	880	tags=23%, list=18%, signal=28%	NA	NA	NA	NA	NA
Astrocytes_1	GO:0006914	162	-0.22640449	-1.0085939	0.42592594	0.6051246	1	880	tags=23%, list=18%, signal=28%	NA	NA	NA	NA	NA
Astrocytes_1	GO:0006915	629	-0.27182797	-1.4104842	0	0.17289305	1	645	tags=19%, list=13%, signal=19%	NA	NA	NA	NA	NA
Astrocytes_1	GO:0006915	629	-0.27182797	-1.4104842	0	0.17289305	1	645	tags=19%, list=13%, signal=19%	NA	NA	NA	NA	NA
Astrocytes_1	GO:0006928	606	-0.21975994	-1.1323539	0.12517782	0.4017774	1	911	tags=21%, list=19%, signal=23%	NA	NA	NA	NA	NA
Astrocytes_1	GO:0006928	606	-0.21975994	-1.1323539	0.12517782	0.4017774	1	911	tags=21%, list=19%, signal=23%	NA	NA	NA	NA	NA
Astrocytes_1	GO:0006935	140	0.2604621	1.2083775	0.105793454	0.53695846	1	1021	tags=27%, list=21%, signal=33%	NA	NA	NA	NA	NA
Astrocytes_1	GO:0006935	140	0.2604621	1.2083775	0.105793454	0.53695846	1	1021	tags=27%, list=21%, signal=33%	NA	NA	NA	NA	NA
Astrocytes_1	GO:0006936	62	-0.28957015	-1.133725	0.25	0.39979732	1	670	tags=26%, list=14%, signal=30%	NA	NA	NA	NA	NA
Astrocytes_1	GO:0006936	62	-0.28957015	-1.133725	0.25	0.39979732	1	670	tags=26%, list=14%, signal=30%	NA	NA	NA	NA	NA
Astrocytes_1	GO:0006937	35	0.28644067	1.0143843	0.43171805	0.7062673	1	1015	tags=37%, list=21%, signal=47%	NA	NA	NA	NA	NA
Astrocytes_1	GO:0006937	35	0.28644067	1.0143843	0.43171805	0.7062673	1	1015	tags=37%, list=21%, signal=47%	NA	NA	NA	NA	NA
Astrocytes_1	GO:0006941	34	-0.35394588	-1.168276	0.24731183	0.35789555	1	836	tags=29%, list=17%, signal=35%	NA	NA	NA	NA	NA
Astrocytes_1	GO:0006941	34	-0.35394588	-1.168276	0.24731183	0.35789555	1	836	tags=29%, list=17%, signal=35%	NA	NA	NA	NA	NA
Astrocytes_1	GO:0006950	974	-0.26390713	-1.407842	0	0.17258668	1	756	tags=20%, list=16%, signal=19%	NA	NA	NA	NA	NA
Astrocytes_1	GO:0006950	974	-0.26390713	-1.407842	0	0.17258668	1	756	tags=20%, list=16%, signal=19%	NA	NA	NA	NA	NA
Astrocytes_1	GO:0006952	282	-0.23615524	-1.1399565	0.14467409	0.3951775	1	755	tags=18%, list=16%, signal=21%	NA	NA	NA	NA	NA
Astrocytes_1	GO:0006952	282	-0.23615524	-1.1399565	0.14467409	0.3951775	1	755	tags=18%, list=16%, signal=21%	NA	NA	NA	NA	NA
Astrocytes_1	GO:0006954	129	-0.32313794	-1.4140018	0.010152284	0.17310993	1	320	tags=16%, list=7%, signal=17%	NA	NA	NA	NA	NA
Astrocytes_1	GO:0006954	129	-0.32313794	-1.4140018	0.010152284	0.17310993	1	320	tags=16%, list=7%, signal=17%	NA	NA	NA	NA	NA
Astrocytes_1	GO:0006955	248	-0.2157789	-1.0352244	0.37082067	0.55646837	1	1001	tags=24%, list=21%, signal=28%	NA	NA	NA	NA	NA
Astrocytes_1	GO:0006955	248	-0.2157789	-1.0352244	0.37082067	0.55646837	1	1001	tags=24%, list=21%, signal=28%	NA	NA	NA	NA	NA
Astrocytes_1	GO:0006974	237	-0.29167503	-1.389872	0.023584906	0.17982371	1	755	tags=21%, list=16%, signal=23%	NA	NA	NA	NA	NA
Astrocytes_1	GO:0006974	237	-0.29167503	-1.389872	0.023584906	0.17982371	1	755	tags=21%, list=16%, signal=23%	NA	NA	NA	NA	NA
Astrocytes_1	GO:0006979	155	-0.24761492	-1.1186813	0.2331081	0.4184618	1	647	tags=19%, list=13%, signal=22%	NA	NA	NA	NA	NA
Astrocytes_1	GO:0006979	155	-0.24761492	-1.1186813	0.2331081	0.4184618	1	647	tags=19%, list=13%, signal=22%	NA	NA	NA	NA	NA
Astrocytes_1	GO:0006986	51	-0.25612596	-0.9426248	0.55452865	0.7279023	1	460	tags=14%, list=10%, signal=15%	NA	NA	NA	NA	NA
Astrocytes_1	GO:0006986	51	-0.25612596	-0.9426248	0.55452865	0.7279023	1	460	tags=14%, list=10%, signal=15%	NA	NA	NA	NA	NA
Astrocytes_1	GO:0006996	1265	-0.19335754	-1.0477908	0.2782719	0.5330723	1	945	tags=20%, list=20%, signal=19%	NA	NA	NA	NA	NA
Astrocytes_1	GO:0006996	1265	-0.19335754	-1.0477908	0.2782719	0.5330723	1	945	tags=20%, list=20%, signal=19%	NA	NA	NA	NA	NA
Astrocytes_1	GO:0006997	47	0.16372024	0.61344266	0.9748858	1	1	1183	tags=26%, list=25%, signal=34%	NA	NA	NA	NA	NA
Astrocytes_1	GO:0006997	47	0.16372024	0.61344266	0.9748858	1	1	1183	tags=26%, list=25%, signal=34%	NA	NA	NA	NA	NA
Astrocytes_1	GO:0007005	214	-0.19509675	-0.90770155	0.6977492	0.7869188	1	937	tags=21%, list=19%, signal=26%	NA	NA	NA	NA	NA
Astrocytes_1	GO:0007005	214	-0.19509675	-0.90770155	0.6977492	0.7869188	1	937	tags=21%, list=19%, signal=26%	NA	NA	NA	NA	NA
Astrocytes_1	GO:0007006	53	-0.29300964	-1.0857153	0.3117338	0.46968582	1	937	tags=28%, list=19%, signal=35%	NA	NA	NA	NA	NA
Astrocytes_1	GO:0007006	53	-0.29300964	-1.0857153	0.3117338	0.46968582	1	937	tags=28%, list=19%, signal=35%	NA	NA	NA	NA	NA
Astrocytes_1	GO:0007010	408	-0.24258633	-1.2195804	0.045387994	0.302565	1	1213	tags=31%, list=25%, signal=37%	NA	NA	NA	NA	NA
Astrocytes_1	GO:0007010	408	-0.24258633	-1.2195804	0.045387994	0.302565	1	1213	tags=31%, list=25%, signal=37%	NA	NA	NA	NA	NA
Astrocytes_1	GO:0007015	148	-0.3427732	-1.5262578	0.0016025641	0.122230515	1	573	tags=24%, list=12%, signal=27%	NA	NA	NA	NA	NA
Astrocytes_1	GO:0007015	148	-0.3427732	-1.5262578	0.0016025641	0.122230515	1	573	tags=24%, list=12%, signal=27%	NA	NA	NA	NA	NA
Astrocytes_1	GO:0007017	233	-0.20588738	-0.9797425	0.50554675	0.6590122	1	958	tags=21%, list=20%, signal=25%	NA	NA	NA	NA	NA
Astrocytes_1	GO:0007017	233	-0.20588738	-0.9797425	0.50554675	0.6590122	1	958	tags=21%, list=20%, signal=25%	NA	NA	NA	NA	NA
Astrocytes_1	GO:0007018	91	-0.25490147	-1.0523654	0.35204083	0.5265026	1	840	tags=16%, list=17%, signal=20%	NA	NA	NA	NA	NA
Astrocytes_1	GO:0007018	91	-0.25490147	-1.0523654	0.35204083	0.5265026	1	840	tags=16%, list=17%, signal=20%	NA	NA	NA	NA	NA
Astrocytes_1	GO:0007029	30	-0.31389353	-1.0114794	0.43838027	0.60139394	1	865	tags=27%, list=18%, signal=32%	NA	NA	NA	NA	NA
Astrocytes_1	GO:0007029	30	-0.31389353	-1.0114794	0.43838027	0.60139394	1	865	tags=27%, list=18%, signal=32%	NA	NA	NA	NA	NA
Astrocytes_1	GO:0007030	57	-0.14943516	-0.5676193	0.9930556	0.9967847	1	1330	tags=28%, list=28%, signal=38%	NA	NA	NA	NA	NA
Astrocytes_1	GO:0007030	57	-0.14943516	-0.5676193	0.9930556	0.9967847	1	1330	tags=28%, list=28%, signal=38%	NA	NA	NA	NA	NA
Astrocytes_1	GO:0007033	79	0.23160112	0.97377723	0.5093023	0.75568616	1	976	tags=27%, list=20%, signal=33%	NA	NA	NA	NA	NA
Astrocytes_1	GO:0007033	79	0.23160112	0.97377723	0.5093023	0.75568616	1	976	tags=27%, list=20%, signal=33%	NA	NA	NA	NA	NA
Astrocytes_1	GO:0007034	70	0.28872648	1.196199	0.16129032	0.54230005	1	608	tags=21%, list=13%, signal=24%	NA	NA	NA	NA	NA
Astrocytes_1	GO:0007034	70	0.28872648	1.196199	0.16129032	0.54230005	1	608	tags=21%, list=13%, signal=24%	NA	NA	NA	NA	NA
Astrocytes_1	GO:0007041	46	0.29659417	1.12239	0.26950353	0.58770657	1	608	tags=24%, list=13%, signal=27%	NA	NA	NA	NA	NA
Astrocytes_1	GO:0007041	46	0.29659417	1.12239	0.26950353	0.58770657	1	608	tags=24%, list=13%, signal=27%	NA	NA	NA	NA	NA
Astrocytes_1	GO:0007043	35	-0.323074	-1.0999047	0.29982364	0.44499758	1	936	tags=31%, list=19%, signal=39%	NA	NA	NA	NA	NA
Astrocytes_1	GO:0007043	35	-0.323074	-1.0999047	0.29982364	0.44499758	1	936	tags=31%, list=19%, signal=39%	NA	NA	NA	NA	NA
Astrocytes_1	GO:0007044	42	-0.2202114	-0.7913556	0.797491	0.92304486	1	1155	tags=31%, list=24%, signal=40%	NA	NA	NA	NA	NA
Astrocytes_1	GO:0007044	42	-0.2202114	-0.7913556	0.797491	0.92304486	1	1155	tags=31%, list=24%, signal=40%	NA	NA	NA	NA	NA
Astrocytes_1	GO:0007045	38	-0.18567209	-0.6486587	0.9591078	0.9877715	1	1155	tags=29%, list=24%, signal=38%	NA	NA	NA	NA	NA
Astrocytes_1	GO:0007045	38	-0.18567209	-0.6486587	0.9591078	0.9877715	1	1155	tags=29%, list=24%, signal=38%	NA	NA	NA	NA	NA
Astrocytes_1	GO:0007049	535	-0.22368555	-1.1427668	0.10274964	0.39257258	1	1058	tags=24%, list=22%, signal=27%	NA	NA	NA	NA	NA
Astrocytes_1	GO:0007049	535	-0.22368555	-1.1427668	0.10274964	0.39257258	1	1058	tags=24%, list=22%, signal=27%	NA	NA	NA	NA	NA
Astrocytes_1	GO:0007050	50	-0.32124287	-1.1925864	0.1861702	0.3272045	1	347	tags=22%, list=7%, signal=23%	NA	NA	NA	NA	NA
Astrocytes_1	GO:0007050	50	-0.32124287	-1.1925864	0.1861702	0.3272045	1	347	tags=22%, list=7%, signal=23%	NA	NA	NA	NA	NA
Astrocytes_1	GO:0007051	58	-0.2206234	-0.8372277	0.771836	0.8826035	1	1129	tags=29%, list=23%, signal=38%	NA	NA	NA	NA	NA
Astrocytes_1	GO:0007051	58	-0.2206234	-0.8372277	0.771836	0.8826035	1	1129	tags=29%, list=23%, signal=38%	NA	NA	NA	NA	NA
Astrocytes_1	GO:0007052	38	-0.26657972	-0.9137913	0.5860806	0.78134835	1	1129	tags=29%, list=23%, signal=38%	NA	NA	NA	NA	NA
Astrocytes_1	GO:0007052	38	-0.26657972	-0.9137913	0.5860806	0.78134835	1	1129	tags=29%, list=23%, signal=38%	NA	NA	NA	NA	NA
Astrocytes_1	GO:0007059	102	-0.33919033	-1.4366627	0.016694492	0.16435808	1	1172	tags=32%, list=24%, signal=42%	NA	NA	NA	NA	NA
Astrocytes_1	GO:0007059	102	-0.33919033	-1.4366627	0.016694492	0.16435808	1	1172	tags=32%, list=24%, signal=42%	NA	NA	NA	NA	NA
Astrocytes_1	GO:0007088	58	0.24850547	0.9855287	0.49773756	0.7459474	1	571	tags=14%, list=12%, signal=15%	NA	NA	NA	NA	NA
Astrocytes_1	GO:0007088	58	0.24850547	0.9855287	0.49773756	0.7459474	1	571	tags=14%, list=12%, signal=15%	NA	NA	NA	NA	NA
Astrocytes_1	GO:0007093	34	0.47623566	1.682276	0.013274336	0.10809911	0.97	629	tags=26%, list=13%, signal=30%	NA	NA	NA	NA	NA
Astrocytes_1	GO:0007093	34	0.47623566	1.682276	0.013274336	0.10809911	0.97	629	tags=26%, list=13%, signal=30%	NA	NA	NA	NA	NA
Astrocytes_1	GO:0007098	32	-0.376455	-1.2564528	0.14855072	0.26962888	1	1325	tags=31%, list=28%, signal=43%	NA	NA	NA	NA	NA
Astrocytes_1	GO:0007098	32	-0.376455	-1.2564528	0.14855072	0.26962888	1	1325	tags=31%, list=28%, signal=43%	NA	NA	NA	NA	NA
Astrocytes_1	GO:0007154	1442	-0.22775953	-1.2344124	0.0024813896	0.28698844	1	679	tags=17%, list=14%, signal=14%	NA	NA	NA	NA	NA
Astrocytes_1	GO:0007154	1442	-0.22775953	-1.2344124	0.0024813896	0.28698844	1	679	tags=17%, list=14%, signal=14%	NA	NA	NA	NA	NA
Astrocytes_1	GO:0007155	332	0.21458724	1.1121938	0.16374269	0.5903544	1	1184	tags=32%, list=25%, signal=39%	NA	NA	NA	NA	NA
Astrocytes_1	GO:0007155	332	0.21458724	1.1121938	0.16374269	0.5903544	1	1184	tags=32%, list=25%, signal=39%	NA	NA	NA	NA	NA
Astrocytes_1	GO:0007159	63	-0.3864866	-1.4912003	0.036777582	0.13939539	1	413	tags=22%, list=9%, signal=24%	NA	NA	NA	NA	NA
Astrocytes_1	GO:0007159	63	-0.3864866	-1.4912003	0.036777582	0.13939539	1	413	tags=22%, list=9%, signal=24%	NA	NA	NA	NA	NA
Astrocytes_1	GO:0007160	66	-0.19516498	-0.76307446	0.8794326	0.9382367	1	1014	tags=24%, list=21%, signal=30%	NA	NA	NA	NA	NA
Astrocytes_1	GO:0007160	66	-0.19516498	-0.76307446	0.8794326	0.9382367	1	1014	tags=24%, list=21%, signal=30%	NA	NA	NA	NA	NA
Astrocytes_1	GO:0007162	76	-0.2776173	-1.1075972	0.28620103	0.43415657	1	860	tags=24%, list=18%, signal=28%	NA	NA	NA	NA	NA
Astrocytes_1	GO:0007162	76	-0.2776173	-1.1075972	0.28620103	0.43415657	1	860	tags=24%, list=18%, signal=28%	NA	NA	NA	NA	NA
Astrocytes_1	GO:0007163	98	-0.24177289	-0.9946241	0.45699832	0.63112575	1	936	tags=26%, list=19%, signal=31%	NA	NA	NA	NA	NA
Astrocytes_1	GO:0007163	98	-0.24177289	-0.9946241	0.45699832	0.63112575	1	936	tags=26%, list=19%, signal=31%	NA	NA	NA	NA	NA
Astrocytes_1	GO:0007165	1293	-0.22689582	-1.2286674	0.010062893	0.29370123	1	679	tags=17%, list=14%, signal=14%	NA	NA	NA	NA	NA
Astrocytes_1	GO:0007165	1293	-0.22689582	-1.2286674	0.010062893	0.29370123	1	679	tags=17%, list=14%, signal=14%	NA	NA	NA	NA	NA
Astrocytes_1	GO:0007166	650	0.21286102	1.1765475	0.017006803	0.55235827	1	1021	tags=27%, list=21%, signal=29%	NA	NA	NA	NA	NA
Astrocytes_1	GO:0007166	650	0.21286102	1.1765475	0.017006803	0.55235827	1	1021	tags=27%, list=21%, signal=29%	NA	NA	NA	NA	NA
Astrocytes_1	GO:0007167	292	0.23569018	1.2146877	0.034946237	0.53217787	1	1014	tags=29%, list=21%, signal=34%	NA	NA	NA	NA	NA
Astrocytes_1	GO:0007167	292	0.23569018	1.2146877	0.034946237	0.53217787	1	1014	tags=29%, list=21%, signal=34%	NA	NA	NA	NA	NA
Astrocytes_1	GO:0007169	194	0.30218878	1.4842553	0.002688172	0.21439308	1	1014	tags=35%, list=21%, signal=43%	NA	NA	NA	NA	NA
Astrocytes_1	GO:0007169	194	0.30218878	1.4842553	0.002688172	0.21439308	1	1014	tags=35%, list=21%, signal=43%	NA	NA	NA	NA	NA
Astrocytes_1	GO:0007173	37	0.3592135	1.3079503	0.13013698	0.4430308	1	1090	tags=32%, list=23%, signal=42%	NA	NA	NA	NA	NA
Astrocytes_1	GO:0007173	37	0.3592135	1.3079503	0.13013698	0.4430308	1	1090	tags=32%, list=23%, signal=42%	NA	NA	NA	NA	NA
Astrocytes_1	GO:0007178	106	-0.2431552	-1.0419241	0.36068377	0.54166883	1	1001	tags=26%, list=21%, signal=33%	NA	NA	NA	NA	NA
Astrocytes_1	GO:0007178	106	-0.2431552	-1.0419241	0.36068377	0.54166883	1	1001	tags=26%, list=21%, signal=33%	NA	NA	NA	NA	NA
Astrocytes_1	GO:0007179	61	-0.19138601	-0.727274	0.9137324	0.958493	1	432	tags=13%, list=9%, signal=14%	NA	NA	NA	NA	NA
Astrocytes_1	GO:0007179	61	-0.19138601	-0.727274	0.9137324	0.958493	1	432	tags=13%, list=9%, signal=14%	NA	NA	NA	NA	NA
Astrocytes_1	GO:0007186	123	0.25433737	1.1515076	0.1904762	0.5463927	1	964	tags=29%, list=20%, signal=36%	NA	NA	NA	NA	NA
Astrocytes_1	GO:0007186	123	0.25433737	1.1515076	0.1904762	0.5463927	1	964	tags=29%, list=20%, signal=36%	NA	NA	NA	NA	NA
Astrocytes_1	GO:0007187	40	0.3557544	1.2834778	0.115879826	0.45958355	1	1311	tags=50%, list=27%, signal=68%	NA	NA	NA	NA	NA
Astrocytes_1	GO:0007187	40	0.3557544	1.2834778	0.115879826	0.45958355	1	1311	tags=50%, list=27%, signal=68%	NA	NA	NA	NA	NA
Astrocytes_1	GO:0007188	38	0.3301932	1.2024015	0.18322296	0.5407147	1	224	tags=16%, list=5%, signal=16%	NA	NA	NA	NA	NA
Astrocytes_1	GO:0007188	38	0.3301932	1.2024015	0.18322296	0.5407147	1	224	tags=16%, list=5%, signal=16%	NA	NA	NA	NA	NA
Astrocytes_1	GO:0007204	51	0.31544045	1.248234	0.13777778	0.49420533	1	450	tags=22%, list=9%, signal=24%	NA	NA	NA	NA	NA
Astrocytes_1	GO:0007204	51	0.31544045	1.248234	0.13777778	0.49420533	1	450	tags=22%, list=9%, signal=24%	NA	NA	NA	NA	NA
Astrocytes_1	GO:0007219	58	0.26112416	1.0367755	0.38390803	0.6772691	1	571	tags=21%, list=12%, signal=23%	NA	NA	NA	NA	NA
Astrocytes_1	GO:0007219	58	0.26112416	1.0367755	0.38390803	0.6772691	1	571	tags=21%, list=12%, signal=23%	NA	NA	NA	NA	NA
Astrocytes_1	GO:0007224	44	0.30526975	1.159272	0.22197309	0.5434114	1	972	tags=36%, list=20%, signal=45%	NA	NA	NA	NA	NA
Astrocytes_1	GO:0007224	44	0.30526975	1.159272	0.22197309	0.5434114	1	972	tags=36%, list=20%, signal=45%	NA	NA	NA	NA	NA
Astrocytes_1	GO:0007249	57	-0.4311006	-1.6289642	0.010948905	0.08974267	1	649	tags=26%, list=13%, signal=30%	NA	NA	NA	NA	NA
Astrocytes_1	GO:0007249	57	-0.4311006	-1.6289642	0.010948905	0.08974267	1	649	tags=26%, list=13%, signal=30%	NA	NA	NA	NA	NA
Astrocytes_1	GO:0007254	63	-0.2346647	-0.9140832	0.60695654	0.7810299	1	459	tags=14%, list=10%, signal=16%	NA	NA	NA	NA	NA
Astrocytes_1	GO:0007254	63	-0.2346647	-0.9140832	0.60695654	0.7810299	1	459	tags=14%, list=10%, signal=16%	NA	NA	NA	NA	NA
Astrocytes_1	GO:0007259	31	-0.2301765	-0.76456517	0.83423424	0.9387838	1	1288	tags=35%, list=27%, signal=48%	NA	NA	NA	NA	NA
Astrocytes_1	GO:0007259	31	-0.2301765	-0.76456517	0.83423424	0.9387838	1	1288	tags=35%, list=27%, signal=48%	NA	NA	NA	NA	NA
Astrocytes_1	GO:0007264	190	-0.2076971	-0.96417785	0.53630364	0.6865302	1	1330	tags=33%, list=28%, signal=43%	NA	NA	NA	NA	NA
Astrocytes_1	GO:0007264	190	-0.2076971	-0.96417785	0.53630364	0.6865302	1	1330	tags=33%, list=28%, signal=43%	NA	NA	NA	NA	NA
Astrocytes_1	GO:0007265	163	-0.1731746	-0.7831752	0.9424704	0.9283389	1	1260	tags=29%, list=26%, signal=39%	NA	NA	NA	NA	NA
Astrocytes_1	GO:0007265	163	-0.1731746	-0.7831752	0.9424704	0.9283389	1	1260	tags=29%, list=26%, signal=39%	NA	NA	NA	NA	NA
Astrocytes_1	GO:0007266	66	0.29584503	1.1975528	0.18119267	0.5440301	1	851	tags=30%, list=18%, signal=36%	NA	NA	NA	NA	NA
Astrocytes_1	GO:0007266	66	0.29584503	1.1975528	0.18119267	0.5440301	1	851	tags=30%, list=18%, signal=36%	NA	NA	NA	NA	NA
Astrocytes_1	GO:0007267	445	-0.21941616	-1.1150314	0.18345864	0.42476967	1	1007	tags=24%, list=21%, signal=28%	NA	NA	NA	NA	NA
Astrocytes_1	GO:0007267	445	-0.21941616	-1.1150314	0.18345864	0.42476967	1	1007	tags=24%, list=21%, signal=28%	NA	NA	NA	NA	NA
Astrocytes_1	GO:0007268	213	-0.21041252	-0.9880973	0.47435898	0.6439393	1	908	tags=22%, list=19%, signal=26%	NA	NA	NA	NA	NA
Astrocytes_1	GO:0007268	213	-0.21041252	-0.9880973	0.47435898	0.6439393	1	908	tags=22%, list=19%, signal=26%	NA	NA	NA	NA	NA
Astrocytes_1	GO:0007269	51	0.28723675	1.0964023	0.27668846	0.6062357	1	669	tags=25%, list=14%, signal=29%	NA	NA	NA	NA	NA
Astrocytes_1	GO:0007269	51	0.28723675	1.0964023	0.27668846	0.6062357	1	669	tags=25%, list=14%, signal=29%	NA	NA	NA	NA	NA
Astrocytes_1	GO:0007272	52	0.32624823	1.2454813	0.147343	0.4997141	1	805	tags=33%, list=17%, signal=39%	NA	NA	NA	NA	NA
Astrocytes_1	GO:0007272	52	0.32624823	1.2454813	0.147343	0.4997141	1	805	tags=33%, list=17%, signal=39%	NA	NA	NA	NA	NA
Astrocytes_1	GO:0007275	1466	-0.23048814	-1.2598479	0.0012578616	0.26593897	1	1032	tags=24%, list=21%, signal=22%	NA	NA	NA	NA	NA
Astrocytes_1	GO:0007275	1466	-0.23048814	-1.2598479	0.0012578616	0.26593897	1	1032	tags=24%, list=21%, signal=22%	NA	NA	NA	NA	NA
Astrocytes_1	GO:0007276	150	-0.20650001	-0.9215524	0.62153345	0.77032775	1	584	tags=15%, list=12%, signal=16%	NA	NA	NA	NA	NA
Astrocytes_1	GO:0007276	150	-0.20650001	-0.9215524	0.62153345	0.77032775	1	584	tags=15%, list=12%, signal=16%	NA	NA	NA	NA	NA
Astrocytes_1	GO:0007281	61	0.21303181	0.85684896	0.72035795	0.8956552	1	1417	tags=36%, list=29%, signal=50%	NA	NA	NA	NA	NA
Astrocytes_1	GO:0007281	61	0.21303181	0.85684896	0.72035795	0.8956552	1	1417	tags=36%, list=29%, signal=50%	NA	NA	NA	NA	NA
Astrocytes_1	GO:0007283	108	-0.20174481	-0.8547	0.7680141	0.8606298	1	755	tags=17%, list=16%, signal=19%	NA	NA	NA	NA	NA
Astrocytes_1	GO:0007283	108	-0.20174481	-0.8547	0.7680141	0.8606298	1	755	tags=17%, list=16%, signal=19%	NA	NA	NA	NA	NA
Astrocytes_1	GO:0007286	31	0.21605483	0.739233	0.8688172	0.9804662	1	1682	tags=48%, list=35%, signal=74%	NA	NA	NA	NA	NA
Astrocytes_1	GO:0007286	31	0.21605483	0.739233	0.8688172	0.9804662	1	1682	tags=48%, list=35%, signal=74%	NA	NA	NA	NA	NA
Astrocytes_1	GO:0007292	32	0.28594583	1.0065893	0.44147843	0.7104545	1	718	tags=28%, list=15%, signal=33%	NA	NA	NA	NA	NA
Astrocytes_1	GO:0007292	32	0.28594583	1.0065893	0.44147843	0.7104545	1	718	tags=28%, list=15%, signal=33%	NA	NA	NA	NA	NA
Astrocytes_1	GO:0007346	182	0.22393742	1.0835755	0.2593583	0.62616664	1	1060	tags=26%, list=22%, signal=33%	NA	NA	NA	NA	NA
Astrocytes_1	GO:0007346	182	0.22393742	1.0835755	0.2593583	0.62616664	1	1060	tags=26%, list=22%, signal=33%	NA	NA	NA	NA	NA
Astrocytes_1	GO:0007369	54	-0.21499448	-0.8061537	0.8120301	0.9090322	1	631	tags=15%, list=13%, signal=17%	NA	NA	NA	NA	NA
Astrocytes_1	GO:0007369	54	-0.21499448	-0.8061537	0.8120301	0.9090322	1	631	tags=15%, list=13%, signal=17%	NA	NA	NA	NA	NA
Astrocytes_1	GO:0007389	99	-0.20467192	-0.8664945	0.7327434	0.8467081	1	1193	tags=30%, list=25%, signal=39%	NA	NA	NA	NA	NA
Astrocytes_1	GO:0007389	99	-0.20467192	-0.8664945	0.7327434	0.8467081	1	1193	tags=30%, list=25%, signal=39%	NA	NA	NA	NA	NA
Astrocytes_1	GO:0007399	783	-0.21854402	-1.1485287	0.09128631	0.38415098	1	1029	tags=25%, list=21%, signal=26%	NA	NA	NA	NA	NA
Astrocytes_1	GO:0007399	783	-0.21854402	-1.1485287	0.09128631	0.38415098	1	1029	tags=25%, list=21%, signal=26%	NA	NA	NA	NA	NA
Astrocytes_1	GO:0007405	30	0.32344303	1.1000249	0.32815966	0.604232	1	1095	tags=40%, list=23%, signal=51%	NA	NA	NA	NA	NA
Astrocytes_1	GO:0007405	30	0.32344303	1.1000249	0.32815966	0.604232	1	1095	tags=40%, list=23%, signal=51%	NA	NA	NA	NA	NA
Astrocytes_1	GO:0007409	178	0.27042258	1.2988029	0.037333332	0.4455523	1	908	tags=24%, list=19%, signal=29%	NA	NA	NA	NA	NA
Astrocytes_1	GO:0007409	178	0.27042258	1.2988029	0.037333332	0.4455523	1	908	tags=24%, list=19%, signal=29%	NA	NA	NA	NA	NA
Astrocytes_1	GO:0007411	76	0.33490714	1.4186642	0.03712297	0.27076265	1	1021	tags=30%, list=21%, signal=38%	NA	NA	NA	NA	NA
Astrocytes_1	GO:0007411	76	0.33490714	1.4186642	0.03712297	0.27076265	1	1021	tags=30%, list=21%, signal=38%	NA	NA	NA	NA	NA
Astrocytes_1	GO:0007416	67	0.2816412	1.1626519	0.20422535	0.547573	1	1085	tags=34%, list=23%, signal=44%	NA	NA	NA	NA	NA
Astrocytes_1	GO:0007416	67	0.2816412	1.1626519	0.20422535	0.547573	1	1085	tags=34%, list=23%, signal=44%	NA	NA	NA	NA	NA
Astrocytes_1	GO:0007417	304	-0.23765834	-1.1574992	0.12520064	0.3721996	1	401	tags=13%, list=8%, signal=13%	NA	NA	NA	NA	NA
Astrocytes_1	GO:0007417	304	-0.23765834	-1.1574992	0.12520064	0.3721996	1	401	tags=13%, list=8%, signal=13%	NA	NA	NA	NA	NA
Astrocytes_1	GO:0007420	221	0.21211931	1.0452355	0.29855072	0.66305447	1	1137	tags=32%, list=24%, signal=40%	NA	NA	NA	NA	NA
Astrocytes_1	GO:0007420	221	0.21211931	1.0452355	0.29855072	0.66305447	1	1137	tags=32%, list=24%, signal=40%	NA	NA	NA	NA	NA
Astrocytes_1	GO:0007423	160	0.21598652	1.0244459	0.40526316	0.69087416	1	1174	tags=34%, list=24%, signal=43%	NA	NA	NA	NA	NA
Astrocytes_1	GO:0007423	160	0.21598652	1.0244459	0.40526316	0.69087416	1	1174	tags=34%, list=24%, signal=43%	NA	NA	NA	NA	NA
Astrocytes_1	GO:0007498	41	-0.20749947	-0.72367615	0.900369	0.9606619	1	631	tags=15%, list=13%, signal=17%	NA	NA	NA	NA	NA
Astrocytes_1	GO:0007498	41	-0.20749947	-0.72367615	0.900369	0.9606619	1	631	tags=15%, list=13%, signal=17%	NA	NA	NA	NA	NA
Astrocytes_1	GO:0007507	182	0.18652229	0.90601766	0.73803526	0.8517996	1	964	tags=24%, list=20%, signal=28%	NA	NA	NA	NA	NA
Astrocytes_1	GO:0007507	182	0.18652229	0.90601766	0.73803526	0.8517996	1	964	tags=24%, list=20%, signal=28%	NA	NA	NA	NA	NA
Astrocytes_1	GO:0007517	130	-0.27106124	-1.1792276	0.15497553	0.34368002	1	670	tags=23%, list=14%, signal=26%	NA	NA	NA	NA	NA
Astrocytes_1	GO:0007517	130	-0.27106124	-1.1792276	0.15497553	0.34368002	1	670	tags=23%, list=14%, signal=26%	NA	NA	NA	NA	NA
Astrocytes_1	GO:0007519	68	-0.3624466	-1.4151658	0.038251366	0.17294443	1	1128	tags=44%, list=23%, signal=57%	NA	NA	NA	NA	NA
Astrocytes_1	GO:0007519	68	-0.3624466	-1.4151658	0.038251366	0.17294443	1	1128	tags=44%, list=23%, signal=57%	NA	NA	NA	NA	NA
Astrocytes_1	GO:0007548	70	-0.2992799	-1.1739389	0.18470149	0.350563	1	632	tags=23%, list=13%, signal=26%	NA	NA	NA	NA	NA
Astrocytes_1	GO:0007548	70	-0.2992799	-1.1739389	0.18470149	0.350563	1	632	tags=23%, list=13%, signal=26%	NA	NA	NA	NA	NA
Astrocytes_1	GO:0007565	43	-0.26357397	-0.9552821	0.49454546	0.70717573	1	968	tags=30%, list=20%, signal=38%	NA	NA	NA	NA	NA
Astrocytes_1	GO:0007565	43	-0.26357397	-0.9552821	0.49454546	0.70717573	1	968	tags=30%, list=20%, signal=38%	NA	NA	NA	NA	NA
Astrocytes_1	GO:0007568	67	-0.24769022	-0.969861	0.50281423	0.6773072	1	1383	tags=39%, list=29%, signal=54%	NA	NA	NA	NA	NA
Astrocytes_1	GO:0007568	67	-0.24769022	-0.969861	0.50281423	0.6773072	1	1383	tags=39%, list=29%, signal=54%	NA	NA	NA	NA	NA
Astrocytes_1	GO:0007569	37	-0.23337539	-0.7978085	0.75977653	0.91760784	1	1459	tags=46%, list=30%, signal=65%	NA	NA	NA	NA	NA
Astrocytes_1	GO:0007569	37	-0.23337539	-0.7978085	0.75977653	0.91760784	1	1459	tags=46%, list=30%, signal=65%	NA	NA	NA	NA	NA
Astrocytes_1	GO:0007584	32	-0.36743772	-1.2117592	0.20892857	0.30794692	1	544	tags=25%, list=11%, signal=28%	NA	NA	NA	NA	NA
Astrocytes_1	GO:0007584	32	-0.36743772	-1.2117592	0.20892857	0.30794692	1	544	tags=25%, list=11%, signal=28%	NA	NA	NA	NA	NA
Astrocytes_1	GO:0007600	83	0.35205382	1.4844127	0.021428572	0.21793735	1	1014	tags=40%, list=21%, signal=50%	NA	NA	NA	NA	NA
Astrocytes_1	GO:0007600	83	0.35205382	1.4844127	0.021428572	0.21793735	1	1014	tags=40%, list=21%, signal=50%	NA	NA	NA	NA	NA
Astrocytes_1	GO:0007610	206	-0.21035002	-0.9823892	0.50158226	0.6538482	1	569	tags=17%, list=12%, signal=18%	NA	NA	NA	NA	NA
Astrocytes_1	GO:0007610	206	-0.21035002	-0.9823892	0.50158226	0.6538482	1	569	tags=17%, list=12%, signal=18%	NA	NA	NA	NA	NA
Astrocytes_1	GO:0007611	90	0.22214244	0.96452945	0.562341	0.762966	1	1157	tags=34%, list=24%, signal=45%	NA	NA	NA	NA	NA
Astrocytes_1	GO:0007611	90	0.22214244	0.96452945	0.562341	0.762966	1	1157	tags=34%, list=24%, signal=45%	NA	NA	NA	NA	NA
Astrocytes_1	GO:0007612	52	0.26766437	1.0356761	0.3923767	0.6755511	1	1157	tags=40%, list=24%, signal=53%	NA	NA	NA	NA	NA
Astrocytes_1	GO:0007612	52	0.26766437	1.0356761	0.3923767	0.6755511	1	1157	tags=40%, list=24%, signal=53%	NA	NA	NA	NA	NA
Astrocytes_1	GO:0007613	39	-0.27836508	-0.9701357	0.49103943	0.67793334	1	641	tags=23%, list=13%, signal=26%	NA	NA	NA	NA	NA
Astrocytes_1	GO:0007613	39	-0.27836508	-0.9701357	0.49103943	0.67793334	1	641	tags=23%, list=13%, signal=26%	NA	NA	NA	NA	NA
Astrocytes_1	GO:0007623	83	-0.37475112	-1.5272844	0.012658228	0.122173265	1	1287	tags=42%, list=27%, signal=57%	NA	NA	NA	NA	NA
Astrocytes_1	GO:0007623	83	-0.37475112	-1.5272844	0.012658228	0.122173265	1	1287	tags=42%, list=27%, signal=57%	NA	NA	NA	NA	NA
Astrocytes_1	GO:0007626	79	0.23408319	0.98123556	0.49756098	0.74939334	1	1047	tags=29%, list=22%, signal=37%	NA	NA	NA	NA	NA
Astrocytes_1	GO:0007626	79	0.23408319	0.98123556	0.49756098	0.74939334	1	1047	tags=29%, list=22%, signal=37%	NA	NA	NA	NA	NA
Astrocytes_1	GO:0008013	34	-0.371314	-1.2508974	0.15798923	0.27120885	1	374	tags=18%, list=8%, signal=19%	NA	NA	NA	NA	NA
Astrocytes_1	GO:0008013	34	-0.371314	-1.2508974	0.15798923	0.27120885	1	374	tags=18%, list=8%, signal=19%	NA	NA	NA	NA	NA
Astrocytes_1	GO:0008015	120	-0.29457548	-1.2716033	0.07190636	0.25601643	1	660	tags=23%, list=14%, signal=26%	NA	NA	NA	NA	NA
Astrocytes_1	GO:0008015	120	-0.29457548	-1.2716033	0.07190636	0.25601643	1	660	tags=23%, list=14%, signal=26%	NA	NA	NA	NA	NA
Astrocytes_1	GO:0008016	47	-0.4078656	-1.4693711	0.043327555	0.1466802	1	798	tags=34%, list=17%, signal=40%	NA	NA	NA	NA	NA
Astrocytes_1	GO:0008016	47	-0.4078656	-1.4693711	0.043327555	0.1466802	1	798	tags=34%, list=17%, signal=40%	NA	NA	NA	NA	NA
Astrocytes_1	GO:0008017	78	-0.33173782	-1.3355634	0.05595668	0.20693593	1	1179	tags=41%, list=25%, signal=53%	NA	NA	NA	NA	NA
Astrocytes_1	GO:0008017	78	-0.33173782	-1.3355634	0.05595668	0.20693593	1	1179	tags=41%, list=25%, signal=53%	NA	NA	NA	NA	NA
Astrocytes_1	GO:0008021	88	0.18775019	0.8136147	0.8581731	0.9395942	1	1017	tags=24%, list=21%, signal=30%	NA	NA	NA	NA	NA
Astrocytes_1	GO:0008021	88	0.18775019	0.8136147	0.8581731	0.9395942	1	1017	tags=24%, list=21%, signal=30%	NA	NA	NA	NA	NA
Astrocytes_1	GO:0008022	98	-0.39292634	-1.6553793	0.0035149385	0.08771094	0.998	742	tags=31%, list=15%, signal=35%	NA	NA	NA	NA	NA
Astrocytes_1	GO:0008022	98	-0.39292634	-1.6553793	0.0035149385	0.08771094	0.998	742	tags=31%, list=15%, signal=35%	NA	NA	NA	NA	NA
Astrocytes_1	GO:0008037	42	0.3298323	1.2306763	0.16094421	0.5228792	1	778	tags=31%, list=16%, signal=37%	NA	NA	NA	NA	NA
Astrocytes_1	GO:0008037	42	0.3298323	1.2306763	0.16094421	0.5228792	1	778	tags=31%, list=16%, signal=37%	NA	NA	NA	NA	NA
Astrocytes_1	GO:0008047	155	-0.22368546	-1.0060275	0.4431631	0.60873675	1	629	tags=17%, list=13%, signal=19%	NA	NA	NA	NA	NA
Astrocytes_1	GO:0008047	155	-0.22368546	-1.0060275	0.4431631	0.60873675	1	629	tags=17%, list=13%, signal=19%	NA	NA	NA	NA	NA
Astrocytes_1	GO:0008064	73	-0.32656965	-1.298601	0.083769634	0.23409978	1	1101	tags=30%, list=23%, signal=38%	NA	NA	NA	NA	NA
Astrocytes_1	GO:0008064	73	-0.32656965	-1.298601	0.083769634	0.23409978	1	1101	tags=30%, list=23%, signal=38%	NA	NA	NA	NA	NA
Astrocytes_1	GO:0008080	35	-0.273489	-0.93553257	0.5391459	0.74081606	1	1156	tags=34%, list=24%, signal=45%	NA	NA	NA	NA	NA
Astrocytes_1	GO:0008080	35	-0.273489	-0.93553257	0.5391459	0.74081606	1	1156	tags=34%, list=24%, signal=45%	NA	NA	NA	NA	NA
Astrocytes_1	GO:0008088	44	-0.35199675	-1.271399	0.13686131	0.25596568	1	68	tags=5%, list=1%, signal=5%	NA	NA	NA	NA	NA
Astrocytes_1	GO:0008088	44	-0.35199675	-1.271399	0.13686131	0.25596568	1	68	tags=5%, list=1%, signal=5%	NA	NA	NA	NA	NA
Astrocytes_1	GO:0008092	330	-0.28088987	-1.384055	0.013196481	0.18260442	1	983	tags=27%, list=20%, signal=32%	NA	NA	NA	NA	NA
Astrocytes_1	GO:0008092	330	-0.28088987	-1.384055	0.013196481	0.18260442	1	983	tags=27%, list=20%, signal=32%	NA	NA	NA	NA	NA
Astrocytes_1	GO:0008104	998	-0.15961346	-0.8547582	0.97757256	0.86103517	1	1372	tags=29%, list=29%, signal=32%	NA	NA	NA	NA	NA
Astrocytes_1	GO:0008104	998	-0.15961346	-0.8547582	0.97757256	0.86103517	1	1372	tags=29%, list=29%, signal=32%	NA	NA	NA	NA	NA
Astrocytes_1	GO:0008134	285	-0.383553	-1.8550763	0	0.06643703	0.551	856	tags=30%, list=18%, signal=35%	NA	NA	NA	NA	NA
Astrocytes_1	GO:0008134	285	-0.383553	-1.8550763	0	0.06643703	0.551	856	tags=30%, list=18%, signal=35%	NA	NA	NA	NA	NA
Astrocytes_1	GO:0008135	53	0.24552236	0.97030264	0.51082253	0.759579	1	534	tags=17%, list=11%, signal=19%	NA	NA	NA	NA	NA
Astrocytes_1	GO:0008135	53	0.24552236	0.97030264	0.51082253	0.759579	1	534	tags=17%, list=11%, signal=19%	NA	NA	NA	NA	NA
Astrocytes_1	GO:0008144	498	-0.22045967	-1.1269305	0.12903225	0.40885162	1	869	tags=21%, list=18%, signal=23%	NA	NA	NA	NA	NA
Astrocytes_1	GO:0008144	498	-0.22045967	-1.1269305	0.12903225	0.40885162	1	869	tags=21%, list=18%, signal=23%	NA	NA	NA	NA	NA
Astrocytes_1	GO:0008154	80	-0.29958415	-1.190909	0.16784452	0.32900035	1	1101	tags=30%, list=23%, signal=38%	NA	NA	NA	NA	NA
Astrocytes_1	GO:0008154	80	-0.29958415	-1.190909	0.16784452	0.32900035	1	1101	tags=30%, list=23%, signal=38%	NA	NA	NA	NA	NA
Astrocytes_1	GO:0008168	51	-0.27418724	-1.0063144	0.43202978	0.6086967	1	323	tags=16%, list=7%, signal=17%	NA	NA	NA	NA	NA
Astrocytes_1	GO:0008168	51	-0.27418724	-1.0063144	0.43202978	0.6086967	1	323	tags=16%, list=7%, signal=17%	NA	NA	NA	NA	NA
Astrocytes_1	GO:0008194	35	0.2506629	0.9131514	0.6096491	0.83938706	1	97	tags=9%, list=2%, signal=9%	NA	NA	NA	NA	NA
Astrocytes_1	GO:0008194	35	0.2506629	0.9131514	0.6096491	0.83938706	1	97	tags=9%, list=2%, signal=9%	NA	NA	NA	NA	NA
Astrocytes_1	GO:0008201	39	0.40851796	1.4734424	0.0246085	0.22954422	1	1014	tags=41%, list=21%, signal=52%	NA	NA	NA	NA	NA
Astrocytes_1	GO:0008201	39	0.40851796	1.4734424	0.0246085	0.22954422	1	1014	tags=41%, list=21%, signal=52%	NA	NA	NA	NA	NA
Astrocytes_1	GO:0008202	89	0.37244108	1.5920229	0.0025	0.12602837	1	356	tags=26%, list=7%, signal=27%	NA	NA	NA	NA	NA
Astrocytes_1	GO:0008202	89	0.37244108	1.5920229	0.0025	0.12602837	1	356	tags=26%, list=7%, signal=27%	NA	NA	NA	NA	NA
Astrocytes_1	GO:0008203	54	0.4877372	1.9066489	0	0.014339811	0.253	518	tags=39%, list=11%, signal=43%	NA	NA	NA	NA	NA
Astrocytes_1	GO:0008203	54	0.4877372	1.9066489	0	0.014339811	0.253	518	tags=39%, list=11%, signal=43%	NA	NA	NA	NA	NA
Astrocytes_1	GO:0008213	70	-0.24455813	-0.965147	0.5318021	0.68456155	1	746	tags=20%, list=16%, signal=23%	NA	NA	NA	NA	NA
Astrocytes_1	GO:0008213	70	-0.24455813	-0.965147	0.5318021	0.68456155	1	746	tags=20%, list=16%, signal=23%	NA	NA	NA	NA	NA
Astrocytes_1	GO:0008217	40	-0.3652225	-1.2865982	0.13556337	0.24613826	1	482	tags=25%, list=10%, signal=28%	NA	NA	NA	NA	NA
Astrocytes_1	GO:0008217	40	-0.3652225	-1.2865982	0.13556337	0.24613826	1	482	tags=25%, list=10%, signal=28%	NA	NA	NA	NA	NA
Astrocytes_1	GO:0008219	696	-0.26166326	-1.3671176	0	0.19266924	1	645	tags=19%, list=13%, signal=18%	NA	NA	NA	NA	NA
Astrocytes_1	GO:0008219	696	-0.26166326	-1.3671176	0	0.19266924	1	645	tags=19%, list=13%, signal=18%	NA	NA	NA	NA	NA
Astrocytes_1	GO:0008233	139	-0.22708482	-1.000219	0.44758734	0.61872905	1	678	tags=17%, list=14%, signal=20%	NA	NA	NA	NA	NA
Astrocytes_1	GO:0008233	139	-0.22708482	-1.000219	0.44758734	0.61872905	1	678	tags=17%, list=14%, signal=20%	NA	NA	NA	NA	NA
Astrocytes_1	GO:0008234	48	-0.2617885	-0.9578106	0.5107527	0.7010459	1	669	tags=21%, list=14%, signal=24%	NA	NA	NA	NA	NA
Astrocytes_1	GO:0008234	48	-0.2617885	-0.9578106	0.5107527	0.7010459	1	669	tags=21%, list=14%, signal=24%	NA	NA	NA	NA	NA
Astrocytes_1	GO:0008237	40	-0.30508375	-1.0822551	0.32391715	0.4751725	1	1020	tags=33%, list=21%, signal=41%	NA	NA	NA	NA	NA
Astrocytes_1	GO:0008237	40	-0.30508375	-1.0822551	0.32391715	0.4751725	1	1020	tags=33%, list=21%, signal=41%	NA	NA	NA	NA	NA
Astrocytes_1	GO:0008270	205	-0.22373512	-1.0326892	0.37873754	0.562203	1	1071	tags=27%, list=22%, signal=34%	NA	NA	NA	NA	NA
Astrocytes_1	GO:0008270	205	-0.22373512	-1.0326892	0.37873754	0.562203	1	1071	tags=27%, list=22%, signal=34%	NA	NA	NA	NA	NA
Astrocytes_1	GO:0008276	33	-0.37785333	-1.2778459	0.12333966	0.25164548	1	323	tags=21%, list=7%, signal=23%	NA	NA	NA	NA	NA
Astrocytes_1	GO:0008276	33	-0.37785333	-1.2778459	0.12333966	0.25164548	1	323	tags=21%, list=7%, signal=23%	NA	NA	NA	NA	NA
Astrocytes_1	GO:0008277	42	-0.34576574	-1.232529	0.16448598	0.28962708	1	533	tags=21%, list=11%, signal=24%	NA	NA	NA	NA	NA
Astrocytes_1	GO:0008277	42	-0.34576574	-1.232529	0.16448598	0.28962708	1	533	tags=21%, list=11%, signal=24%	NA	NA	NA	NA	NA
Astrocytes_1	GO:0008283	584	-0.24847288	-1.280197	0.00862069	0.24963558	1	632	tags=18%, list=13%, signal=18%	NA	NA	NA	NA	NA
Astrocytes_1	GO:0008283	584	-0.24847288	-1.280197	0.00862069	0.24963558	1	632	tags=18%, list=13%, signal=18%	NA	NA	NA	NA	NA
Astrocytes_1	GO:0008284	288	-0.19674498	-0.95621294	0.58832806	0.7049425	1	632	tags=16%, list=13%, signal=18%	NA	NA	NA	NA	NA
Astrocytes_1	GO:0008284	288	-0.19674498	-0.95621294	0.58832806	0.7049425	1	632	tags=16%, list=13%, signal=18%	NA	NA	NA	NA	NA
Astrocytes_1	GO:0008285	208	-0.28851387	-1.3400806	0.037671234	0.20519815	1	460	tags=18%, list=10%, signal=19%	NA	NA	NA	NA	NA
Astrocytes_1	GO:0008285	208	-0.28851387	-1.3400806	0.037671234	0.20519815	1	460	tags=18%, list=10%, signal=19%	NA	NA	NA	NA	NA
Astrocytes_1	GO:0008286	52	-0.3069933	-1.1638764	0.21015762	0.36322057	1	610	tags=23%, list=13%, signal=26%	NA	NA	NA	NA	NA
Astrocytes_1	GO:0008286	52	-0.3069933	-1.1638764	0.21015762	0.36322057	1	610	tags=23%, list=13%, signal=26%	NA	NA	NA	NA	NA
Astrocytes_1	GO:0008287	30	-0.2488796	-0.8140326	0.73800737	0.90187705	1	1571	tags=40%, list=33%, signal=59%	NA	NA	NA	NA	NA
Astrocytes_1	GO:0008287	30	-0.2488796	-0.8140326	0.73800737	0.90187705	1	1571	tags=40%, list=33%, signal=59%	NA	NA	NA	NA	NA
Astrocytes_1	GO:0008289	212	-0.21486056	-1.0013224	0.45320198	0.617278	1	944	tags=25%, list=20%, signal=30%	NA	NA	NA	NA	NA
Astrocytes_1	GO:0008289	212	-0.21486056	-1.0013224	0.45320198	0.617278	1	944	tags=25%, list=20%, signal=30%	NA	NA	NA	NA	NA
Astrocytes_1	GO:0008324	136	0.22877519	1.0509839	0.33894232	0.6536743	1	704	tags=21%, list=15%, signal=23%	NA	NA	NA	NA	NA
Astrocytes_1	GO:0008324	136	0.22877519	1.0509839	0.33894232	0.6536743	1	704	tags=21%, list=15%, signal=23%	NA	NA	NA	NA	NA
Astrocytes_1	GO:0008344	40	0.37458336	1.3613036	0.069565214	0.3408313	1	1001	tags=30%, list=21%, signal=38%	NA	NA	NA	NA	NA
Astrocytes_1	GO:0008344	40	0.37458336	1.3613036	0.069565214	0.3408313	1	1001	tags=30%, list=21%, signal=38%	NA	NA	NA	NA	NA
Astrocytes_1	GO:0008360	59	-0.202186	-0.75932777	0.884058	0.94106877	1	546	tags=17%, list=11%, signal=19%	NA	NA	NA	NA	NA
Astrocytes_1	GO:0008360	59	-0.202186	-0.75932777	0.884058	0.94106877	1	546	tags=17%, list=11%, signal=19%	NA	NA	NA	NA	NA
Astrocytes_1	GO:0008361	81	-0.18586943	-0.75071084	0.9192101	0.94583696	1	1383	tags=32%, list=29%, signal=44%	NA	NA	NA	NA	NA
Astrocytes_1	GO:0008361	81	-0.18586943	-0.75071084	0.9192101	0.94583696	1	1383	tags=32%, list=29%, signal=44%	NA	NA	NA	NA	NA
Astrocytes_1	GO:0008366	52	0.32624826	1.2607908	0.11264368	0.48752883	1	805	tags=33%, list=17%, signal=39%	NA	NA	NA	NA	NA
Astrocytes_1	GO:0008366	52	0.32624826	1.2607908	0.11264368	0.48752883	1	805	tags=33%, list=17%, signal=39%	NA	NA	NA	NA	NA
Astrocytes_1	GO:0008380	192	-0.24620068	-1.1386042	0.19327731	0.3951941	1	1255	tags=28%, list=26%, signal=37%	NA	NA	NA	NA	NA
Astrocytes_1	GO:0008380	192	-0.24620068	-1.1386042	0.19327731	0.3951941	1	1255	tags=28%, list=26%, signal=37%	NA	NA	NA	NA	NA
Astrocytes_1	GO:0008406	53	-0.32616732	-1.2101501	0.1903052	0.3099119	1	632	tags=25%, list=13%, signal=28%	NA	NA	NA	NA	NA
Astrocytes_1	GO:0008406	53	-0.32616732	-1.2101501	0.1903052	0.3099119	1	632	tags=25%, list=13%, signal=28%	NA	NA	NA	NA	NA
Astrocytes_1	GO:0008509	68	0.28022575	1.1374556	0.21681416	0.57124525	1	396	tags=18%, list=8%, signal=19%	NA	NA	NA	NA	NA
Astrocytes_1	GO:0008509	68	0.28022575	1.1374556	0.21681416	0.57124525	1	396	tags=18%, list=8%, signal=19%	NA	NA	NA	NA	NA
Astrocytes_1	GO:0008514	44	0.31637496	1.1830238	0.19501133	0.55340105	1	383	tags=20%, list=8%, signal=22%	NA	NA	NA	NA	NA
Astrocytes_1	GO:0008514	44	0.31637496	1.1830238	0.19501133	0.55340105	1	383	tags=20%, list=8%, signal=22%	NA	NA	NA	NA	NA
Astrocytes_1	GO:0008544	82	0.21518414	0.92131466	0.5938967	0.8200839	1	376	tags=13%, list=8%, signal=14%	NA	NA	NA	NA	NA
Astrocytes_1	GO:0008544	82	0.21518414	0.92131466	0.5938967	0.8200839	1	376	tags=13%, list=8%, signal=14%	NA	NA	NA	NA	NA
Astrocytes_1	GO:0008584	36	-0.41767794	-1.4429277	0.053113554	0.16191407	1	632	tags=31%, list=13%, signal=35%	NA	NA	NA	NA	NA
Astrocytes_1	GO:0008584	36	-0.41767794	-1.4429277	0.053113554	0.16191407	1	632	tags=31%, list=13%, signal=35%	NA	NA	NA	NA	NA
Astrocytes_1	GO:0008593	30	0.33907127	1.1723306	0.2258772	0.54418916	1	467	tags=23%, list=10%, signal=26%	NA	NA	NA	NA	NA
Astrocytes_1	GO:0008593	30	0.33907127	1.1723306	0.2258772	0.54418916	1	467	tags=23%, list=10%, signal=26%	NA	NA	NA	NA	NA
Astrocytes_1	GO:0008610	176	0.33072683	1.6046939	0	0.12178333	1	536	tags=25%, list=11%, signal=27%	NA	NA	NA	NA	NA
Astrocytes_1	GO:0008610	176	0.33072683	1.6046939	0	0.12178333	1	536	tags=25%, list=11%, signal=27%	NA	NA	NA	NA	NA
Astrocytes_1	GO:0008630	41	-0.33059663	-1.1825234	0.20658135	0.33974397	1	615	tags=24%, list=13%, signal=28%	NA	NA	NA	NA	NA
Astrocytes_1	GO:0008630	41	-0.33059663	-1.1825234	0.20658135	0.33974397	1	615	tags=24%, list=13%, signal=28%	NA	NA	NA	NA	NA
Astrocytes_1	GO:0008637	50	-0.28726554	-1.0756494	0.32402235	0.48540464	1	937	tags=30%, list=19%, signal=37%	NA	NA	NA	NA	NA
Astrocytes_1	GO:0008637	50	-0.28726554	-1.0756494	0.32402235	0.48540464	1	937	tags=30%, list=19%, signal=37%	NA	NA	NA	NA	NA
Astrocytes_1	GO:0008643	47	-0.48483816	-1.7496104	0.0034904014	0.06390007	0.929	482	tags=32%, list=10%, signal=35%	NA	NA	NA	NA	NA
Astrocytes_1	GO:0008643	47	-0.48483816	-1.7496104	0.0034904014	0.06390007	0.929	482	tags=32%, list=10%, signal=35%	NA	NA	NA	NA	NA
Astrocytes_1	GO:0008645	37	-0.48389414	-1.7234389	0.0036036037	0.07190015	0.972	482	tags=32%, list=10%, signal=36%	NA	NA	NA	NA	NA
Astrocytes_1	GO:0008645	37	-0.48389414	-1.7234389	0.0036036037	0.07190015	0.972	482	tags=32%, list=10%, signal=36%	NA	NA	NA	NA	NA
Astrocytes_1	GO:0008654	58	0.38716775	1.5345037	0.011210762	0.1722404	1	974	tags=36%, list=20%, signal=45%	NA	NA	NA	NA	NA
Astrocytes_1	GO:0008654	58	0.38716775	1.5345037	0.011210762	0.1722404	1	974	tags=36%, list=20%, signal=45%	NA	NA	NA	NA	NA
Astrocytes_1	GO:0008757	45	-0.26820165	-0.9686702	0.5383244	0.6790195	1	323	tags=16%, list=7%, signal=17%	NA	NA	NA	NA	NA
Astrocytes_1	GO:0008757	45	-0.26820165	-0.9686702	0.5383244	0.6790195	1	323	tags=16%, list=7%, signal=17%	NA	NA	NA	NA	NA
Astrocytes_1	GO:0009055	40	-0.25400338	-0.88669425	0.64791286	0.8202892	1	1124	tags=35%, list=23%, signal=45%	NA	NA	NA	NA	NA
Astrocytes_1	GO:0009055	40	-0.25400338	-0.88669425	0.64791286	0.8202892	1	1124	tags=35%, list=23%, signal=45%	NA	NA	NA	NA	NA
Astrocytes_1	GO:0009056	860	-0.23424655	-1.2445366	0.010568032	0.27681413	1	927	tags=22%, list=19%, signal=23%	NA	NA	NA	NA	NA
Astrocytes_1	GO:0009056	860	-0.23424655	-1.2445366	0.010568032	0.27681413	1	927	tags=22%, list=19%, signal=23%	NA	NA	NA	NA	NA
Astrocytes_1	GO:0009057	544	-0.217379	-1.1199065	0.14182344	0.41709903	1	764	tags=17%, list=16%, signal=18%	NA	NA	NA	NA	NA
Astrocytes_1	GO:0009057	544	-0.217379	-1.1199065	0.14182344	0.41709903	1	764	tags=17%, list=16%, signal=18%	NA	NA	NA	NA	NA
Astrocytes_1	GO:0009058	1699	-0.20137322	-1.1049273	0.100250624	0.4356781	1	1076	tags=24%, list=22%, signal=20%	NA	NA	NA	NA	NA
Astrocytes_1	GO:0009058	1699	-0.20137322	-1.1049273	0.100250624	0.4356781	1	1076	tags=24%, list=22%, signal=20%	NA	NA	NA	NA	NA
Astrocytes_1	GO:0009059	1373	-0.21156785	-1.1490784	0.042288557	0.38447398	1	1105	tags=25%, list=23%, signal=23%	NA	NA	NA	NA	NA
Astrocytes_1	GO:0009059	1373	-0.21156785	-1.1490784	0.042288557	0.38447398	1	1105	tags=25%, list=23%, signal=23%	NA	NA	NA	NA	NA
Astrocytes_1	GO:0009060	49	-0.37647864	-1.3821651	0.0745234	0.18296598	1	974	tags=37%, list=20%, signal=46%	NA	NA	NA	NA	NA
Astrocytes_1	GO:0009060	49	-0.37647864	-1.3821651	0.0745234	0.18296598	1	974	tags=37%, list=20%, signal=46%	NA	NA	NA	NA	NA
Astrocytes_1	GO:0009062	43	-0.50128675	-1.783475	0.003508772	0.05715244	0.847	1047	tags=49%, list=22%, signal=62%	NA	NA	NA	NA	NA
Astrocytes_1	GO:0009062	43	-0.50128675	-1.783475	0.003508772	0.05715244	0.847	1047	tags=49%, list=22%, signal=62%	NA	NA	NA	NA	NA
Astrocytes_1	GO:0009063	32	-0.28569943	-0.96635896	0.48306596	0.68276393	1	1079	tags=38%, list=22%, signal=48%	NA	NA	NA	NA	NA
Astrocytes_1	GO:0009063	32	-0.28569943	-0.96635896	0.48306596	0.68276393	1	1079	tags=38%, list=22%, signal=48%	NA	NA	NA	NA	NA
Astrocytes_1	GO:0009100	106	0.3448015	1.5455658	0.004950495	0.16359043	1	907	tags=31%, list=19%, signal=38%	NA	NA	NA	NA	NA
Astrocytes_1	GO:0009100	106	0.3448015	1.5455658	0.004950495	0.16359043	1	907	tags=31%, list=19%, signal=38%	NA	NA	NA	NA	NA
Astrocytes_1	GO:0009101	88	0.3372833	1.4481982	0.014285714	0.24350223	1	907	tags=32%, list=19%, signal=38%	NA	NA	NA	NA	NA
Astrocytes_1	GO:0009101	88	0.3372833	1.4481982	0.014285714	0.24350223	1	907	tags=32%, list=19%, signal=38%	NA	NA	NA	NA	NA
Astrocytes_1	GO:0009108	73	-0.37266195	-1.5003791	0.020725388	0.13347556	1	796	tags=32%, list=17%, signal=37%	NA	NA	NA	NA	NA
Astrocytes_1	GO:0009108	73	-0.37266195	-1.5003791	0.020725388	0.13347556	1	796	tags=32%, list=17%, signal=37%	NA	NA	NA	NA	NA
Astrocytes_1	GO:0009116	35	0.3305126	1.1537058	0.23554604	0.5466229	1	399	tags=23%, list=8%, signal=25%	NA	NA	NA	NA	NA
Astrocytes_1	GO:0009116	35	0.3305126	1.1537058	0.23554604	0.5466229	1	399	tags=23%, list=8%, signal=25%	NA	NA	NA	NA	NA
Astrocytes_1	GO:0009117	234	-0.30257225	-1.4439209	0.0031595577	0.16222154	1	987	tags=32%, list=21%, signal=39%	NA	NA	NA	NA	NA
Astrocytes_1	GO:0009117	234	-0.30257225	-1.4439209	0.0031595577	0.16222154	1	987	tags=32%, list=21%, signal=39%	NA	NA	NA	NA	NA
Astrocytes_1	GO:0009119	30	0.307349	1.051726	0.37580994	0.65289366	1	382	tags=20%, list=8%, signal=22%	NA	NA	NA	NA	NA
Astrocytes_1	GO:0009119	30	0.307349	1.051726	0.37580994	0.65289366	1	382	tags=20%, list=8%, signal=22%	NA	NA	NA	NA	NA
Astrocytes_1	GO:0009123	130	-0.37240112	-1.6413947	0	0.08685918	0.999	1010	tags=38%, list=21%, signal=46%	NA	NA	NA	NA	NA
Astrocytes_1	GO:0009123	130	-0.37240112	-1.6413947	0	0.08685918	0.999	1010	tags=38%, list=21%, signal=46%	NA	NA	NA	NA	NA
Astrocytes_1	GO:0009124	63	-0.4827849	-1.8823239	0	0.08031474	0.447	1054	tags=43%, list=22%, signal=54%	NA	NA	NA	NA	NA
Astrocytes_1	GO:0009124	63	-0.4827849	-1.8823239	0	0.08031474	0.447	1054	tags=43%, list=22%, signal=54%	NA	NA	NA	NA	NA
Astrocytes_1	GO:0009126	128	-0.37384287	-1.6370738	0.0017064846	0.086230695	0.999	1010	tags=38%, list=21%, signal=46%	NA	NA	NA	NA	NA
Astrocytes_1	GO:0009126	128	-0.37384287	-1.6370738	0.0017064846	0.086230695	0.999	1010	tags=38%, list=21%, signal=46%	NA	NA	NA	NA	NA
Astrocytes_1	GO:0009127	62	-0.47437185	-1.8253801	0.0017857143	0.059648838	0.693	1054	tags=42%, list=22%, signal=53%	NA	NA	NA	NA	NA
Astrocytes_1	GO:0009127	62	-0.47437185	-1.8253801	0.0017857143	0.059648838	0.693	1054	tags=42%, list=22%, signal=53%	NA	NA	NA	NA	NA
Astrocytes_1	GO:0009132	44	-0.37520808	-1.3122985	0.12587413	0.22545268	1	796	tags=39%, list=17%, signal=46%	NA	NA	NA	NA	NA
Astrocytes_1	GO:0009132	44	-0.37520808	-1.3122985	0.12587413	0.22545268	1	796	tags=39%, list=17%, signal=46%	NA	NA	NA	NA	NA
Astrocytes_1	GO:0009135	38	-0.43621725	-1.5369644	0.021314388	0.11707069	1	796	tags=45%, list=17%, signal=53%	NA	NA	NA	NA	NA
Astrocytes_1	GO:0009135	38	-0.43621725	-1.5369644	0.021314388	0.11707069	1	796	tags=45%, list=17%, signal=53%	NA	NA	NA	NA	NA
Astrocytes_1	GO:0009141	140	-0.31952783	-1.4178916	0.014705882	0.17227463	1	1010	tags=36%, list=21%, signal=45%	NA	NA	NA	NA	NA
Astrocytes_1	GO:0009141	140	-0.31952783	-1.4178916	0.014705882	0.17227463	1	1010	tags=36%, list=21%, signal=45%	NA	NA	NA	NA	NA
Astrocytes_1	GO:0009142	64	-0.41463166	-1.6265293	0.0036166366	0.08886873	1	1054	tags=44%, list=22%, signal=55%	NA	NA	NA	NA	NA
Astrocytes_1	GO:0009142	64	-0.41463166	-1.6265293	0.0036166366	0.08886873	1	1054	tags=44%, list=22%, signal=55%	NA	NA	NA	NA	NA
Astrocytes_1	GO:0009144	136	-0.3277907	-1.4450037	0.016891891	0.16193184	1	1010	tags=37%, list=21%, signal=45%	NA	NA	NA	NA	NA
Astrocytes_1	GO:0009144	136	-0.3277907	-1.4450037	0.016891891	0.16193184	1	1010	tags=37%, list=21%, signal=45%	NA	NA	NA	NA	NA
Astrocytes_1	GO:0009145	59	-0.43000636	-1.6585308	0.010362694	0.08683467	0.997	1054	tags=44%, list=22%, signal=56%	NA	NA	NA	NA	NA
Astrocytes_1	GO:0009145	59	-0.43000636	-1.6585308	0.010362694	0.08683467	0.997	1054	tags=44%, list=22%, signal=56%	NA	NA	NA	NA	NA
Astrocytes_1	GO:0009150	189	-0.31253755	-1.4388815	0.0049586776	0.16264842	1	987	tags=33%, list=21%, signal=40%	NA	NA	NA	NA	NA
Astrocytes_1	GO:0009150	189	-0.31253755	-1.4388815	0.0049586776	0.16264842	1	987	tags=33%, list=21%, signal=40%	NA	NA	NA	NA	NA
Astrocytes_1	GO:0009152	90	-0.33010298	-1.3768297	0.043771043	0.18620495	1	931	tags=32%, list=19%, signal=39%	NA	NA	NA	NA	NA
Astrocytes_1	GO:0009152	90	-0.33010298	-1.3768297	0.043771043	0.18620495	1	931	tags=32%, list=19%, signal=39%	NA	NA	NA	NA	NA
Astrocytes_1	GO:0009156	63	-0.48278496	-1.8497746	0	0.06622883	0.571	1054	tags=43%, list=22%, signal=54%	NA	NA	NA	NA	NA
Astrocytes_1	GO:0009156	63	-0.48278496	-1.8497746	0	0.06622883	0.571	1054	tags=43%, list=22%, signal=54%	NA	NA	NA	NA	NA
Astrocytes_1	GO:0009161	129	-0.37918726	-1.6930362	0	0.076832406	0.986	1010	tags=38%, list=21%, signal=47%	NA	NA	NA	NA	NA
Astrocytes_1	GO:0009161	129	-0.37918726	-1.6930362	0	0.076832406	0.986	1010	tags=38%, list=21%, signal=47%	NA	NA	NA	NA	NA
Astrocytes_1	GO:0009165	107	-0.33561987	-1.3951858	0.03812825	0.17681181	1	931	tags=34%, list=19%, signal=41%	NA	NA	NA	NA	NA
Astrocytes_1	GO:0009165	107	-0.33561987	-1.3951858	0.03812825	0.17681181	1	931	tags=34%, list=19%, signal=41%	NA	NA	NA	NA	NA
Astrocytes_1	GO:0009166	42	-0.46706325	-1.6563667	0.007352941	0.08780327	0.998	796	tags=43%, list=17%, signal=51%	NA	NA	NA	NA	NA
Astrocytes_1	GO:0009166	42	-0.46706325	-1.6563667	0.007352941	0.08780327	0.998	796	tags=43%, list=17%, signal=51%	NA	NA	NA	NA	NA
Astrocytes_1	GO:0009167	128	-0.3738429	-1.6382647	0	0.08608487	0.999	1010	tags=38%, list=21%, signal=46%	NA	NA	NA	NA	NA
Astrocytes_1	GO:0009167	128	-0.3738429	-1.6382647	0	0.08608487	0.999	1010	tags=38%, list=21%, signal=46%	NA	NA	NA	NA	NA
Astrocytes_1	GO:0009168	62	-0.47437182	-1.8079393	0.0017857143	0.0607971	0.758	1054	tags=42%, list=22%, signal=53%	NA	NA	NA	NA	NA
Astrocytes_1	GO:0009168	62	-0.47437182	-1.8079393	0.0017857143	0.0607971	0.758	1054	tags=42%, list=22%, signal=53%	NA	NA	NA	NA	NA
Astrocytes_1	GO:0009179	38	-0.43621722	-1.4935942	0.045918368	0.13848841	1	796	tags=45%, list=17%, signal=53%	NA	NA	NA	NA	NA
Astrocytes_1	GO:0009179	38	-0.43621722	-1.4935942	0.045918368	0.13848841	1	796	tags=45%, list=17%, signal=53%	NA	NA	NA	NA	NA
Astrocytes_1	GO:0009185	39	-0.42415407	-1.4832171	0.03499079	0.13999125	1	796	tags=44%, list=17%, signal=52%	NA	NA	NA	NA	NA
Astrocytes_1	GO:0009185	39	-0.42415407	-1.4832171	0.03499079	0.13999125	1	796	tags=44%, list=17%, signal=52%	NA	NA	NA	NA	NA
Astrocytes_1	GO:0009199	134	-0.33048078	-1.4688116	0.015050167	0.14675695	1	1010	tags=37%, list=21%, signal=45%	NA	NA	NA	NA	NA
Astrocytes_1	GO:0009199	134	-0.33048078	-1.4688116	0.015050167	0.14675695	1	1010	tags=37%, list=21%, signal=45%	NA	NA	NA	NA	NA
Astrocytes_1	GO:0009201	58	-0.42241743	-1.5948691	0.015957447	0.09703613	1	1054	tags=43%, list=22%, signal=55%	NA	NA	NA	NA	NA
Astrocytes_1	GO:0009201	58	-0.42241743	-1.5948691	0.015957447	0.09703613	1	1054	tags=43%, list=22%, signal=55%	NA	NA	NA	NA	NA
Astrocytes_1	GO:0009205	134	-0.33048058	-1.4553504	0.01188455	0.1552311	1	1010	tags=37%, list=21%, signal=45%	NA	NA	NA	NA	NA
Astrocytes_1	GO:0009205	134	-0.33048058	-1.4553504	0.01188455	0.1552311	1	1010	tags=37%, list=21%, signal=45%	NA	NA	NA	NA	NA
Astrocytes_1	GO:0009206	58	-0.42241743	-1.5908363	0.016245488	0.09834347	1	1054	tags=43%, list=22%, signal=55%	NA	NA	NA	NA	NA
Astrocytes_1	GO:0009206	58	-0.42241743	-1.5908363	0.016245488	0.09834347	1	1054	tags=43%, list=22%, signal=55%	NA	NA	NA	NA	NA
Astrocytes_1	GO:0009259	191	-0.31409556	-1.4433289	0.008090615	0.16248043	1	987	tags=33%, list=21%, signal=40%	NA	NA	NA	NA	NA
Astrocytes_1	GO:0009259	191	-0.31409556	-1.4433289	0.008090615	0.16248043	1	987	tags=33%, list=21%, signal=40%	NA	NA	NA	NA	NA
Astrocytes_1	GO:0009260	92	-0.33321953	-1.3974428	0.03502627	0.17803717	1	931	tags=33%, list=19%, signal=40%	NA	NA	NA	NA	NA
Astrocytes_1	GO:0009260	92	-0.33321953	-1.3974428	0.03502627	0.17803717	1	931	tags=33%, list=19%, signal=40%	NA	NA	NA	NA	NA
Astrocytes_1	GO:0009266	57	-0.32090816	-1.2080551	0.18164062	0.3121311	1	802	tags=25%, list=17%, signal=29%	NA	NA	NA	NA	NA
Astrocytes_1	GO:0009266	57	-0.32090816	-1.2080551	0.18164062	0.3121311	1	802	tags=25%, list=17%, signal=29%	NA	NA	NA	NA	NA
Astrocytes_1	GO:0009267	56	-0.3155681	-1.154932	0.23005566	0.37450618	1	937	tags=27%, list=19%, signal=33%	NA	NA	NA	NA	NA
Astrocytes_1	GO:0009267	56	-0.3155681	-1.154932	0.23005566	0.37450618	1	937	tags=27%, list=19%, signal=33%	NA	NA	NA	NA	NA
Astrocytes_1	GO:0009306	162	-0.2261034	-1.0143516	0.41417322	0.59722435	1	1394	tags=35%, list=29%, signal=47%	NA	NA	NA	NA	NA
Astrocytes_1	GO:0009306	162	-0.2261034	-1.0143516	0.41417322	0.59722435	1	1394	tags=35%, list=29%, signal=47%	NA	NA	NA	NA	NA
Astrocytes_1	GO:0009308	33	-0.27045488	-0.9207501	0.5709024	0.7706095	1	650	tags=21%, list=14%, signal=24%	NA	NA	NA	NA	NA
Astrocytes_1	GO:0009308	33	-0.27045488	-0.9207501	0.5709024	0.7706095	1	650	tags=21%, list=14%, signal=24%	NA	NA	NA	NA	NA
Astrocytes_1	GO:0009314	128	-0.28974107	-1.2573996	0.09475465	0.26914382	1	755	tags=23%, list=16%, signal=26%	NA	NA	NA	NA	NA
Astrocytes_1	GO:0009314	128	-0.28974107	-1.2573996	0.09475465	0.26914382	1	755	tags=23%, list=16%, signal=26%	NA	NA	NA	NA	NA
Astrocytes_1	GO:0009408	36	-0.26170674	-0.8870141	0.62815887	0.82052296	1	726	tags=19%, list=15%, signal=23%	NA	NA	NA	NA	NA
Astrocytes_1	GO:0009408	36	-0.26170674	-0.8870141	0.62815887	0.82052296	1	726	tags=19%, list=15%, signal=23%	NA	NA	NA	NA	NA
Astrocytes_1	GO:0009410	49	-0.3658679	-1.3489219	0.07829182	0.20148705	1	703	tags=31%, list=15%, signal=35%	NA	NA	NA	NA	NA
Astrocytes_1	GO:0009410	49	-0.3658679	-1.3489219	0.07829182	0.20148705	1	703	tags=31%, list=15%, signal=35%	NA	NA	NA	NA	NA
Astrocytes_1	GO:0009411	48	-0.37595665	-1.3796409	0.06557377	0.18441662	1	615	tags=23%, list=13%, signal=26%	NA	NA	NA	NA	NA
Astrocytes_1	GO:0009411	48	-0.37595665	-1.3796409	0.06557377	0.18441662	1	615	tags=23%, list=13%, signal=26%	NA	NA	NA	NA	NA
Astrocytes_1	GO:0009416	92	-0.32756504	-1.3399926	0.06937394	0.20495027	1	539	tags=20%, list=11%, signal=22%	NA	NA	NA	NA	NA
Astrocytes_1	GO:0009416	92	-0.32756504	-1.3399926	0.06937394	0.20495027	1	539	tags=20%, list=11%, signal=22%	NA	NA	NA	NA	NA
Astrocytes_1	GO:0009451	31	0.23211132	0.78919756	0.7787611	0.95454	1	1409	tags=39%, list=29%, signal=54%	NA	NA	NA	NA	NA
Astrocytes_1	GO:0009451	31	0.23211132	0.78919756	0.7787611	0.95454	1	1409	tags=39%, list=29%, signal=54%	NA	NA	NA	NA	NA
Astrocytes_1	GO:0009566	37	0.2602033	0.9305401	0.5852018	0.8112063	1	731	tags=22%, list=15%, signal=25%	NA	NA	NA	NA	NA
Astrocytes_1	GO:0009566	37	0.2602033	0.9305401	0.5852018	0.8112063	1	731	tags=22%, list=15%, signal=25%	NA	NA	NA	NA	NA
Astrocytes_1	GO:0009605	531	-0.24164332	-1.242087	0.03106509	0.27873626	1	755	tags=19%, list=16%, signal=20%	NA	NA	NA	NA	NA
Astrocytes_1	GO:0009605	531	-0.24164332	-1.242087	0.03106509	0.27873626	1	755	tags=19%, list=16%, signal=20%	NA	NA	NA	NA	NA
Astrocytes_1	GO:0009607	195	-0.2985909	-1.3829751	0.016393442	0.18228953	1	750	tags=21%, list=16%, signal=24%	NA	NA	NA	NA	NA
Astrocytes_1	GO:0009607	195	-0.2985909	-1.3829751	0.016393442	0.18228953	1	750	tags=21%, list=16%, signal=24%	NA	NA	NA	NA	NA
Astrocytes_1	GO:0009611	130	-0.2997387	-1.3063388	0.05509182	0.22928052	1	295	tags=15%, list=6%, signal=15%	NA	NA	NA	NA	NA
Astrocytes_1	GO:0009611	130	-0.2997387	-1.3063388	0.05509182	0.22928052	1	295	tags=15%, list=6%, signal=15%	NA	NA	NA	NA	NA
Astrocytes_1	GO:0009612	38	0.2118418	0.76716197	0.85620916	0.9639502	1	1006	tags=26%, list=21%, signal=33%	NA	NA	NA	NA	NA
Astrocytes_1	GO:0009612	38	0.2118418	0.76716197	0.85620916	0.9639502	1	1006	tags=26%, list=21%, signal=33%	NA	NA	NA	NA	NA
Astrocytes_1	GO:0009615	58	-0.35824415	-1.3638804	0.07495741	0.19402553	1	1341	tags=38%, list=28%, signal=52%	NA	NA	NA	NA	NA
Astrocytes_1	GO:0009615	58	-0.35824415	-1.3638804	0.07495741	0.19402553	1	1341	tags=38%, list=28%, signal=52%	NA	NA	NA	NA	NA
Astrocytes_1	GO:0009617	123	-0.2658867	-1.151377	0.20588236	0.37953594	1	750	tags=21%, list=16%, signal=24%	NA	NA	NA	NA	NA
Astrocytes_1	GO:0009617	123	-0.2658867	-1.151377	0.20588236	0.37953594	1	750	tags=21%, list=16%, signal=24%	NA	NA	NA	NA	NA
Astrocytes_1	GO:0009628	310	-0.26770324	-1.3083029	0.016641453	0.22726111	1	802	tags=21%, list=17%, signal=24%	NA	NA	NA	NA	NA
Astrocytes_1	GO:0009628	310	-0.26770324	-1.3083029	0.016641453	0.22726111	1	802	tags=21%, list=17%, signal=24%	NA	NA	NA	NA	NA
Astrocytes_1	GO:0009636	105	-0.23460062	-0.9967572	0.46572936	0.6255042	1	967	tags=25%, list=20%, signal=30%	NA	NA	NA	NA	NA
Astrocytes_1	GO:0009636	105	-0.23460062	-0.9967572	0.46572936	0.6255042	1	967	tags=25%, list=20%, signal=30%	NA	NA	NA	NA	NA
Astrocytes_1	GO:0009653	816	-0.20755611	-1.0948645	0.175	0.4548299	1	798	tags=18%, list=17%, signal=18%	NA	NA	NA	NA	NA
Astrocytes_1	GO:0009653	816	-0.20755611	-1.0948645	0.175	0.4548299	1	798	tags=18%, list=17%, signal=18%	NA	NA	NA	NA	NA
Astrocytes_1	GO:0009719	448	-0.2925365	-1.4842108	0	0.14156973	1	796	tags=25%, list=17%, signal=27%	NA	NA	NA	NA	NA
Astrocytes_1	GO:0009719	448	-0.2925365	-1.4842108	0	0.14156973	1	796	tags=25%, list=17%, signal=27%	NA	NA	NA	NA	NA
Astrocytes_1	GO:0009725	245	-0.32077056	-1.5414168	0	0.115608096	1	796	tags=26%, list=17%, signal=29%	NA	NA	NA	NA	NA
Astrocytes_1	GO:0009725	245	-0.32077056	-1.5414168	0	0.115608096	1	796	tags=26%, list=17%, signal=29%	NA	NA	NA	NA	NA
Astrocytes_1	GO:0009743	69	-0.27682155	-1.0868795	0.3061947	0.46821982	1	1290	tags=38%, list=27%, signal=51%	NA	NA	NA	NA	NA
Astrocytes_1	GO:0009743	69	-0.27682155	-1.0868795	0.3061947	0.46821982	1	1290	tags=38%, list=27%, signal=51%	NA	NA	NA	NA	NA
Astrocytes_1	GO:0009746	65	-0.2927557	-1.128996	0.25340137	0.40531823	1	1290	tags=40%, list=27%, signal=54%	NA	NA	NA	NA	NA
Astrocytes_1	GO:0009746	65	-0.2927557	-1.128996	0.25340137	0.40531823	1	1290	tags=40%, list=27%, signal=54%	NA	NA	NA	NA	NA
Astrocytes_1	GO:0009749	65	-0.2927558	-1.1398078	0.21478873	0.3951298	1	1290	tags=40%, list=27%, signal=54%	NA	NA	NA	NA	NA
Astrocytes_1	GO:0009749	65	-0.2927558	-1.1398078	0.21478873	0.3951298	1	1290	tags=40%, list=27%, signal=54%	NA	NA	NA	NA	NA
Astrocytes_1	GO:0009755	69	-0.4453048	-1.7560099	0	0.065404706	0.913	1071	tags=36%, list=22%, signal=46%	NA	NA	NA	NA	NA
Astrocytes_1	GO:0009755	69	-0.4453048	-1.7560099	0	0.065404706	0.913	1071	tags=36%, list=22%, signal=46%	NA	NA	NA	NA	NA
Astrocytes_1	GO:0009790	353	-0.20243141	-0.999254	0.46165413	0.62064123	1	1032	tags=22%, list=21%, signal=26%	NA	NA	NA	NA	NA
Astrocytes_1	GO:0009790	353	-0.20243141	-0.999254	0.46165413	0.62064123	1	1032	tags=22%, list=21%, signal=26%	NA	NA	NA	NA	NA
Astrocytes_1	GO:0009791	48	-0.390939	-1.4308761	0.054924242	0.16690366	1	984	tags=33%, list=20%, signal=41%	NA	NA	NA	NA	NA
Astrocytes_1	GO:0009791	48	-0.390939	-1.4308761	0.054924242	0.16690366	1	984	tags=33%, list=20%, signal=41%	NA	NA	NA	NA	NA
Astrocytes_1	GO:0009792	263	-0.2054884	-0.97229666	0.5253165	0.67516756	1	1032	tags=23%, list=21%, signal=28%	NA	NA	NA	NA	NA
Astrocytes_1	GO:0009792	263	-0.2054884	-0.97229666	0.5253165	0.67516756	1	1032	tags=23%, list=21%, signal=28%	NA	NA	NA	NA	NA
Astrocytes_1	GO:0009887	278	0.19980015	1.0187488	0.36768803	0.70085734	1	1014	tags=27%, list=21%, signal=33%	NA	NA	NA	NA	NA
Astrocytes_1	GO:0009887	278	0.19980015	1.0187488	0.36768803	0.70085734	1	1014	tags=27%, list=21%, signal=33%	NA	NA	NA	NA	NA
Astrocytes_1	GO:0009888	555	-0.19674009	-1.0081217	0.43529412	0.6051517	1	1018	tags=24%, list=21%, signal=27%	NA	NA	NA	NA	NA
Astrocytes_1	GO:0009888	555	-0.19674009	-1.0081217	0.43529412	0.6051517	1	1018	tags=24%, list=21%, signal=27%	NA	NA	NA	NA	NA
Astrocytes_1	GO:0009889	1144	-0.24440968	-1.3203074	0	0.21846323	1	1045	tags=25%, list=22%, signal=25%	NA	NA	NA	NA	NA
Astrocytes_1	GO:0009889	1144	-0.24440968	-1.3203074	0	0.21846323	1	1045	tags=25%, list=22%, signal=25%	NA	NA	NA	NA	NA
Astrocytes_1	GO:0009890	535	-0.27973175	-1.4337307	0	0.16502249	1	1040	tags=27%, list=22%, signal=31%	NA	NA	NA	NA	NA
Astrocytes_1	GO:0009890	535	-0.27973175	-1.4337307	0	0.16502249	1	1040	tags=27%, list=22%, signal=31%	NA	NA	NA	NA	NA
Astrocytes_1	GO:0009891	626	-0.25838792	-1.3357241	0.0041841003	0.20709276	1	968	tags=25%, list=20%, signal=27%	NA	NA	NA	NA	NA
Astrocytes_1	GO:0009891	626	-0.25838792	-1.3357241	0.0041841003	0.20709276	1	968	tags=25%, list=20%, signal=27%	NA	NA	NA	NA	NA
Astrocytes_1	GO:0009892	955	-0.2524291	-1.3576602	0	0.19657047	1	846	tags=22%, list=18%, signal=21%	NA	NA	NA	NA	NA
Astrocytes_1	GO:0009892	955	-0.2524291	-1.3576602	0	0.19657047	1	846	tags=22%, list=18%, signal=21%	NA	NA	NA	NA	NA
Astrocytes_1	GO:0009893	1127	-0.2424517	-1.3087399	0	0.22742945	1	801	tags=20%, list=17%, signal=18%	NA	NA	NA	NA	NA
Astrocytes_1	GO:0009893	1127	-0.2424517	-1.3087399	0	0.22742945	1	801	tags=20%, list=17%, signal=18%	NA	NA	NA	NA	NA
Astrocytes_1	GO:0009894	365	-0.2263377	-1.1148986	0.18140244	0.42472833	1	891	tags=21%, list=19%, signal=24%	NA	NA	NA	NA	NA
Astrocytes_1	GO:0009894	365	-0.2263377	-1.1148986	0.18140244	0.42472833	1	891	tags=21%, list=19%, signal=24%	NA	NA	NA	NA	NA
Astrocytes_1	GO:0009895	137	-0.26826277	-1.172825	0.1722973	0.35210744	1	880	tags=24%, list=18%, signal=29%	NA	NA	NA	NA	NA
Astrocytes_1	GO:0009895	137	-0.26826277	-1.172825	0.1722973	0.35210744	1	880	tags=24%, list=18%, signal=29%	NA	NA	NA	NA	NA
Astrocytes_1	GO:0009896	172	-0.271104	-1.241788	0.06919275	0.27890754	1	1332	tags=34%, list=28%, signal=45%	NA	NA	NA	NA	NA
Astrocytes_1	GO:0009896	172	-0.271104	-1.241788	0.06919275	0.27890754	1	1332	tags=34%, list=28%, signal=45%	NA	NA	NA	NA	NA
Astrocytes_1	GO:0009897	52	0.4219812	1.6323211	0.0024096386	0.1131898	0.998	702	tags=31%, list=15%, signal=36%	NA	NA	NA	NA	NA
Astrocytes_1	GO:0009897	52	0.4219812	1.6323211	0.0024096386	0.1131898	0.998	702	tags=31%, list=15%, signal=36%	NA	NA	NA	NA	NA
Astrocytes_1	GO:0009898	58	-0.31543863	-1.1957816	0.18968692	0.32385337	1	1029	tags=29%, list=21%, signal=37%	NA	NA	NA	NA	NA
Astrocytes_1	GO:0009898	58	-0.31543863	-1.1957816	0.18968692	0.32385337	1	1029	tags=29%, list=21%, signal=37%	NA	NA	NA	NA	NA
Astrocytes_1	GO:0009913	43	-0.2943333	-1.0448529	0.3970588	0.53805286	1	1372	tags=42%, list=29%, signal=58%	NA	NA	NA	NA	NA
Astrocytes_1	GO:0009913	43	-0.2943333	-1.0448529	0.3970588	0.53805286	1	1372	tags=42%, list=29%, signal=58%	NA	NA	NA	NA	NA
Astrocytes_1	GO:0009914	104	-0.191467	-0.83368397	0.8152542	0.88320625	1	984	tags=23%, list=20%, signal=28%	NA	NA	NA	NA	NA
Astrocytes_1	GO:0009914	104	-0.191467	-0.83368397	0.8152542	0.88320625	1	984	tags=23%, list=20%, signal=28%	NA	NA	NA	NA	NA
Astrocytes_1	GO:0009952	53	-0.2523608	-0.9528354	0.5385965	0.7111297	1	1160	tags=36%, list=24%, signal=47%	NA	NA	NA	NA	NA
Astrocytes_1	GO:0009952	53	-0.2523608	-0.9528354	0.5385965	0.7111297	1	1160	tags=36%, list=24%, signal=47%	NA	NA	NA	NA	NA
Astrocytes_1	GO:0009966	848	-0.21242335	-1.1271461	0.09756097	0.40875247	1	1001	tags=23%, list=21%, signal=24%	NA	NA	NA	NA	NA
Astrocytes_1	GO:0009966	848	-0.21242335	-1.1271461	0.09756097	0.40875247	1	1001	tags=23%, list=21%, signal=24%	NA	NA	NA	NA	NA
Astrocytes_1	GO:0009967	450	0.18358748	0.9818501	0.5451613	0.74884516	1	768	tags=19%, list=16%, signal=21%	NA	NA	NA	NA	NA
Astrocytes_1	GO:0009967	450	0.18358748	0.9818501	0.5451613	0.74884516	1	768	tags=19%, list=16%, signal=21%	NA	NA	NA	NA	NA
Astrocytes_1	GO:0009968	395	-0.24226615	-1.2170827	0.046875	0.3043027	1	1001	tags=25%, list=21%, signal=29%	NA	NA	NA	NA	NA
Astrocytes_1	GO:0009968	395	-0.24226615	-1.2170827	0.046875	0.3043027	1	1001	tags=25%, list=21%, signal=29%	NA	NA	NA	NA	NA
Astrocytes_1	GO:0009986	198	0.3509833	1.6916162	0	0.10430852	0.956	727	tags=27%, list=15%, signal=31%	NA	NA	NA	NA	NA
Astrocytes_1	GO:0009986	198	0.3509833	1.6916162	0	0.10430852	0.956	727	tags=27%, list=15%, signal=31%	NA	NA	NA	NA	NA
Astrocytes_1	GO:0009991	124	-0.3151746	-1.3693312	0.036082473	0.19086714	1	544	tags=20%, list=11%, signal=22%	NA	NA	NA	NA	NA
Astrocytes_1	GO:0009991	124	-0.3151746	-1.3693312	0.036082473	0.19086714	1	544	tags=20%, list=11%, signal=22%	NA	NA	NA	NA	NA
Astrocytes_1	GO:0010001	108	0.24933515	1.1126535	0.24269663	0.5932414	1	745	tags=25%, list=15%, signal=29%	NA	NA	NA	NA	NA
Astrocytes_1	GO:0010001	108	0.24933515	1.1126535	0.24269663	0.5932414	1	745	tags=25%, list=15%, signal=29%	NA	NA	NA	NA	NA
Astrocytes_1	GO:0010008	103	0.21371064	0.9502144	0.5632184	0.77888805	1	709	tags=19%, list=15%, signal=22%	NA	NA	NA	NA	NA
Astrocytes_1	GO:0010008	103	0.21371064	0.9502144	0.5632184	0.77888805	1	709	tags=19%, list=15%, signal=22%	NA	NA	NA	NA	NA
Astrocytes_1	GO:0010033	870	-0.24732654	-1.310871	0.001345895	0.22638784	1	1022	tags=26%, list=21%, signal=27%	NA	NA	NA	NA	NA
Astrocytes_1	GO:0010033	870	-0.24732654	-1.310871	0.001345895	0.22638784	1	1022	tags=26%, list=21%, signal=27%	NA	NA	NA	NA	NA
Astrocytes_1	GO:0010035	147	-0.3456365	-1.5196806	0.003322259	0.122034594	1	836	tags=26%, list=17%, signal=30%	NA	NA	NA	NA	NA
Astrocytes_1	GO:0010035	147	-0.3456365	-1.5196806	0.003322259	0.122034594	1	836	tags=26%, list=17%, signal=30%	NA	NA	NA	NA	NA
Astrocytes_1	GO:0010038	85	-0.34509394	-1.4056526	0.03577513	0.17404056	1	836	tags=27%, list=17%, signal=32%	NA	NA	NA	NA	NA
Astrocytes_1	GO:0010038	85	-0.34509394	-1.4056526	0.03577513	0.17404056	1	836	tags=27%, list=17%, signal=32%	NA	NA	NA	NA	NA
Astrocytes_1	GO:0010212	42	-0.23616032	-0.83802253	0.7259787	0.88165367	1	1001	tags=31%, list=21%, signal=39%	NA	NA	NA	NA	NA
Astrocytes_1	GO:0010212	42	-0.23616032	-0.83802253	0.7259787	0.88165367	1	1001	tags=31%, list=21%, signal=39%	NA	NA	NA	NA	NA
Astrocytes_1	GO:0010243	311	-0.23734482	-1.1569768	0.113149844	0.37258804	1	836	tags=23%, list=17%, signal=25%	NA	NA	NA	NA	NA
Astrocytes_1	GO:0010243	311	-0.23734482	-1.1569768	0.113149844	0.37258804	1	836	tags=23%, list=17%, signal=25%	NA	NA	NA	NA	NA
Astrocytes_1	GO:0010256	162	-0.17841072	-0.79566205	0.90849674	0.918315	1	937	tags=20%, list=19%, signal=24%	NA	NA	NA	NA	NA
Astrocytes_1	GO:0010256	162	-0.17841072	-0.79566205	0.90849674	0.918315	1	937	tags=20%, list=19%, signal=24%	NA	NA	NA	NA	NA
Astrocytes_1	GO:0010257	30	0.18477353	0.62741923	0.9579832	1	1	649	tags=13%, list=13%, signal=15%	NA	NA	NA	NA	NA
Astrocytes_1	GO:0010257	30	0.18477353	0.62741923	0.9579832	1	1	649	tags=13%, list=13%, signal=15%	NA	NA	NA	NA	NA
Astrocytes_1	GO:0010466	50	-0.34935275	-1.2841171	0.10526316	0.24740271	1	472	tags=22%, list=10%, signal=24%	NA	NA	NA	NA	NA
Astrocytes_1	GO:0010466	50	-0.34935275	-1.2841171	0.10526316	0.24740271	1	472	tags=22%, list=10%, signal=24%	NA	NA	NA	NA	NA
Astrocytes_1	GO:0010467	1565	-0.22127077	-1.2120811	0.006090134	0.30772638	1	1118	tags=25%, list=23%, signal=22%	NA	NA	NA	NA	NA
Astrocytes_1	GO:0010467	1565	-0.22127077	-1.2120811	0.006090134	0.30772638	1	1118	tags=25%, list=23%, signal=22%	NA	NA	NA	NA	NA
Astrocytes_1	GO:0010468	1196	-0.25047332	-1.3624594	0	0.1933982	1	1207	tags=29%, list=25%, signal=29%	NA	NA	NA	NA	NA
Astrocytes_1	GO:0010468	1196	-0.25047332	-1.3624594	0	0.1933982	1	1207	tags=29%, list=25%, signal=29%	NA	NA	NA	NA	NA
Astrocytes_1	GO:0010469	37	-0.27909875	-0.96135426	0.493007	0.69325686	1	836	tags=30%, list=17%, signal=36%	NA	NA	NA	NA	NA
Astrocytes_1	GO:0010469	37	-0.27909875	-0.96135426	0.493007	0.69325686	1	836	tags=30%, list=17%, signal=36%	NA	NA	NA	NA	NA
Astrocytes_1	GO:0010494	37	-0.5281892	-1.8339163	0.0017953322	0.061641626	0.648	677	tags=30%, list=14%, signal=34%	NA	NA	NA	NA	NA
Astrocytes_1	GO:0010494	37	-0.5281892	-1.8339163	0.0017953322	0.061641626	0.648	677	tags=30%, list=14%, signal=34%	NA	NA	NA	NA	NA
Astrocytes_1	GO:0010498	244	-0.21930228	-1.0424539	0.3597561	0.54149026	1	847	tags=18%, list=18%, signal=21%	NA	NA	NA	NA	NA
Astrocytes_1	GO:0010498	244	-0.21930228	-1.0424539	0.3597561	0.54149026	1	847	tags=18%, list=18%, signal=21%	NA	NA	NA	NA	NA
Astrocytes_1	GO:0010506	101	0.22351478	0.97831845	0.4854586	0.7494807	1	718	tags=22%, list=15%, signal=25%	NA	NA	NA	NA	NA
Astrocytes_1	GO:0010506	101	0.22351478	0.97831845	0.4854586	0.7494807	1	718	tags=22%, list=15%, signal=25%	NA	NA	NA	NA	NA
Astrocytes_1	GO:0010507	37	0.34109288	1.2330148	0.17436975	0.5222584	1	1169	tags=41%, list=24%, signal=53%	NA	NA	NA	NA	NA
Astrocytes_1	GO:0010507	37	0.34109288	1.2330148	0.17436975	0.5222584	1	1169	tags=41%, list=24%, signal=53%	NA	NA	NA	NA	NA
Astrocytes_1	GO:0010508	41	-0.2790226	-0.9671674	0.50177306	0.681254	1	1380	tags=41%, list=29%, signal=58%	NA	NA	NA	NA	NA
Astrocytes_1	GO:0010508	41	-0.2790226	-0.9671674	0.50177306	0.681254	1	1380	tags=41%, list=29%, signal=58%	NA	NA	NA	NA	NA
Astrocytes_1	GO:0010556	1065	-0.25277686	-1.3535072	0	0.19950722	1	1076	tags=26%, list=22%, signal=26%	NA	NA	NA	NA	NA
Astrocytes_1	GO:0010556	1065	-0.25277686	-1.3535072	0	0.19950722	1	1076	tags=26%, list=22%, signal=26%	NA	NA	NA	NA	NA
Astrocytes_1	GO:0010557	582	-0.2856813	-1.4676653	0.001396648	0.14644264	1	968	tags=26%, list=20%, signal=28%	NA	NA	NA	NA	NA
Astrocytes_1	GO:0010557	582	-0.2856813	-1.4676653	0.001396648	0.14644264	1	968	tags=26%, list=20%, signal=28%	NA	NA	NA	NA	NA
Astrocytes_1	GO:0010558	493	-0.29009998	-1.4682847	0	0.1468417	1	1257	tags=33%, list=26%, signal=40%	NA	NA	NA	NA	NA
Astrocytes_1	GO:0010558	493	-0.29009998	-1.4682847	0	0.1468417	1	1257	tags=33%, list=26%, signal=40%	NA	NA	NA	NA	NA
Astrocytes_1	GO:0010562	330	-0.20287925	-1.0020136	0.44272447	0.61651236	1	1010	tags=23%, list=21%, signal=27%	NA	NA	NA	NA	NA
Astrocytes_1	GO:0010562	330	-0.20287925	-1.0020136	0.44272447	0.61651236	1	1010	tags=23%, list=21%, signal=27%	NA	NA	NA	NA	NA
Astrocytes_1	GO:0010563	199	-0.24580212	-1.1356193	0.19009584	0.39772677	1	726	tags=20%, list=15%, signal=22%	NA	NA	NA	NA	NA
Astrocytes_1	GO:0010563	199	-0.24580212	-1.1356193	0.19009584	0.39772677	1	726	tags=20%, list=15%, signal=22%	NA	NA	NA	NA	NA
Astrocytes_1	GO:0010564	197	0.17736442	0.8677489	0.84196186	0.8876274	1	1060	tags=23%, list=22%, signal=28%	NA	NA	NA	NA	NA
Astrocytes_1	GO:0010564	197	0.17736442	0.8677489	0.84196186	0.8876274	1	1060	tags=23%, list=22%, signal=28%	NA	NA	NA	NA	NA
Astrocytes_1	GO:0010565	38	-0.3917165	-1.374509	0.06469501	0.18814118	1	650	tags=34%, list=14%, signal=39%	NA	NA	NA	NA	NA
Astrocytes_1	GO:0010565	38	-0.3917165	-1.374509	0.06469501	0.18814118	1	650	tags=34%, list=14%, signal=39%	NA	NA	NA	NA	NA
Astrocytes_1	GO:0010594	61	0.2749376	1.0991818	0.28935185	0.6028948	1	204	tags=13%, list=4%, signal=14%	NA	NA	NA	NA	NA
Astrocytes_1	GO:0010594	61	0.2749376	1.0991818	0.28935185	0.6028948	1	204	tags=13%, list=4%, signal=14%	NA	NA	NA	NA	NA
Astrocytes_1	GO:0010595	36	0.3898694	1.3907241	0.07798165	0.30531055	1	204	tags=17%, list=4%, signal=17%	NA	NA	NA	NA	NA
Astrocytes_1	GO:0010595	36	0.3898694	1.3907241	0.07798165	0.30531055	1	204	tags=17%, list=4%, signal=17%	NA	NA	NA	NA	NA
Astrocytes_1	GO:0010604	1039	-0.25798696	-1.3843042	0	0.18314634	1	770	tags=20%, list=16%, signal=19%	NA	NA	NA	NA	NA
Astrocytes_1	GO:0010604	1039	-0.25798696	-1.3843042	0	0.18314634	1	770	tags=20%, list=16%, signal=19%	NA	NA	NA	NA	NA
Astrocytes_1	GO:0010605	860	-0.2676887	-1.4182292	0	0.17233989	1	846	tags=22%, list=18%, signal=22%	NA	NA	NA	NA	NA
Astrocytes_1	GO:0010605	860	-0.2676887	-1.4182292	0	0.17233989	1	846	tags=22%, list=18%, signal=22%	NA	NA	NA	NA	NA
Astrocytes_1	GO:0010608	210	-0.29454675	-1.3696514	0.018487396	0.1912868	1	1371	tags=35%, list=29%, signal=47%	NA	NA	NA	NA	NA
Astrocytes_1	GO:0010608	210	-0.29454675	-1.3696514	0.018487396	0.1912868	1	1371	tags=35%, list=29%, signal=47%	NA	NA	NA	NA	NA
Astrocytes_1	GO:0010611	34	0.22460783	0.7886091	0.81405896	0.95372814	1	861	tags=26%, list=18%, signal=32%	NA	NA	NA	NA	NA
Astrocytes_1	GO:0010611	34	0.22460783	0.7886091	0.81405896	0.95372814	1	861	tags=26%, list=18%, signal=32%	NA	NA	NA	NA	NA
Astrocytes_1	GO:0010628	642	-0.28881803	-1.5012037	0	0.13418886	1	995	tags=26%, list=21%, signal=29%	NA	NA	NA	NA	NA
Astrocytes_1	GO:0010628	642	-0.28881803	-1.5012037	0	0.13418886	1	995	tags=26%, list=21%, signal=29%	NA	NA	NA	NA	NA
Astrocytes_1	GO:0010629	601	-0.28728282	-1.4906799	0	0.13822317	1	831	tags=22%, list=17%, signal=24%	NA	NA	NA	NA	NA
Astrocytes_1	GO:0010629	601	-0.28728282	-1.4906799	0	0.13822317	1	831	tags=22%, list=17%, signal=24%	NA	NA	NA	NA	NA
Astrocytes_1	GO:0010631	111	-0.22832021	-0.9717589	0.5059022	0.6762655	1	539	tags=16%, list=11%, signal=18%	NA	NA	NA	NA	NA
Astrocytes_1	GO:0010631	111	-0.22832021	-0.9717589	0.5059022	0.6762655	1	539	tags=16%, list=11%, signal=18%	NA	NA	NA	NA	NA
Astrocytes_1	GO:0010632	91	0.22644514	0.96879166	0.50605327	0.7615153	1	204	tags=10%, list=4%, signal=10%	NA	NA	NA	NA	NA
Astrocytes_1	GO:0010632	91	0.22644514	0.96879166	0.50605327	0.7615153	1	204	tags=10%, list=4%, signal=10%	NA	NA	NA	NA	NA
Astrocytes_1	GO:0010634	54	0.3330845	1.3283277	0.06235012	0.40048873	1	204	tags=13%, list=4%, signal=13%	NA	NA	NA	NA	NA
Astrocytes_1	GO:0010634	54	0.3330845	1.3283277	0.06235012	0.40048873	1	204	tags=13%, list=4%, signal=13%	NA	NA	NA	NA	NA
Astrocytes_1	GO:0010638	231	-0.31762645	-1.5104507	0.0016835016	0.12704903	1	1172	tags=34%, list=24%, signal=43%	NA	NA	NA	NA	NA
Astrocytes_1	GO:0010638	231	-0.31762645	-1.5104507	0.0016835016	0.12704903	1	1172	tags=34%, list=24%, signal=43%	NA	NA	NA	NA	NA
Astrocytes_1	GO:0010639	146	-0.19871311	-0.8843552	0.7301092	0.8229448	1	958	tags=22%, list=20%, signal=27%	NA	NA	NA	NA	NA
Astrocytes_1	GO:0010639	146	-0.19871311	-0.8843552	0.7301092	0.8229448	1	958	tags=22%, list=20%, signal=27%	NA	NA	NA	NA	NA
Astrocytes_1	GO:0010646	980	-0.22006635	-1.1763443	0.032552082	0.34654903	1	1020	tags=24%, list=21%, signal=24%	NA	NA	NA	NA	NA
Astrocytes_1	GO:0010646	980	-0.22006635	-1.1763443	0.032552082	0.34654903	1	1020	tags=24%, list=21%, signal=24%	NA	NA	NA	NA	NA
Astrocytes_1	GO:0010647	514	0.17659947	0.965514	0.61513156	0.76444733	1	768	tags=19%, list=16%, signal=20%	NA	NA	NA	NA	NA
Astrocytes_1	GO:0010647	514	0.17659947	0.965514	0.61513156	0.76444733	1	768	tags=19%, list=16%, signal=20%	NA	NA	NA	NA	NA
Astrocytes_1	GO:0010648	430	-0.264224	-1.327137	0.013615734	0.2146768	1	1007	tags=26%, list=21%, signal=29%	NA	NA	NA	NA	NA
Astrocytes_1	GO:0010648	430	-0.264224	-1.327137	0.013615734	0.2146768	1	1007	tags=26%, list=21%, signal=29%	NA	NA	NA	NA	NA
Astrocytes_1	GO:0010657	41	-0.4308335	-1.5388365	0.023529412	0.117007345	1	627	tags=29%, list=13%, signal=33%	NA	NA	NA	NA	NA
Astrocytes_1	GO:0010657	41	-0.4308335	-1.5388365	0.023529412	0.117007345	1	627	tags=29%, list=13%, signal=33%	NA	NA	NA	NA	NA
Astrocytes_1	GO:0010660	40	-0.4332846	-1.4799858	0.02862254	0.14096093	1	627	tags=30%, list=13%, signal=34%	NA	NA	NA	NA	NA
Astrocytes_1	GO:0010660	40	-0.4332846	-1.4799858	0.02862254	0.14096093	1	627	tags=30%, list=13%, signal=34%	NA	NA	NA	NA	NA
Astrocytes_1	GO:0010675	52	-0.45928067	-1.7062695	0.0036101083	0.07612074	0.979	796	tags=38%, list=17%, signal=46%	NA	NA	NA	NA	NA
Astrocytes_1	GO:0010675	52	-0.45928067	-1.7062695	0.0036101083	0.07612074	0.979	796	tags=38%, list=17%, signal=46%	NA	NA	NA	NA	NA
Astrocytes_1	GO:0010717	33	-0.228519	-0.77496684	0.82417583	0.93404436	1	1254	tags=30%, list=26%, signal=41%	NA	NA	NA	NA	NA
Astrocytes_1	GO:0010717	33	-0.228519	-0.77496684	0.82417583	0.93404436	1	1254	tags=30%, list=26%, signal=41%	NA	NA	NA	NA	NA
Astrocytes_1	GO:0010720	252	-0.19516303	-0.92111325	0.6702786	0.77105916	1	1398	tags=31%, list=29%, signal=42%	NA	NA	NA	NA	NA
Astrocytes_1	GO:0010720	252	-0.19516303	-0.92111325	0.6702786	0.77105916	1	1398	tags=31%, list=29%, signal=42%	NA	NA	NA	NA	NA
Astrocytes_1	GO:0010721	150	-0.28783688	-1.2829056	0.053691275	0.24871017	1	525	tags=19%, list=11%, signal=20%	NA	NA	NA	NA	NA
Astrocytes_1	GO:0010721	150	-0.28783688	-1.2829056	0.053691275	0.24871017	1	525	tags=19%, list=11%, signal=20%	NA	NA	NA	NA	NA
Astrocytes_1	GO:0010769	147	-0.24702309	-1.1055665	0.2504013	0.4356693	1	280	tags=10%, list=6%, signal=11%	NA	NA	NA	NA	NA
Astrocytes_1	GO:0010769	147	-0.24702309	-1.1055665	0.2504013	0.4356693	1	280	tags=10%, list=6%, signal=11%	NA	NA	NA	NA	NA
Astrocytes_1	GO:0010770	84	-0.22065091	-0.8996064	0.6541738	0.8013742	1	1383	tags=32%, list=29%, signal=44%	NA	NA	NA	NA	NA
Astrocytes_1	GO:0010770	84	-0.22065091	-0.8996064	0.6541738	0.8013742	1	1383	tags=32%, list=29%, signal=44%	NA	NA	NA	NA	NA
Astrocytes_1	GO:0010771	34	0.3353028	1.1881634	0.19777778	0.5508267	1	829	tags=32%, list=17%, signal=39%	NA	NA	NA	NA	NA
Astrocytes_1	GO:0010771	34	0.3353028	1.1881634	0.19777778	0.5508267	1	829	tags=32%, list=17%, signal=39%	NA	NA	NA	NA	NA
Astrocytes_1	GO:0010810	78	0.18523347	0.7779755	0.8910891	0.95770395	1	1294	tags=33%, list=27%, signal=45%	NA	NA	NA	NA	NA
Astrocytes_1	GO:0010810	78	0.18523347	0.7779755	0.8910891	0.95770395	1	1294	tags=33%, list=27%, signal=45%	NA	NA	NA	NA	NA
Astrocytes_1	GO:0010811	50	-0.2409159	-0.90245706	0.60144925	0.7975939	1	988	tags=26%, list=21%, signal=32%	NA	NA	NA	NA	NA
Astrocytes_1	GO:0010811	50	-0.2409159	-0.90245706	0.60144925	0.7975939	1	988	tags=26%, list=21%, signal=32%	NA	NA	NA	NA	NA
Astrocytes_1	GO:0010817	138	-0.20715591	-0.9136806	0.6574225	0.78110033	1	810	tags=20%, list=17%, signal=24%	NA	NA	NA	NA	NA
Astrocytes_1	GO:0010817	138	-0.20715591	-0.9136806	0.6574225	0.78110033	1	810	tags=20%, list=17%, signal=24%	NA	NA	NA	NA	NA
Astrocytes_1	GO:0010821	52	-0.2925867	-1.0801256	0.3315412	0.47836927	1	528	tags=21%, list=11%, signal=24%	NA	NA	NA	NA	NA
Astrocytes_1	GO:0010821	52	-0.2925867	-1.0801256	0.3315412	0.47836927	1	528	tags=21%, list=11%, signal=24%	NA	NA	NA	NA	NA
Astrocytes_1	GO:0010822	30	-0.38092205	-1.2526143	0.18899083	0.26928768	1	1145	tags=47%, list=24%, signal=61%	NA	NA	NA	NA	NA
Astrocytes_1	GO:0010822	30	-0.38092205	-1.2526143	0.18899083	0.26928768	1	1145	tags=47%, list=24%, signal=61%	NA	NA	NA	NA	NA
Astrocytes_1	GO:0010827	34	-0.4963097	-1.7112088	0.005524862	0.07350947	0.977	482	tags=32%, list=10%, signal=36%	NA	NA	NA	NA	NA
Astrocytes_1	GO:0010827	34	-0.4963097	-1.7112088	0.005524862	0.07350947	0.977	482	tags=32%, list=10%, signal=36%	NA	NA	NA	NA	NA
Astrocytes_1	GO:0010833	34	-0.3606484	-1.2621723	0.15311909	0.26386333	1	1519	tags=50%, list=32%, signal=73%	NA	NA	NA	NA	NA
Astrocytes_1	GO:0010833	34	-0.3606484	-1.2621723	0.15311909	0.26386333	1	1519	tags=50%, list=32%, signal=73%	NA	NA	NA	NA	NA
Astrocytes_1	GO:0010876	84	-0.3337556	-1.3479555	0.065108515	0.20245202	1	364	tags=17%, list=8%, signal=18%	NA	NA	NA	NA	NA
Astrocytes_1	GO:0010876	84	-0.3337556	-1.3479555	0.065108515	0.20245202	1	364	tags=17%, list=8%, signal=18%	NA	NA	NA	NA	NA
Astrocytes_1	GO:0010906	44	-0.48921204	-1.7538465	0	0.06301113	0.921	747	tags=36%, list=16%, signal=43%	NA	NA	NA	NA	NA
Astrocytes_1	GO:0010906	44	-0.48921204	-1.7538465	0	0.06301113	0.921	747	tags=36%, list=16%, signal=43%	NA	NA	NA	NA	NA
Astrocytes_1	GO:0010921	35	-0.2822205	-0.97370875	0.490458	0.67187625	1	918	tags=31%, list=19%, signal=39%	NA	NA	NA	NA	NA
Astrocytes_1	GO:0010921	35	-0.2822205	-0.97370875	0.490458	0.67187625	1	918	tags=31%, list=19%, signal=39%	NA	NA	NA	NA	NA
Astrocytes_1	GO:0010927	32	0.33958948	1.1882565	0.21075268	0.55353254	1	176	tags=16%, list=4%, signal=16%	NA	NA	NA	NA	NA
Astrocytes_1	GO:0010927	32	0.33958948	1.1882565	0.21075268	0.55353254	1	176	tags=16%, list=4%, signal=16%	NA	NA	NA	NA	NA
Astrocytes_1	GO:0010941	570	-0.26147825	-1.3500477	0.0014104373	0.20116661	1	645	tags=19%, list=13%, signal=19%	NA	NA	NA	NA	NA
Astrocytes_1	GO:0010941	570	-0.26147825	-1.3500477	0.0014104373	0.20116661	1	645	tags=19%, list=13%, signal=19%	NA	NA	NA	NA	NA
Astrocytes_1	GO:0010942	234	-0.23026815	-1.0910848	0.26	0.46188885	1	641	tags=18%, list=13%, signal=20%	NA	NA	NA	NA	NA
Astrocytes_1	GO:0010942	234	-0.23026815	-1.0910848	0.26	0.46188885	1	641	tags=18%, list=13%, signal=20%	NA	NA	NA	NA	NA
Astrocytes_1	GO:0010948	74	0.21760947	0.9055663	0.6497696	0.8513893	1	635	tags=16%, list=13%, signal=18%	NA	NA	NA	NA	NA
Astrocytes_1	GO:0010948	74	0.21760947	0.9055663	0.6497696	0.8513893	1	635	tags=16%, list=13%, signal=18%	NA	NA	NA	NA	NA
Astrocytes_1	GO:0010950	50	-0.268477	-0.97548085	0.4936479	0.667874	1	1212	tags=40%, list=25%, signal=53%	NA	NA	NA	NA	NA
Astrocytes_1	GO:0010950	50	-0.268477	-0.97548085	0.4936479	0.667874	1	1212	tags=40%, list=25%, signal=53%	NA	NA	NA	NA	NA
Astrocytes_1	GO:0010951	41	-0.44553688	-1.5615618	0.014492754	0.10765099	1	472	tags=27%, list=10%, signal=29%	NA	NA	NA	NA	NA
Astrocytes_1	GO:0010951	41	-0.44553688	-1.5615618	0.014492754	0.10765099	1	472	tags=27%, list=10%, signal=29%	NA	NA	NA	NA	NA
Astrocytes_1	GO:0010952	56	-0.2679534	-1.0220747	0.4042934	0.58228797	1	1212	tags=38%, list=25%, signal=50%	NA	NA	NA	NA	NA
Astrocytes_1	GO:0010952	56	-0.2679534	-1.0220747	0.4042934	0.58228797	1	1212	tags=38%, list=25%, signal=50%	NA	NA	NA	NA	NA
Astrocytes_1	GO:0010959	110	-0.3846688	-1.6266934	0.005	0.089470536	1	936	tags=34%, list=19%, signal=41%	NA	NA	NA	NA	NA
Astrocytes_1	GO:0010959	110	-0.3846688	-1.6266934	0.005	0.089470536	1	936	tags=34%, list=19%, signal=41%	NA	NA	NA	NA	NA
Astrocytes_1	GO:0010970	72	-0.299826	-1.1841389	0.18026565	0.3391384	1	840	tags=19%, list=17%, signal=23%	NA	NA	NA	NA	NA
Astrocytes_1	GO:0010970	72	-0.299826	-1.1841389	0.18026565	0.3391384	1	840	tags=19%, list=17%, signal=23%	NA	NA	NA	NA	NA
Astrocytes_1	GO:0010975	253	-0.21918465	-1.0429363	0.35692307	0.54140997	1	507	tags=13%, list=11%, signal=14%	NA	NA	NA	NA	NA
Astrocytes_1	GO:0010975	253	-0.21918465	-1.0429363	0.35692307	0.54140997	1	507	tags=13%, list=11%, signal=14%	NA	NA	NA	NA	NA
Astrocytes_1	GO:0010976	154	-0.21122932	-0.9484443	0.5833333	0.7190222	1	1330	tags=30%, list=28%, signal=40%	NA	NA	NA	NA	NA
Astrocytes_1	GO:0010976	154	-0.21122932	-0.9484443	0.5833333	0.7190222	1	1330	tags=30%, list=28%, signal=40%	NA	NA	NA	NA	NA
Astrocytes_1	GO:0010977	72	0.25933072	1.0884327	0.31220657	0.6151128	1	1110	tags=36%, list=23%, signal=46%	NA	NA	NA	NA	NA
Astrocytes_1	GO:0010977	72	0.25933072	1.0884327	0.31220657	0.6151128	1	1110	tags=36%, list=23%, signal=46%	NA	NA	NA	NA	NA
Astrocytes_1	GO:0012501	643	-0.27011842	-1.3971921	0	0.17743848	1	645	tags=19%, list=13%, signal=19%	NA	NA	NA	NA	NA
Astrocytes_1	GO:0012501	643	-0.27011842	-1.3971921	0	0.17743848	1	645	tags=19%, list=13%, signal=19%	NA	NA	NA	NA	NA
Astrocytes_1	GO:0012505	1371	0.21277717	1.2310208	0	0.5252495	1	996	tags=24%, list=21%, signal=22%	NA	NA	NA	NA	NA
Astrocytes_1	GO:0012505	1371	0.21277717	1.2310208	0	0.5252495	1	996	tags=24%, list=21%, signal=22%	NA	NA	NA	NA	NA
Astrocytes_1	GO:0012506	118	-0.18474272	-0.79742825	0.8887043	0.9175987	1	1291	tags=30%, list=27%, signal=40%	NA	NA	NA	NA	NA
Astrocytes_1	GO:0012506	118	-0.18474272	-0.79742825	0.8887043	0.9175987	1	1291	tags=30%, list=27%, signal=40%	NA	NA	NA	NA	NA
Astrocytes_1	GO:0014013	69	-0.27222496	-1.0696881	0.32423207	0.4951163	1	584	tags=20%, list=12%, signal=23%	NA	NA	NA	NA	NA
Astrocytes_1	GO:0014013	69	-0.27222496	-1.0696881	0.32423207	0.4951163	1	584	tags=20%, list=12%, signal=23%	NA	NA	NA	NA	NA
Astrocytes_1	GO:0014015	39	-0.19605143	-0.6699514	0.9202773	0.9842681	1	1128	tags=28%, list=23%, signal=37%	NA	NA	NA	NA	NA
Astrocytes_1	GO:0014015	39	-0.19605143	-0.6699514	0.9202773	0.9842681	1	1128	tags=28%, list=23%, signal=37%	NA	NA	NA	NA	NA
Astrocytes_1	GO:0014020	44	-0.24499948	-0.8893621	0.63837636	0.8172182	1	1076	tags=27%, list=22%, signal=35%	NA	NA	NA	NA	NA
Astrocytes_1	GO:0014020	44	-0.24499948	-0.8893621	0.63837636	0.8172182	1	1076	tags=27%, list=22%, signal=35%	NA	NA	NA	NA	NA
Astrocytes_1	GO:0014065	38	-0.28771636	-1.0114442	0.4364261	0.60103357	1	907	tags=24%, list=19%, signal=29%	NA	NA	NA	NA	NA
Astrocytes_1	GO:0014065	38	-0.28771636	-1.0114442	0.4364261	0.60103357	1	907	tags=24%, list=19%, signal=29%	NA	NA	NA	NA	NA
Astrocytes_1	GO:0014069	176	-0.18126924	-0.8236484	0.8760196	0.89467746	1	840	tags=16%, list=17%, signal=19%	NA	NA	NA	NA	NA
Astrocytes_1	GO:0014069	176	-0.18126924	-0.8236484	0.8760196	0.89467746	1	840	tags=16%, list=17%, signal=19%	NA	NA	NA	NA	NA
Astrocytes_1	GO:0014070	211	-0.31875324	-1.5010967	0	0.13378027	1	755	tags=24%, list=16%, signal=27%	NA	NA	NA	NA	NA
Astrocytes_1	GO:0014070	211	-0.31875324	-1.5010967	0	0.13378027	1	755	tags=24%, list=16%, signal=27%	NA	NA	NA	NA	NA
Astrocytes_1	GO:0014706	141	-0.26773283	-1.1788791	0.13464697	0.3435509	1	995	tags=30%, list=21%, signal=36%	NA	NA	NA	NA	NA
Astrocytes_1	GO:0014706	141	-0.26773283	-1.1788791	0.13464697	0.3435509	1	995	tags=30%, list=21%, signal=36%	NA	NA	NA	NA	NA
Astrocytes_1	GO:0014743	35	0.26412562	0.9501608	0.54147464	0.7774459	1	861	tags=29%, list=18%, signal=35%	NA	NA	NA	NA	NA
Astrocytes_1	GO:0014743	35	0.26412562	0.9501608	0.54147464	0.7774459	1	861	tags=29%, list=18%, signal=35%	NA	NA	NA	NA	NA
Astrocytes_1	GO:0014812	47	0.2558011	0.96689314	0.50233644	0.76305664	1	171	tags=13%, list=4%, signal=13%	NA	NA	NA	NA	NA
Astrocytes_1	GO:0014812	47	0.2558011	0.96689314	0.50233644	0.76305664	1	171	tags=13%, list=4%, signal=13%	NA	NA	NA	NA	NA
Astrocytes_1	GO:0014896	44	-0.23104826	-0.81993604	0.73491776	0.8970801	1	661	tags=18%, list=14%, signal=21%	NA	NA	NA	NA	NA
Astrocytes_1	GO:0014896	44	-0.23104826	-0.81993604	0.73491776	0.8970801	1	661	tags=18%, list=14%, signal=21%	NA	NA	NA	NA	NA
Astrocytes_1	GO:0014897	44	-0.23104826	-0.83871126	0.7222222	0.88141024	1	661	tags=18%, list=14%, signal=21%	NA	NA	NA	NA	NA
Astrocytes_1	GO:0014897	44	-0.23104826	-0.83871126	0.7222222	0.88141024	1	661	tags=18%, list=14%, signal=21%	NA	NA	NA	NA	NA
Astrocytes_1	GO:0014902	37	-0.38844985	-1.3495506	0.09009009	0.20099436	1	836	tags=38%, list=17%, signal=45%	NA	NA	NA	NA	NA
Astrocytes_1	GO:0014902	37	-0.38844985	-1.3495506	0.09009009	0.20099436	1	836	tags=38%, list=17%, signal=45%	NA	NA	NA	NA	NA
Astrocytes_1	GO:0014909	41	-0.28374162	-1.0117443	0.45119706	0.60152406	1	552	tags=20%, list=11%, signal=22%	NA	NA	NA	NA	NA
Astrocytes_1	GO:0014909	41	-0.28374162	-1.0117443	0.45119706	0.60152406	1	552	tags=20%, list=11%, signal=22%	NA	NA	NA	NA	NA
Astrocytes_1	GO:0014910	37	-0.32299563	-1.1135018	0.27889907	0.4253429	1	552	tags=22%, list=11%, signal=24%	NA	NA	NA	NA	NA
Astrocytes_1	GO:0014910	37	-0.32299563	-1.1135018	0.27889907	0.4253429	1	552	tags=22%, list=11%, signal=24%	NA	NA	NA	NA	NA
Astrocytes_1	GO:0015031	687	-0.16932595	-0.88280356	0.8898305	0.8245106	1	1328	tags=28%, list=28%, signal=33%	NA	NA	NA	NA	NA
Astrocytes_1	GO:0015031	687	-0.16932595	-0.88280356	0.8898305	0.8245106	1	1328	tags=28%, list=28%, signal=33%	NA	NA	NA	NA	NA
Astrocytes_1	GO:0015075	188	0.20901363	1.0151049	0.41443852	0.70720494	1	490	tags=15%, list=10%, signal=17%	NA	NA	NA	NA	NA
Astrocytes_1	GO:0015075	188	0.20901363	1.0151049	0.41443852	0.70720494	1	490	tags=15%, list=10%, signal=17%	NA	NA	NA	NA	NA
Astrocytes_1	GO:0015077	86	-0.2703181	-1.0993357	0.26495728	0.4460824	1	1134	tags=31%, list=24%, signal=40%	NA	NA	NA	NA	NA
Astrocytes_1	GO:0015077	86	-0.2703181	-1.0993357	0.26495728	0.4460824	1	1134	tags=31%, list=24%, signal=40%	NA	NA	NA	NA	NA
Astrocytes_1	GO:0015078	50	-0.315156	-1.1595124	0.21857923	0.36971804	1	1497	tags=46%, list=31%, signal=66%	NA	NA	NA	NA	NA
Astrocytes_1	GO:0015078	50	-0.315156	-1.1595124	0.21857923	0.36971804	1	1497	tags=46%, list=31%, signal=66%	NA	NA	NA	NA	NA
Astrocytes_1	GO:0015267	63	0.24755861	1.0008048	0.43467933	0.72115445	1	702	tags=24%, list=15%, signal=28%	NA	NA	NA	NA	NA
Astrocytes_1	GO:0015267	63	0.24755861	1.0008048	0.43467933	0.72115445	1	702	tags=24%, list=15%, signal=28%	NA	NA	NA	NA	NA
Astrocytes_1	GO:0015291	43	0.34908706	1.3069943	0.0945055	0.43747273	1	854	tags=30%, list=18%, signal=36%	NA	NA	NA	NA	NA
Astrocytes_1	GO:0015291	43	0.34908706	1.3069943	0.0945055	0.43747273	1	854	tags=30%, list=18%, signal=36%	NA	NA	NA	NA	NA
Astrocytes_1	GO:0015318	170	0.19995491	0.9647212	0.5212766	0.7639511	1	704	tags=19%, list=15%, signal=21%	NA	NA	NA	NA	NA
Astrocytes_1	GO:0015318	170	0.19995491	0.9647212	0.5212766	0.7639511	1	704	tags=19%, list=15%, signal=21%	NA	NA	NA	NA	NA
Astrocytes_1	GO:0015399	53	-0.33135933	-1.2541001	0.1423221	0.2698138	1	931	tags=28%, list=19%, signal=35%	NA	NA	NA	NA	NA
Astrocytes_1	GO:0015399	53	-0.33135933	-1.2541001	0.1423221	0.2698138	1	931	tags=28%, list=19%, signal=35%	NA	NA	NA	NA	NA
Astrocytes_1	GO:0015405	53	-0.3313594	-1.2506403	0.14260563	0.2705033	1	931	tags=28%, list=19%, signal=35%	NA	NA	NA	NA	NA
Astrocytes_1	GO:0015405	53	-0.3313594	-1.2506403	0.14260563	0.2705033	1	931	tags=28%, list=19%, signal=35%	NA	NA	NA	NA	NA
Astrocytes_1	GO:0015629	181	-0.28901917	-1.3298928	0.029929578	0.21184695	1	1211	tags=34%, list=25%, signal=43%	NA	NA	NA	NA	NA
Astrocytes_1	GO:0015629	181	-0.28901917	-1.3298928	0.029929578	0.21184695	1	1211	tags=34%, list=25%, signal=43%	NA	NA	NA	NA	NA
Astrocytes_1	GO:0015630	352	-0.2262574	-1.1344465	0.1522388	0.39891198	1	1131	tags=26%, list=24%, signal=32%	NA	NA	NA	NA	NA
Astrocytes_1	GO:0015630	352	-0.2262574	-1.1344465	0.1522388	0.39891198	1	1131	tags=26%, list=24%, signal=32%	NA	NA	NA	NA	NA
Astrocytes_1	GO:0015631	118	-0.30624327	-1.3242408	0.060413353	0.21500981	1	1179	tags=37%, list=25%, signal=48%	NA	NA	NA	NA	NA
Astrocytes_1	GO:0015631	118	-0.30624327	-1.3242408	0.060413353	0.21500981	1	1179	tags=37%, list=25%, signal=48%	NA	NA	NA	NA	NA
Astrocytes_1	GO:0015672	127	-0.35991988	-1.5809468	0.0034129692	0.10303683	1	931	tags=30%, list=19%, signal=36%	NA	NA	NA	NA	NA
Astrocytes_1	GO:0015672	127	-0.35991988	-1.5809468	0.0034129692	0.10303683	1	931	tags=30%, list=19%, signal=36%	NA	NA	NA	NA	NA
Astrocytes_1	GO:0015698	32	0.20496197	0.709567	0.8965517	0.9964372	1	1087	tags=28%, list=23%, signal=36%	NA	NA	NA	NA	NA
Astrocytes_1	GO:0015698	32	0.20496197	0.709567	0.8965517	0.9964372	1	1087	tags=28%, list=23%, signal=36%	NA	NA	NA	NA	NA
Astrocytes_1	GO:0015711	90	0.24141328	1.0277632	0.4072165	0.6842044	1	668	tags=21%, list=14%, signal=24%	NA	NA	NA	NA	NA
Astrocytes_1	GO:0015711	90	0.24141328	1.0277632	0.4072165	0.6842044	1	668	tags=21%, list=14%, signal=24%	NA	NA	NA	NA	NA
Astrocytes_1	GO:0015749	38	-0.47462708	-1.6601429	0.010471204	0.087534875	0.996	482	tags=32%, list=10%, signal=35%	NA	NA	NA	NA	NA
Astrocytes_1	GO:0015749	38	-0.47462708	-1.6601429	0.010471204	0.087534875	0.996	482	tags=32%, list=10%, signal=35%	NA	NA	NA	NA	NA
Astrocytes_1	GO:0015833	698	-0.15924269	-0.83916634	0.9661495	0.8811131	1	1328	tags=27%, list=28%, signal=32%	NA	NA	NA	NA	NA
Astrocytes_1	GO:0015833	698	-0.15924269	-0.83916634	0.9661495	0.8811131	1	1328	tags=27%, list=28%, signal=32%	NA	NA	NA	NA	NA
Astrocytes_1	GO:0015849	66	0.26617587	1.0883883	0.27842227	0.61321527	1	620	tags=23%, list=13%, signal=26%	NA	NA	NA	NA	NA
Astrocytes_1	GO:0015849	66	0.26617587	1.0883883	0.27842227	0.61321527	1	620	tags=23%, list=13%, signal=26%	NA	NA	NA	NA	NA
Astrocytes_1	GO:0015850	52	0.37167978	1.4636014	0.026845638	0.23636524	1	267	tags=19%, list=6%, signal=20%	NA	NA	NA	NA	NA
Astrocytes_1	GO:0015850	52	0.37167978	1.4636014	0.026845638	0.23636524	1	267	tags=19%, list=6%, signal=20%	NA	NA	NA	NA	NA
Astrocytes_1	GO:0015893	40	0.3813827	1.3958173	0.065882355	0.29816714	1	869	tags=33%, list=18%, signal=39%	NA	NA	NA	NA	NA
Astrocytes_1	GO:0015893	40	0.3813827	1.3958173	0.065882355	0.29816714	1	869	tags=33%, list=18%, signal=39%	NA	NA	NA	NA	NA
Astrocytes_1	GO:0015931	88	-0.26172414	-1.0687861	0.32118055	0.49633732	1	396	tags=9%, list=8%, signal=10%	NA	NA	NA	NA	NA
Astrocytes_1	GO:0015931	88	-0.26172414	-1.0687861	0.32118055	0.49633732	1	396	tags=9%, list=8%, signal=10%	NA	NA	NA	NA	NA
Astrocytes_1	GO:0015934	92	0.32795355	1.4221017	0.017369727	0.27475163	1	1088	tags=33%, list=23%, signal=41%	NA	NA	NA	NA	NA
Astrocytes_1	GO:0015934	92	0.32795355	1.4221017	0.017369727	0.27475163	1	1088	tags=33%, list=23%, signal=41%	NA	NA	NA	NA	NA
Astrocytes_1	GO:0015935	58	0.3548678	1.4045198	0.0487239	0.28983814	1	1086	tags=31%, list=23%, signal=40%	NA	NA	NA	NA	NA
Astrocytes_1	GO:0015935	58	0.3548678	1.4045198	0.0487239	0.28983814	1	1086	tags=31%, list=23%, signal=40%	NA	NA	NA	NA	NA
Astrocytes_1	GO:0015980	137	-0.4033934	-1.7580607	0	0.065214716	0.91	987	tags=38%, list=21%, signal=46%	NA	NA	NA	NA	NA
Astrocytes_1	GO:0015980	137	-0.4033934	-1.7580607	0	0.065214716	0.91	987	tags=38%, list=21%, signal=46%	NA	NA	NA	NA	NA
Astrocytes_1	GO:0016020	2239	0.1837909	1.0899371	0.046511628	0.6119524	1	1022	tags=23%, list=21%, signal=16%	NA	NA	NA	NA	NA
Astrocytes_1	GO:0016020	2239	0.1837909	1.0899371	0.046511628	0.6119524	1	1022	tags=23%, list=21%, signal=16%	NA	NA	NA	NA	NA
Astrocytes_1	GO:0016021	1112	0.27135503	1.5559957	0	0.1564977	1	1022	tags=28%, list=21%, signal=27%	NA	NA	NA	NA	NA
Astrocytes_1	GO:0016021	1112	0.27135503	1.5559957	0	0.1564977	1	1022	tags=28%, list=21%, signal=27%	NA	NA	NA	NA	NA
Astrocytes_1	GO:0016032	117	-0.23903276	-1.0276873	0.38178635	0.5722405	1	479	tags=13%, list=10%, signal=14%	NA	NA	NA	NA	NA
Astrocytes_1	GO:0016032	117	-0.23903276	-1.0276873	0.38178635	0.5722405	1	479	tags=13%, list=10%, signal=14%	NA	NA	NA	NA	NA
Astrocytes_1	GO:0016042	92	-0.2980031	-1.2255094	0.1310116	0.29757193	1	889	tags=28%, list=18%, signal=34%	NA	NA	NA	NA	NA
Astrocytes_1	GO:0016042	92	-0.2980031	-1.2255094	0.1310116	0.29757193	1	889	tags=28%, list=18%, signal=34%	NA	NA	NA	NA	NA
Astrocytes_1	GO:0016043	1961	-0.19533317	-1.0700407	0.1565534	0.49546117	1	945	tags=21%, list=20%, signal=15%	NA	NA	NA	NA	NA
Astrocytes_1	GO:0016043	1961	-0.19533317	-1.0700407	0.1565534	0.49546117	1	945	tags=21%, list=20%, signal=15%	NA	NA	NA	NA	NA
Astrocytes_1	GO:0016049	181	-0.18992901	-0.8712876	0.7839607	0.8403115	1	1383	tags=33%, list=29%, signal=44%	NA	NA	NA	NA	NA
Astrocytes_1	GO:0016049	181	-0.18992901	-0.8712876	0.7839607	0.8403115	1	1383	tags=33%, list=29%, signal=44%	NA	NA	NA	NA	NA
Astrocytes_1	GO:0016050	112	-0.21756731	-0.9221448	0.62020904	0.7696294	1	1398	tags=34%, list=29%, signal=47%	NA	NA	NA	NA	NA
Astrocytes_1	GO:0016050	112	-0.21756731	-0.9221448	0.62020904	0.7696294	1	1398	tags=34%, list=29%, signal=47%	NA	NA	NA	NA	NA
Astrocytes_1	GO:0016051	65	-0.38984743	-1.5117065	0.018083183	0.12685734	1	424	tags=22%, list=9%, signal=23%	NA	NA	NA	NA	NA
Astrocytes_1	GO:0016051	65	-0.38984743	-1.5117065	0.018083183	0.12685734	1	424	tags=22%, list=9%, signal=23%	NA	NA	NA	NA	NA
Astrocytes_1	GO:0016052	45	-0.39361793	-1.4027925	0.046511628	0.17494072	1	796	tags=36%, list=17%, signal=42%	NA	NA	NA	NA	NA
Astrocytes_1	GO:0016052	45	-0.39361793	-1.4027925	0.046511628	0.17494072	1	796	tags=36%, list=17%, signal=42%	NA	NA	NA	NA	NA
Astrocytes_1	GO:0016053	106	-0.36483416	-1.5416634	0.006932409	0.11591551	1	802	tags=32%, list=17%, signal=38%	NA	NA	NA	NA	NA
Astrocytes_1	GO:0016053	106	-0.36483416	-1.5416634	0.006932409	0.11591551	1	802	tags=32%, list=17%, signal=38%	NA	NA	NA	NA	NA
Astrocytes_1	GO:0016054	78	-0.38800576	-1.5749573	0.005172414	0.10449708	1	1079	tags=41%, list=22%, signal=52%	NA	NA	NA	NA	NA
Astrocytes_1	GO:0016054	78	-0.38800576	-1.5749573	0.005172414	0.10449708	1	1079	tags=41%, list=22%, signal=52%	NA	NA	NA	NA	NA
Astrocytes_1	GO:0016055	153	-0.23040126	-1.0346061	0.3910891	0.55787176	1	619	tags=16%, list=13%, signal=18%	NA	NA	NA	NA	NA
Astrocytes_1	GO:0016055	153	-0.23040126	-1.0346061	0.3910891	0.55787176	1	619	tags=16%, list=13%, signal=18%	NA	NA	NA	NA	NA
Astrocytes_1	GO:0016070	1202	-0.25549895	-1.3755769	0	0.18713737	1	1084	tags=27%, list=23%, signal=26%	NA	NA	NA	NA	NA
Astrocytes_1	GO:0016070	1202	-0.25549895	-1.3755769	0	0.18713737	1	1084	tags=27%, list=23%, signal=26%	NA	NA	NA	NA	NA
Astrocytes_1	GO:0016071	281	-0.27203426	-1.3096172	0.02153846	0.22684544	1	1255	tags=31%, list=26%, signal=39%	NA	NA	NA	NA	NA
Astrocytes_1	GO:0016071	281	-0.27203426	-1.3096172	0.02153846	0.22684544	1	1255	tags=31%, list=26%, signal=39%	NA	NA	NA	NA	NA
Astrocytes_1	GO:0016072	72	-0.1942658	-0.7657558	0.9040404	0.9385357	1	673	tags=17%, list=14%, signal=19%	NA	NA	NA	NA	NA
Astrocytes_1	GO:0016072	72	-0.1942658	-0.7657558	0.9040404	0.9385357	1	673	tags=17%, list=14%, signal=19%	NA	NA	NA	NA	NA
Astrocytes_1	GO:0016079	37	-0.30603132	-1.0509089	0.36481482	0.52849853	1	254	tags=8%, list=5%, signal=8%	NA	NA	NA	NA	NA
Astrocytes_1	GO:0016079	37	-0.30603132	-1.0509089	0.36481482	0.52849853	1	254	tags=8%, list=5%, signal=8%	NA	NA	NA	NA	NA
Astrocytes_1	GO:0016125	56	0.49339625	1.9344823	0	0.010624506	0.18	518	tags=39%, list=11%, signal=44%	NA	NA	NA	NA	NA
Astrocytes_1	GO:0016125	56	0.49339625	1.9344823	0	0.010624506	0.18	518	tags=39%, list=11%, signal=44%	NA	NA	NA	NA	NA
Astrocytes_1	GO:0016126	30	0.75362116	2.5794997	0	0	0	518	tags=60%, list=11%, signal=67%	biosynthetic_process	upreg	2	sterol biosynthetic process	11816/13360/14137/15357/16987/18194/20655/20775/20787/58520/67815/68603/73166/74754/110196/235293/244373
Astrocytes_1	GO:0016126	30	0.75362116	2.5794997	0	0	0	518	tags=60%, list=11%, signal=67%	secondary_alcohol_metabolic_process_sterol_biosynthetic	upreg	1	sterol biosynthetic process	11816/13360/14137/15357/16987/18194/20655/20775/20787/58520/67815/68603/73166/74754/110196/235293/244373
Astrocytes_1	GO:0016126	30	0.75362116	2.5794997	0	0	0	518	tags=60%, list=11%, signal=67%	biosynthetic_process	upreg	2	sterol biosynthetic process	11816/13360/14137/15357/16987/18194/20655/20775/20787/58520/67815/68603/73166/74754/110196/235293/244373
Astrocytes_1	GO:0016126	30	0.75362116	2.5794997	0	0	0	518	tags=60%, list=11%, signal=67%	secondary_alcohol_metabolic_process_sterol_biosynthetic	upreg	1	sterol biosynthetic process	11816/13360/14137/15357/16987/18194/20655/20775/20787/58520/67815/68603/73166/74754/110196/235293/244373
Astrocytes_1	GO:0016192	523	0.1668252	0.9054688	0.86006826	0.85000795	1	1199	tags=27%, list=25%, signal=32%	NA	NA	NA	NA	NA
Astrocytes_1	GO:0016192	523	0.1668252	0.9054688	0.86006826	0.85000795	1	1199	tags=27%, list=25%, signal=32%	NA	NA	NA	NA	NA
Astrocytes_1	GO:0016197	97	0.20362441	0.8938436	0.699284	0.86054707	1	912	tags=23%, list=19%, signal=27%	NA	NA	NA	NA	NA
Astrocytes_1	GO:0016197	97	0.20362441	0.8938436	0.699284	0.86054707	1	912	tags=23%, list=19%, signal=27%	NA	NA	NA	NA	NA
Astrocytes_1	GO:0016202	62	-0.291874	-1.1346872	0.22939068	0.3991238	1	654	tags=24%, list=14%, signal=28%	NA	NA	NA	NA	NA
Astrocytes_1	GO:0016202	62	-0.291874	-1.1346872	0.22939068	0.3991238	1	654	tags=24%, list=14%, signal=28%	NA	NA	NA	NA	NA
Astrocytes_1	GO:0016234	30	0.37894508	1.289682	0.13913043	0.4488745	1	437	tags=20%, list=9%, signal=22%	NA	NA	NA	NA	NA
Astrocytes_1	GO:0016234	30	0.37894508	1.289682	0.13913043	0.4488745	1	437	tags=20%, list=9%, signal=22%	NA	NA	NA	NA	NA
Astrocytes_1	GO:0016236	86	-0.16721296	-0.68399054	0.9727891	0.98011947	1	937	tags=22%, list=19%, signal=27%	NA	NA	NA	NA	NA
Astrocytes_1	GO:0016236	86	-0.16721296	-0.68399054	0.9727891	0.98011947	1	937	tags=22%, list=19%, signal=27%	NA	NA	NA	NA	NA
Astrocytes_1	GO:0016241	43	-0.22908951	-0.82219386	0.74236643	0.89550394	1	1332	tags=40%, list=28%, signal=54%	NA	NA	NA	NA	NA
Astrocytes_1	GO:0016241	43	-0.22908951	-0.82219386	0.74236643	0.89550394	1	1332	tags=40%, list=28%, signal=54%	NA	NA	NA	NA	NA
Astrocytes_1	GO:0016247	41	-0.23950256	-0.85198456	0.70397115	0.86439854	1	967	tags=27%, list=20%, signal=33%	NA	NA	NA	NA	NA
Astrocytes_1	GO:0016247	41	-0.23950256	-0.85198456	0.70397115	0.86439854	1	967	tags=27%, list=20%, signal=33%	NA	NA	NA	NA	NA
Astrocytes_1	GO:0016301	226	-0.2586612	-1.216856	0.083333336	0.30400306	1	850	tags=25%, list=18%, signal=29%	NA	NA	NA	NA	NA
Astrocytes_1	GO:0016301	226	-0.2586612	-1.216856	0.083333336	0.30400306	1	850	tags=25%, list=18%, signal=29%	NA	NA	NA	NA	NA
Astrocytes_1	GO:0016310	690	-0.26110977	-1.364545	0.0013831259	0.19403125	1	988	tags=26%, list=21%, signal=28%	NA	NA	NA	NA	NA
Astrocytes_1	GO:0016310	690	-0.26110977	-1.364545	0.0013831259	0.19403125	1	988	tags=26%, list=21%, signal=28%	NA	NA	NA	NA	NA
Astrocytes_1	GO:0016311	130	-0.17191327	-0.75476867	0.9390445	0.9435527	1	1001	tags=23%, list=21%, signal=28%	NA	NA	NA	NA	NA
Astrocytes_1	GO:0016311	130	-0.17191327	-0.75476867	0.9390445	0.9435527	1	1001	tags=23%, list=21%, signal=28%	NA	NA	NA	NA	NA
Astrocytes_1	GO:0016323	62	-0.25434667	-0.97138625	0.51241136	0.67598563	1	586	tags=19%, list=12%, signal=22%	NA	NA	NA	NA	NA
Astrocytes_1	GO:0016323	62	-0.25434667	-0.97138625	0.51241136	0.67598563	1	586	tags=19%, list=12%, signal=22%	NA	NA	NA	NA	NA
Astrocytes_1	GO:0016324	74	-0.32412398	-1.282267	0.08907563	0.24865013	1	664	tags=23%, list=14%, signal=26%	NA	NA	NA	NA	NA
Astrocytes_1	GO:0016324	74	-0.32412398	-1.282267	0.08907563	0.24865013	1	664	tags=23%, list=14%, signal=26%	NA	NA	NA	NA	NA
Astrocytes_1	GO:0016331	59	-0.2342655	-0.8906277	0.65964913	0.81564444	1	1076	tags=29%, list=22%, signal=37%	NA	NA	NA	NA	NA
Astrocytes_1	GO:0016331	59	-0.2342655	-0.8906277	0.65964913	0.81564444	1	1076	tags=29%, list=22%, signal=37%	NA	NA	NA	NA	NA
Astrocytes_1	GO:0016358	135	-0.25288588	-1.106693	0.25493422	0.4344277	1	1260	tags=32%, list=26%, signal=42%	NA	NA	NA	NA	NA
Astrocytes_1	GO:0016358	135	-0.25288588	-1.106693	0.25493422	0.4344277	1	1260	tags=32%, list=26%, signal=42%	NA	NA	NA	NA	NA
Astrocytes_1	GO:0016363	48	-0.430706	-1.5827239	0.0074766357	0.10296856	1	738	tags=29%, list=15%, signal=34%	NA	NA	NA	NA	NA
Astrocytes_1	GO:0016363	48	-0.430706	-1.5827239	0.0074766357	0.10296856	1	738	tags=29%, list=15%, signal=34%	NA	NA	NA	NA	NA
Astrocytes_1	GO:0016407	45	-0.256648	-0.9304163	0.5750452	0.7516112	1	1156	tags=33%, list=24%, signal=43%	NA	NA	NA	NA	NA
Astrocytes_1	GO:0016407	45	-0.256648	-0.9304163	0.5750452	0.7516112	1	1156	tags=33%, list=24%, signal=43%	NA	NA	NA	NA	NA
Astrocytes_1	GO:0016410	42	-0.21295759	-0.7647892	0.84504503	0.9390663	1	1156	tags=31%, list=24%, signal=40%	NA	NA	NA	NA	NA
Astrocytes_1	GO:0016410	42	-0.21295759	-0.7647892	0.84504503	0.9390663	1	1156	tags=31%, list=24%, signal=40%	NA	NA	NA	NA	NA
Astrocytes_1	GO:0016441	35	-0.5273125	-1.7864182	0.0054054055	0.058443557	0.84	123	tags=14%, list=3%, signal=15%	NA	NA	NA	NA	NA
Astrocytes_1	GO:0016441	35	-0.5273125	-1.7864182	0.0054054055	0.058443557	0.84	123	tags=14%, list=3%, signal=15%	NA	NA	NA	NA	NA
Astrocytes_1	GO:0016458	79	-0.39361116	-1.5766842	0.007005254	0.10363322	1	1011	tags=29%, list=21%, signal=36%	NA	NA	NA	NA	NA
Astrocytes_1	GO:0016458	79	-0.39361116	-1.5766842	0.007005254	0.10363322	1	1011	tags=29%, list=21%, signal=36%	NA	NA	NA	NA	NA
Astrocytes_1	GO:0016462	298	-0.20349629	-0.98612946	0.48260212	0.64714706	1	1063	tags=26%, list=22%, signal=31%	NA	NA	NA	NA	NA
Astrocytes_1	GO:0016462	298	-0.20349629	-0.98612946	0.48260212	0.64714706	1	1063	tags=26%, list=22%, signal=31%	NA	NA	NA	NA	NA
Astrocytes_1	GO:0016469	32	-0.43424228	-1.4652523	0.04347826	0.14761809	1	1054	tags=38%, list=22%, signal=48%	NA	NA	NA	NA	NA
Astrocytes_1	GO:0016469	32	-0.43424228	-1.4652523	0.04347826	0.14761809	1	1054	tags=38%, list=22%, signal=48%	NA	NA	NA	NA	NA
Astrocytes_1	GO:0016477	450	-0.21097387	-1.0723351	0.2710674	0.49207246	1	638	tags=17%, list=13%, signal=18%	NA	NA	NA	NA	NA
Astrocytes_1	GO:0016477	450	-0.21097387	-1.0723351	0.2710674	0.49207246	1	638	tags=17%, list=13%, signal=18%	NA	NA	NA	NA	NA
Astrocytes_1	GO:0016482	77	-0.18364054	-0.7371983	0.9114583	0.95370966	1	656	tags=16%, list=14%, signal=18%	NA	NA	NA	NA	NA
Astrocytes_1	GO:0016482	77	-0.18364054	-0.7371983	0.9114583	0.95370966	1	656	tags=16%, list=14%, signal=18%	NA	NA	NA	NA	NA
Astrocytes_1	GO:0016485	71	-0.3366383	-1.3437489	0.08781362	0.20455253	1	678	tags=21%, list=14%, signal=24%	NA	NA	NA	NA	NA
Astrocytes_1	GO:0016485	71	-0.3366383	-1.3437489	0.08781362	0.20455253	1	678	tags=21%, list=14%, signal=24%	NA	NA	NA	NA	NA
Astrocytes_1	GO:0016491	250	-0.23216149	-1.1166432	0.19267516	0.4225146	1	991	tags=29%, list=21%, signal=35%	NA	NA	NA	NA	NA
Astrocytes_1	GO:0016491	250	-0.23216149	-1.1166432	0.19267516	0.4225146	1	991	tags=29%, list=21%, signal=35%	NA	NA	NA	NA	NA
Astrocytes_1	GO:0016525	38	-0.44734013	-1.5594159	0.021621622	0.10904494	1	608	tags=29%, list=13%, signal=33%	NA	NA	NA	NA	NA
Astrocytes_1	GO:0016525	38	-0.44734013	-1.5594159	0.021621622	0.10904494	1	608	tags=29%, list=13%, signal=33%	NA	NA	NA	NA	NA
Astrocytes_1	GO:0016567	255	-0.20213825	-0.9800825	0.4851794	0.6584802	1	1391	tags=34%, list=29%, signal=45%	NA	NA	NA	NA	NA
Astrocytes_1	GO:0016567	255	-0.20213825	-0.9800825	0.4851794	0.6584802	1	1391	tags=34%, list=29%, signal=45%	NA	NA	NA	NA	NA
Astrocytes_1	GO:0016569	165	-0.22751589	-1.0223824	0.41017488	0.5817828	1	756	tags=16%, list=16%, signal=18%	NA	NA	NA	NA	NA
Astrocytes_1	GO:0016569	165	-0.22751589	-1.0223824	0.41017488	0.5817828	1	756	tags=16%, list=16%, signal=18%	NA	NA	NA	NA	NA
Astrocytes_1	GO:0016570	161	-0.23642822	-1.0684547	0.31302875	0.49682033	1	756	tags=16%, list=16%, signal=19%	NA	NA	NA	NA	NA
Astrocytes_1	GO:0016570	161	-0.23642822	-1.0684547	0.31302875	0.49682033	1	756	tags=16%, list=16%, signal=19%	NA	NA	NA	NA	NA
Astrocytes_1	GO:0016571	54	-0.21153821	-0.7964165	0.8039216	0.91837204	1	746	tags=19%, list=16%, signal=22%	NA	NA	NA	NA	NA
Astrocytes_1	GO:0016571	54	-0.21153821	-0.7964165	0.8039216	0.91837204	1	746	tags=19%, list=16%, signal=22%	NA	NA	NA	NA	NA
Astrocytes_1	GO:0016573	55	0.20220941	0.7869681	0.8565121	0.9526841	1	1140	tags=33%, list=24%, signal=42%	NA	NA	NA	NA	NA
Astrocytes_1	GO:0016573	55	0.20220941	0.7869681	0.8565121	0.9526841	1	1140	tags=33%, list=24%, signal=42%	NA	NA	NA	NA	NA
Astrocytes_1	GO:0016579	44	-0.24300173	-0.8654866	0.6666667	0.84727293	1	1078	tags=27%, list=22%, signal=35%	NA	NA	NA	NA	NA
Astrocytes_1	GO:0016579	44	-0.24300173	-0.8654866	0.6666667	0.84727293	1	1078	tags=27%, list=22%, signal=35%	NA	NA	NA	NA	NA
Astrocytes_1	GO:0016591	35	0.27301556	0.983584	0.4953917	0.74768347	1	795	tags=29%, list=17%, signal=34%	NA	NA	NA	NA	NA
Astrocytes_1	GO:0016591	35	0.27301556	0.983584	0.4953917	0.74768347	1	795	tags=29%, list=17%, signal=34%	NA	NA	NA	NA	NA
Astrocytes_1	GO:0016604	274	-0.26567778	-1.2878755	0.033333335	0.24532464	1	751	tags=18%, list=16%, signal=20%	NA	NA	NA	NA	NA
Astrocytes_1	GO:0016604	274	-0.26567778	-1.2878755	0.033333335	0.24532464	1	751	tags=18%, list=16%, signal=20%	NA	NA	NA	NA	NA
Astrocytes_1	GO:0016605	32	-0.3610366	-1.2429651	0.15547025	0.27796403	1	1570	tags=53%, list=33%, signal=78%	NA	NA	NA	NA	NA
Astrocytes_1	GO:0016605	32	-0.3610366	-1.2429651	0.15547025	0.27796403	1	1570	tags=53%, list=33%, signal=78%	NA	NA	NA	NA	NA
Astrocytes_1	GO:0016607	145	-0.17276515	-0.77595884	0.9168026	0.93342006	1	1367	tags=28%, list=28%, signal=38%	NA	NA	NA	NA	NA
Astrocytes_1	GO:0016607	145	-0.17276515	-0.77595884	0.9168026	0.93342006	1	1367	tags=28%, list=28%, signal=38%	NA	NA	NA	NA	NA
Astrocytes_1	GO:0016614	49	-0.25102597	-0.9122859	0.6041667	0.779773	1	976	tags=33%, list=20%, signal=41%	NA	NA	NA	NA	NA
Astrocytes_1	GO:0016614	49	-0.25102597	-0.9122859	0.6041667	0.779773	1	976	tags=33%, list=20%, signal=41%	NA	NA	NA	NA	NA
Astrocytes_1	GO:0016616	47	-0.24289912	-0.8718856	0.67552185	0.84055215	1	976	tags=32%, list=20%, signal=40%	NA	NA	NA	NA	NA
Astrocytes_1	GO:0016616	47	-0.24289912	-0.8718856	0.67552185	0.84055215	1	976	tags=32%, list=20%, signal=40%	NA	NA	NA	NA	NA
Astrocytes_1	GO:0016651	32	-0.30146757	-1.0073544	0.42778793	0.606466	1	1486	tags=50%, list=31%, signal=72%	NA	NA	NA	NA	NA
Astrocytes_1	GO:0016651	32	-0.30146757	-1.0073544	0.42778793	0.606466	1	1486	tags=50%, list=31%, signal=72%	NA	NA	NA	NA	NA
Astrocytes_1	GO:0016705	36	0.37820318	1.3631331	0.081140354	0.33985922	1	780	tags=31%, list=16%, signal=36%	NA	NA	NA	NA	NA
Astrocytes_1	GO:0016705	36	0.37820318	1.3631331	0.081140354	0.33985922	1	780	tags=31%, list=16%, signal=36%	NA	NA	NA	NA	NA
Astrocytes_1	GO:0016740	706	-0.21488522	-1.1207182	0.13333334	0.4159235	1	774	tags=20%, list=16%, signal=20%	NA	NA	NA	NA	NA
Astrocytes_1	GO:0016740	706	-0.21488522	-1.1207182	0.13333334	0.4159235	1	774	tags=20%, list=16%, signal=20%	NA	NA	NA	NA	NA
Astrocytes_1	GO:0016741	56	-0.277411	-1.0471635	0.36594203	0.53353375	1	480	tags=18%, list=10%, signal=20%	NA	NA	NA	NA	NA
Astrocytes_1	GO:0016741	56	-0.277411	-1.0471635	0.36594203	0.53353375	1	480	tags=18%, list=10%, signal=20%	NA	NA	NA	NA	NA
Astrocytes_1	GO:0016746	95	0.24849057	1.0921284	0.27752292	0.6084686	1	728	tags=23%, list=15%, signal=27%	NA	NA	NA	NA	NA
Astrocytes_1	GO:0016746	95	0.24849057	1.0921284	0.27752292	0.6084686	1	728	tags=23%, list=15%, signal=27%	NA	NA	NA	NA	NA
Astrocytes_1	GO:0016747	89	0.2258873	0.96131027	0.50989014	0.7606478	1	728	tags=21%, list=15%, signal=25%	NA	NA	NA	NA	NA
Astrocytes_1	GO:0016747	89	0.2258873	0.96131027	0.50989014	0.7606478	1	728	tags=21%, list=15%, signal=25%	NA	NA	NA	NA	NA
Astrocytes_1	GO:0016757	65	0.31786847	1.2962534	0.09339408	0.44922578	1	1022	tags=28%, list=21%, signal=35%	NA	NA	NA	NA	NA
Astrocytes_1	GO:0016757	65	0.31786847	1.2962534	0.09339408	0.44922578	1	1022	tags=28%, list=21%, signal=35%	NA	NA	NA	NA	NA
Astrocytes_1	GO:0016758	56	0.28442442	1.1218611	0.2596811	0.58486795	1	1022	tags=25%, list=21%, signal=31%	NA	NA	NA	NA	NA
Astrocytes_1	GO:0016758	56	0.28442442	1.1218611	0.2596811	0.58486795	1	1022	tags=25%, list=21%, signal=31%	NA	NA	NA	NA	NA
Astrocytes_1	GO:0016772	268	-0.23763919	-1.1448933	0.14664586	0.3899412	1	850	tags=23%, list=18%, signal=26%	NA	NA	NA	NA	NA
Astrocytes_1	GO:0016772	268	-0.23763919	-1.1448933	0.14664586	0.3899412	1	850	tags=23%, list=18%, signal=26%	NA	NA	NA	NA	NA
Astrocytes_1	GO:0016773	204	-0.26581636	-1.2459227	0.066450566	0.27511713	1	847	tags=25%, list=18%, signal=29%	NA	NA	NA	NA	NA
Astrocytes_1	GO:0016773	204	-0.26581636	-1.2459227	0.066450566	0.27511713	1	847	tags=25%, list=18%, signal=29%	NA	NA	NA	NA	NA
Astrocytes_1	GO:0016779	34	-0.14817652	-0.50384563	0.99103945	0.9998821	1	725	tags=15%, list=15%, signal=17%	NA	NA	NA	NA	NA
Astrocytes_1	GO:0016779	34	-0.14817652	-0.50384563	0.99103945	0.9998821	1	725	tags=15%, list=15%, signal=17%	NA	NA	NA	NA	NA
Astrocytes_1	GO:0016787	687	-0.21281488	-1.1098652	0.14184397	0.43123305	1	1063	tags=25%, list=22%, signal=27%	NA	NA	NA	NA	NA
Astrocytes_1	GO:0016787	687	-0.21281488	-1.1098652	0.14184397	0.43123305	1	1063	tags=25%, list=22%, signal=27%	NA	NA	NA	NA	NA
Astrocytes_1	GO:0016788	193	-0.2384235	-1.0990084	0.25079873	0.4465808	1	723	tags=18%, list=15%, signal=20%	NA	NA	NA	NA	NA
Astrocytes_1	GO:0016788	193	-0.2384235	-1.0990084	0.25079873	0.4465808	1	723	tags=18%, list=15%, signal=20%	NA	NA	NA	NA	NA
Astrocytes_1	GO:0016791	86	-0.2383672	-0.97793823	0.49748743	0.66253513	1	1039	tags=27%, list=22%, signal=34%	NA	NA	NA	NA	NA
Astrocytes_1	GO:0016791	86	-0.2383672	-0.97793823	0.49748743	0.66253513	1	1039	tags=27%, list=22%, signal=34%	NA	NA	NA	NA	NA
Astrocytes_1	GO:0016817	299	-0.20184709	-0.98894536	0.5031056	0.64271796	1	1063	tags=26%, list=22%, signal=31%	NA	NA	NA	NA	NA
Astrocytes_1	GO:0016817	299	-0.20184709	-0.98894536	0.5031056	0.64271796	1	1063	tags=26%, list=22%, signal=31%	NA	NA	NA	NA	NA
Astrocytes_1	GO:0016818	299	-0.20184733	-0.9893893	0.48356807	0.64186466	1	1063	tags=26%, list=22%, signal=31%	NA	NA	NA	NA	NA
Astrocytes_1	GO:0016818	299	-0.20184733	-0.9893893	0.48356807	0.64186466	1	1063	tags=26%, list=22%, signal=31%	NA	NA	NA	NA	NA
Astrocytes_1	GO:0016829	57	-0.33176935	-1.2678727	0.11805555	0.259505	1	1061	tags=39%, list=22%, signal=49%	NA	NA	NA	NA	NA
Astrocytes_1	GO:0016829	57	-0.33176935	-1.2678727	0.11805555	0.259505	1	1061	tags=39%, list=22%, signal=49%	NA	NA	NA	NA	NA
Astrocytes_1	GO:0016853	55	0.2815386	1.104257	0.2804348	0.6000875	1	629	tags=22%, list=13%, signal=25%	NA	NA	NA	NA	NA
Astrocytes_1	GO:0016853	55	0.2815386	1.104257	0.2804348	0.6000875	1	629	tags=22%, list=13%, signal=25%	NA	NA	NA	NA	NA
Astrocytes_1	GO:0016874	57	-0.2715654	-1.0196998	0.40155944	0.58568877	1	1309	tags=39%, list=27%, signal=52%	NA	NA	NA	NA	NA
Astrocytes_1	GO:0016874	57	-0.2715654	-1.0196998	0.40155944	0.58568877	1	1309	tags=39%, list=27%, signal=52%	NA	NA	NA	NA	NA
Astrocytes_1	GO:0016887	146	-0.18977192	-0.8361751	0.8489327	0.8834596	1	963	tags=23%, list=20%, signal=28%	NA	NA	NA	NA	NA
Astrocytes_1	GO:0016887	146	-0.18977192	-0.8361751	0.8489327	0.8834596	1	963	tags=23%, list=20%, signal=28%	NA	NA	NA	NA	NA
Astrocytes_1	GO:0016999	54	-0.34209403	-1.2893395	0.12287334	0.24376114	1	976	tags=43%, list=20%, signal=53%	NA	NA	NA	NA	NA
Astrocytes_1	GO:0016999	54	-0.34209403	-1.2893395	0.12287334	0.24376114	1	976	tags=43%, list=20%, signal=53%	NA	NA	NA	NA	NA
Astrocytes_1	GO:0017015	38	-0.26209792	-0.9026866	0.6056338	0.7979975	1	1071	tags=34%, list=22%, signal=44%	NA	NA	NA	NA	NA
Astrocytes_1	GO:0017015	38	-0.26209792	-0.9026866	0.6056338	0.7979975	1	1071	tags=34%, list=22%, signal=44%	NA	NA	NA	NA	NA
Astrocytes_1	GO:0017016	142	-0.19396958	-0.86204445	0.75206614	0.8516078	1	1246	tags=27%, list=26%, signal=36%	NA	NA	NA	NA	NA
Astrocytes_1	GO:0017016	142	-0.19396958	-0.86204445	0.75206614	0.8516078	1	1246	tags=27%, list=26%, signal=36%	NA	NA	NA	NA	NA
Astrocytes_1	GO:0017038	95	-0.21646202	-0.90159017	0.6735395	0.79783785	1	886	tags=19%, list=18%, signal=23%	NA	NA	NA	NA	NA
Astrocytes_1	GO:0017038	95	-0.21646202	-0.90159017	0.6735395	0.79783785	1	886	tags=19%, list=18%, signal=23%	NA	NA	NA	NA	NA
Astrocytes_1	GO:0017048	56	-0.22773264	-0.87125885	0.68342644	0.83985233	1	918	tags=25%, list=19%, signal=31%	NA	NA	NA	NA	NA
Astrocytes_1	GO:0017048	56	-0.22773264	-0.87125885	0.68342644	0.83985233	1	918	tags=25%, list=19%, signal=31%	NA	NA	NA	NA	NA
Astrocytes_1	GO:0017053	40	-0.3189829	-1.1425457	0.24275362	0.3926808	1	963	tags=30%, list=20%, signal=37%	NA	NA	NA	NA	NA
Astrocytes_1	GO:0017053	40	-0.3189829	-1.1425457	0.24275362	0.3926808	1	963	tags=30%, list=20%, signal=37%	NA	NA	NA	NA	NA
Astrocytes_1	GO:0017076	603	-0.23642571	-1.2212983	0.035868004	0.30084378	1	1073	tags=27%, list=22%, signal=30%	NA	NA	NA	NA	NA
Astrocytes_1	GO:0017076	603	-0.23642571	-1.2212983	0.035868004	0.30084378	1	1073	tags=27%, list=22%, signal=30%	NA	NA	NA	NA	NA
Astrocytes_1	GO:0017111	287	-0.19647005	-0.93985164	0.6151419	0.73313624	1	1063	tags=25%, list=22%, signal=31%	NA	NA	NA	NA	NA
Astrocytes_1	GO:0017111	287	-0.19647005	-0.93985164	0.6151419	0.73313624	1	1063	tags=25%, list=22%, signal=31%	NA	NA	NA	NA	NA
Astrocytes_1	GO:0017124	47	-0.18606052	-0.67857814	0.9499106	0.9816159	1	628	tags=15%, list=13%, signal=17%	NA	NA	NA	NA	NA
Astrocytes_1	GO:0017124	47	-0.18606052	-0.67857814	0.9499106	0.9816159	1	628	tags=15%, list=13%, signal=17%	NA	NA	NA	NA	NA
Astrocytes_1	GO:0017137	50	0.20390804	0.7875471	0.8435374	0.95353657	1	816	tags=18%, list=17%, signal=21%	NA	NA	NA	NA	NA
Astrocytes_1	GO:0017137	50	0.20390804	0.7875471	0.8435374	0.95353657	1	816	tags=18%, list=17%, signal=21%	NA	NA	NA	NA	NA
Astrocytes_1	GO:0017144	258	-0.34862685	-1.652028	0	0.08528013	0.998	987	tags=33%, list=21%, signal=39%	NA	NA	NA	NA	NA
Astrocytes_1	GO:0017144	258	-0.34862685	-1.652028	0	0.08528013	0.998	987	tags=33%, list=21%, signal=39%	NA	NA	NA	NA	NA
Astrocytes_1	GO:0017148	66	-0.34161574	-1.319724	0.08303887	0.21859002	1	1343	tags=33%, list=28%, signal=46%	NA	NA	NA	NA	NA
Astrocytes_1	GO:0017148	66	-0.34161574	-1.319724	0.08303887	0.21859002	1	1343	tags=33%, list=28%, signal=46%	NA	NA	NA	NA	NA
Astrocytes_1	GO:0017156	47	-0.26819807	-0.9830455	0.47008547	0.65329146	1	98	tags=4%, list=2%, signal=4%	NA	NA	NA	NA	NA
Astrocytes_1	GO:0017156	47	-0.26819807	-0.9830455	0.47008547	0.65329146	1	98	tags=4%, list=2%, signal=4%	NA	NA	NA	NA	NA
Astrocytes_1	GO:0017157	73	0.23228714	0.9721293	0.5182482	0.7564713	1	700	tags=22%, list=15%, signal=25%	NA	NA	NA	NA	NA
Astrocytes_1	GO:0017157	73	0.23228714	0.9721293	0.5182482	0.7564713	1	700	tags=22%, list=15%, signal=25%	NA	NA	NA	NA	NA
Astrocytes_1	GO:0017158	36	-0.32564136	-1.1140912	0.2994746	0.42468202	1	254	tags=8%, list=5%, signal=9%	NA	NA	NA	NA	NA
Astrocytes_1	GO:0017158	36	-0.32564136	-1.1140912	0.2994746	0.42468202	1	254	tags=8%, list=5%, signal=9%	NA	NA	NA	NA	NA
Astrocytes_1	GO:0018022	44	-0.27033436	-0.9887401	0.45303866	0.64286184	1	746	tags=23%, list=16%, signal=27%	NA	NA	NA	NA	NA
Astrocytes_1	GO:0018022	44	-0.27033436	-0.9887401	0.45303866	0.64286184	1	746	tags=23%, list=16%, signal=27%	NA	NA	NA	NA	NA
Astrocytes_1	GO:0018105	102	-0.25285688	-1.0614175	0.34891486	0.50771487	1	967	tags=25%, list=20%, signal=30%	NA	NA	NA	NA	NA
Astrocytes_1	GO:0018105	102	-0.25285688	-1.0614175	0.34891486	0.50771487	1	967	tags=25%, list=20%, signal=30%	NA	NA	NA	NA	NA
Astrocytes_1	GO:0018107	47	-0.3893014	-1.4244443	0.05225225	0.17042245	1	847	tags=32%, list=18%, signal=38%	NA	NA	NA	NA	NA
Astrocytes_1	GO:0018107	47	-0.3893014	-1.4244443	0.05225225	0.17042245	1	847	tags=32%, list=18%, signal=38%	NA	NA	NA	NA	NA
Astrocytes_1	GO:0018108	89	0.260695	1.1083739	0.26218098	0.5967524	1	1014	tags=31%, list=21%, signal=39%	NA	NA	NA	NA	NA
Astrocytes_1	GO:0018108	89	0.260695	1.1083739	0.26218098	0.5967524	1	1014	tags=31%, list=21%, signal=39%	NA	NA	NA	NA	NA
Astrocytes_1	GO:0018130	1051	-0.2587401	-1.3840774	0	0.18299328	1	1076	tags=27%, list=22%, signal=28%	NA	NA	NA	NA	NA
Astrocytes_1	GO:0018130	1051	-0.2587401	-1.3840774	0	0.18299328	1	1076	tags=27%, list=22%, signal=28%	NA	NA	NA	NA	NA
Astrocytes_1	GO:0018193	383	-0.20996417	-1.0358593	0.34508076	0.5554828	1	804	tags=20%, list=17%, signal=22%	NA	NA	NA	NA	NA
Astrocytes_1	GO:0018193	383	-0.20996417	-1.0358593	0.34508076	0.5554828	1	804	tags=20%, list=17%, signal=22%	NA	NA	NA	NA	NA
Astrocytes_1	GO:0018205	133	-0.23686555	-1.0488749	0.36393443	0.5334378	1	746	tags=20%, list=16%, signal=22%	NA	NA	NA	NA	NA
Astrocytes_1	GO:0018205	133	-0.23686555	-1.0488749	0.36393443	0.5334378	1	746	tags=20%, list=16%, signal=22%	NA	NA	NA	NA	NA
Astrocytes_1	GO:0018209	109	-0.23158251	-0.9976923	0.4484536	0.62353826	1	967	tags=25%, list=20%, signal=30%	NA	NA	NA	NA	NA
Astrocytes_1	GO:0018209	109	-0.23158251	-0.9976923	0.4484536	0.62353826	1	967	tags=25%, list=20%, signal=30%	NA	NA	NA	NA	NA
Astrocytes_1	GO:0018210	51	-0.33750767	-1.2540332	0.13644524	0.26952738	1	847	tags=31%, list=18%, signal=38%	NA	NA	NA	NA	NA
Astrocytes_1	GO:0018210	51	-0.33750767	-1.2540332	0.13644524	0.26952738	1	847	tags=31%, list=18%, signal=38%	NA	NA	NA	NA	NA
Astrocytes_1	GO:0018212	91	0.2487296	1.0771528	0.28641975	0.62610465	1	1014	tags=31%, list=21%, signal=38%	NA	NA	NA	NA	NA
Astrocytes_1	GO:0018212	91	0.2487296	1.0771528	0.28641975	0.62610465	1	1014	tags=31%, list=21%, signal=38%	NA	NA	NA	NA	NA
Astrocytes_1	GO:0018393	59	-0.20352586	-0.76842165	0.87073606	0.9383193	1	725	tags=15%, list=15%, signal=18%	NA	NA	NA	NA	NA
Astrocytes_1	GO:0018393	59	-0.20352586	-0.76842165	0.87073606	0.9383193	1	725	tags=15%, list=15%, signal=18%	NA	NA	NA	NA	NA
Astrocytes_1	GO:0018394	64	-0.20081225	-0.78461474	0.83935016	0.9276126	1	725	tags=16%, list=15%, signal=18%	NA	NA	NA	NA	NA
Astrocytes_1	GO:0018394	64	-0.20081225	-0.78461474	0.83935016	0.9276126	1	725	tags=16%, list=15%, signal=18%	NA	NA	NA	NA	NA
Astrocytes_1	GO:0019001	142	-0.27541798	-1.2213312	0.11893584	0.3011793	1	1102	tags=32%, list=23%, signal=41%	NA	NA	NA	NA	NA
Astrocytes_1	GO:0019001	142	-0.27541798	-1.2213312	0.11893584	0.3011793	1	1102	tags=32%, list=23%, signal=41%	NA	NA	NA	NA	NA
Astrocytes_1	GO:0019003	46	-0.34585744	-1.2726802	0.1384083	0.25588623	1	1029	tags=33%, list=21%, signal=41%	NA	NA	NA	NA	NA
Astrocytes_1	GO:0019003	46	-0.34585744	-1.2726802	0.1384083	0.25588623	1	1029	tags=33%, list=21%, signal=41%	NA	NA	NA	NA	NA
Astrocytes_1	GO:0019058	79	-0.28742906	-1.1599963	0.21061644	0.36898533	1	345	tags=11%, list=7%, signal=12%	NA	NA	NA	NA	NA
Astrocytes_1	GO:0019058	79	-0.28742906	-1.1599963	0.21061644	0.36898533	1	345	tags=11%, list=7%, signal=12%	NA	NA	NA	NA	NA
Astrocytes_1	GO:0019079	43	-0.43477118	-1.5398332	0.029411765	0.11661111	1	314	tags=16%, list=7%, signal=17%	NA	NA	NA	NA	NA
Astrocytes_1	GO:0019079	43	-0.43477118	-1.5398332	0.029411765	0.11661111	1	314	tags=16%, list=7%, signal=17%	NA	NA	NA	NA	NA
Astrocytes_1	GO:0019207	72	0.27789116	1.1548767	0.2112676	0.5502247	1	652	tags=26%, list=14%, signal=30%	NA	NA	NA	NA	NA
Astrocytes_1	GO:0019207	72	0.27789116	1.1548767	0.2112676	0.5502247	1	652	tags=26%, list=14%, signal=30%	NA	NA	NA	NA	NA
Astrocytes_1	GO:0019208	35	-0.31211478	-1.08945	0.31227437	0.46419635	1	1571	tags=43%, list=33%, signal=63%	NA	NA	NA	NA	NA
Astrocytes_1	GO:0019208	35	-0.31211478	-1.08945	0.31227437	0.46419635	1	1571	tags=43%, list=33%, signal=63%	NA	NA	NA	NA	NA
Astrocytes_1	GO:0019216	108	-0.27017254	-1.14871	0.22542372	0.3849619	1	556	tags=20%, list=12%, signal=23%	NA	NA	NA	NA	NA
Astrocytes_1	GO:0019216	108	-0.27017254	-1.14871	0.22542372	0.3849619	1	556	tags=20%, list=12%, signal=23%	NA	NA	NA	NA	NA
Astrocytes_1	GO:0019218	32	0.39932358	1.3764174	0.08816706	0.31605184	1	303	tags=28%, list=6%, signal=30%	NA	NA	NA	NA	NA
Astrocytes_1	GO:0019218	32	0.39932358	1.3764174	0.08816706	0.31605184	1	303	tags=28%, list=6%, signal=30%	NA	NA	NA	NA	NA
Astrocytes_1	GO:0019219	1073	-0.2624	-1.4073027	0	0.17283739	1	1084	tags=27%, list=23%, signal=27%	NA	NA	NA	NA	NA
Astrocytes_1	GO:0019219	1073	-0.2624	-1.4073027	0	0.17283739	1	1084	tags=27%, list=23%, signal=27%	NA	NA	NA	NA	NA
Astrocytes_1	GO:0019220	527	-0.22636494	-1.1586653	0.09537167	0.3704848	1	1010	tags=24%, list=21%, signal=27%	NA	NA	NA	NA	NA
Astrocytes_1	GO:0019220	527	-0.22636494	-1.1586653	0.09537167	0.3704848	1	1010	tags=24%, list=21%, signal=27%	NA	NA	NA	NA	NA
Astrocytes_1	GO:0019221	66	-0.25076813	-0.9716749	0.51241136	0.6755514	1	1083	tags=29%, list=23%, signal=37%	NA	NA	NA	NA	NA
Astrocytes_1	GO:0019221	66	-0.25076813	-0.9716749	0.51241136	0.6755514	1	1083	tags=29%, list=23%, signal=37%	NA	NA	NA	NA	NA
Astrocytes_1	GO:0019222	1841	-0.22675832	-1.246775	0.004842615	0.27428645	1	1051	tags=24%, list=22%, signal=19%	NA	NA	NA	NA	NA
Astrocytes_1	GO:0019222	1841	-0.22675832	-1.246775	0.004842615	0.27428645	1	1051	tags=24%, list=22%, signal=19%	NA	NA	NA	NA	NA
Astrocytes_1	GO:0019233	31	0.39490137	1.3612945	0.085339166	0.33722597	1	680	tags=32%, list=14%, signal=37%	NA	NA	NA	NA	NA
Astrocytes_1	GO:0019233	31	0.39490137	1.3612945	0.085339166	0.33722597	1	680	tags=32%, list=14%, signal=37%	NA	NA	NA	NA	NA
Astrocytes_1	GO:0019318	81	-0.46542814	-1.879779	0	0.07427061	0.454	610	tags=30%, list=13%, signal=33%	NA	NA	NA	NA	NA
Astrocytes_1	GO:0019318	81	-0.46542814	-1.879779	0	0.07427061	0.454	610	tags=30%, list=13%, signal=33%	NA	NA	NA	NA	NA
Astrocytes_1	GO:0019319	30	-0.43540344	-1.4429507	0.054104477	0.16242763	1	1272	tags=37%, list=26%, signal=50%	NA	NA	NA	NA	NA
Astrocytes_1	GO:0019319	30	-0.43540344	-1.4429507	0.054104477	0.16242763	1	1272	tags=37%, list=26%, signal=50%	NA	NA	NA	NA	NA
Astrocytes_1	GO:0019359	33	-0.55309165	-1.8689103	0.0037105752	0.06616968	0.501	796	tags=45%, list=17%, signal=54%	NA	NA	NA	NA	NA
Astrocytes_1	GO:0019359	33	-0.55309165	-1.8689103	0.0037105752	0.06616968	0.501	796	tags=45%, list=17%, signal=54%	NA	NA	NA	NA	NA
Astrocytes_1	GO:0019362	63	-0.44030187	-1.6621499	0.005291005	0.086847514	0.996	796	tags=37%, list=17%, signal=43%	NA	NA	NA	NA	NA
Astrocytes_1	GO:0019362	63	-0.44030187	-1.6621499	0.005291005	0.086847514	0.996	796	tags=37%, list=17%, signal=43%	NA	NA	NA	NA	NA
Astrocytes_1	GO:0019363	34	-0.5467333	-1.8847497	0	0.08804475	0.437	796	tags=44%, list=17%, signal=52%	NA	NA	NA	NA	NA
Astrocytes_1	GO:0019363	34	-0.5467333	-1.8847497	0	0.08804475	0.437	796	tags=44%, list=17%, signal=52%	NA	NA	NA	NA	NA
Astrocytes_1	GO:0019395	43	-0.5275177	-1.8724916	0.003539823	0.0739326	0.483	1047	tags=51%, list=22%, signal=65%	NA	NA	NA	NA	NA
Astrocytes_1	GO:0019395	43	-0.5275177	-1.8724916	0.003539823	0.0739326	0.483	1047	tags=51%, list=22%, signal=65%	NA	NA	NA	NA	NA
Astrocytes_1	GO:0019438	1052	-0.25776938	-1.383609	0	0.18227105	1	1076	tags=27%, list=22%, signal=28%	NA	NA	NA	NA	NA
Astrocytes_1	GO:0019438	1052	-0.25776938	-1.383609	0	0.18227105	1	1076	tags=27%, list=22%, signal=28%	NA	NA	NA	NA	NA
Astrocytes_1	GO:0019439	163	-0.377414	-1.7147205	0	0.07211086	0.973	814	tags=29%, list=17%, signal=34%	NA	NA	NA	NA	NA
Astrocytes_1	GO:0019439	163	-0.377414	-1.7147205	0	0.07211086	0.973	814	tags=29%, list=17%, signal=34%	NA	NA	NA	NA	NA
Astrocytes_1	GO:0019538	1759	-0.17600471	-0.965221	0.6515337	0.68482244	1	1372	tags=30%, list=29%, signal=26%	NA	NA	NA	NA	NA
Astrocytes_1	GO:0019538	1759	-0.17600471	-0.965221	0.6515337	0.68482244	1	1372	tags=30%, list=29%, signal=26%	NA	NA	NA	NA	NA
Astrocytes_1	GO:0019637	352	-0.23339587	-1.1642897	0.110091746	0.36271733	1	1010	tags=29%, list=21%, signal=34%	NA	NA	NA	NA	NA
Astrocytes_1	GO:0019637	352	-0.23339587	-1.1642897	0.110091746	0.36271733	1	1010	tags=29%, list=21%, signal=34%	NA	NA	NA	NA	NA
Astrocytes_1	GO:0019693	198	-0.30925736	-1.4359493	0.0049342103	0.16429299	1	987	tags=32%, list=21%, signal=39%	NA	NA	NA	NA	NA
Astrocytes_1	GO:0019693	198	-0.30925736	-1.4359493	0.0049342103	0.16429299	1	987	tags=32%, list=21%, signal=39%	NA	NA	NA	NA	NA
Astrocytes_1	GO:0019722	52	-0.20153874	-0.7541965	0.8817006	0.9435662	1	1244	tags=29%, list=26%, signal=38%	NA	NA	NA	NA	NA
Astrocytes_1	GO:0019722	52	-0.20153874	-0.7541965	0.8817006	0.9435662	1	1244	tags=29%, list=26%, signal=38%	NA	NA	NA	NA	NA
Astrocytes_1	GO:0019725	281	-0.24662519	-1.1891412	0.101071976	0.33094752	1	1262	tags=32%, list=26%, signal=41%	NA	NA	NA	NA	NA
Astrocytes_1	GO:0019725	281	-0.24662519	-1.1891412	0.101071976	0.33094752	1	1262	tags=32%, list=26%, signal=41%	NA	NA	NA	NA	NA
Astrocytes_1	GO:0019752	295	-0.29738942	-1.451655	0.0015432099	0.15756105	1	889	tags=29%, list=18%, signal=34%	NA	NA	NA	NA	NA
Astrocytes_1	GO:0019752	295	-0.29738942	-1.451655	0.0015432099	0.15756105	1	889	tags=29%, list=18%, signal=34%	NA	NA	NA	NA	NA
Astrocytes_1	GO:0019783	36	-0.340377	-1.1606436	0.24640287	0.36794037	1	1322	tags=42%, list=27%, signal=57%	NA	NA	NA	NA	NA
Astrocytes_1	GO:0019783	36	-0.340377	-1.1606436	0.24640287	0.36794037	1	1322	tags=42%, list=27%, signal=57%	NA	NA	NA	NA	NA
Astrocytes_1	GO:0019787	170	-0.26794103	-1.212239	0.10482529	0.30854613	1	1313	tags=35%, list=27%, signal=46%	NA	NA	NA	NA	NA
Astrocytes_1	GO:0019787	170	-0.26794103	-1.212239	0.10482529	0.30854613	1	1313	tags=35%, list=27%, signal=46%	NA	NA	NA	NA	NA
Astrocytes_1	GO:0019827	72	0.29281744	1.2189043	0.11600928	0.53486544	1	863	tags=29%, list=18%, signal=35%	NA	NA	NA	NA	NA
Astrocytes_1	GO:0019827	72	0.29281744	1.2189043	0.11600928	0.53486544	1	863	tags=29%, list=18%, signal=35%	NA	NA	NA	NA	NA
Astrocytes_1	GO:0019829	37	-0.4020556	-1.3862048	0.07473309	0.18246652	1	1063	tags=38%, list=22%, signal=48%	NA	NA	NA	NA	NA
Astrocytes_1	GO:0019829	37	-0.4020556	-1.3862048	0.07473309	0.18246652	1	1063	tags=38%, list=22%, signal=48%	NA	NA	NA	NA	NA
Astrocytes_1	GO:0019838	48	0.2961718	1.148909	0.23287672	0.5525168	1	1152	tags=42%, list=24%, signal=54%	NA	NA	NA	NA	NA
Astrocytes_1	GO:0019838	48	0.2961718	1.148909	0.23287672	0.5525168	1	1152	tags=42%, list=24%, signal=54%	NA	NA	NA	NA	NA
Astrocytes_1	GO:0019842	37	0.21991114	0.8011653	0.79262674	0.9443725	1	1329	tags=38%, list=28%, signal=52%	NA	NA	NA	NA	NA
Astrocytes_1	GO:0019842	37	0.21991114	0.8011653	0.79262674	0.9443725	1	1329	tags=38%, list=28%, signal=52%	NA	NA	NA	NA	NA
Astrocytes_1	GO:0019843	48	0.25593182	0.97800523	0.4888393	0.7488688	1	1335	tags=33%, list=28%, signal=46%	NA	NA	NA	NA	NA
Astrocytes_1	GO:0019843	48	0.25593182	0.97800523	0.4888393	0.7488688	1	1335	tags=33%, list=28%, signal=46%	NA	NA	NA	NA	NA
Astrocytes_1	GO:0019866	245	-0.25814444	-1.2301613	0.087025315	0.29161677	1	1069	tags=28%, list=22%, signal=34%	NA	NA	NA	NA	NA
Astrocytes_1	GO:0019866	245	-0.25814444	-1.2301613	0.087025315	0.29161677	1	1069	tags=28%, list=22%, signal=34%	NA	NA	NA	NA	NA
Astrocytes_1	GO:0019867	82	-0.3542645	-1.4557221	0.024054984	0.15586299	1	980	tags=33%, list=20%, signal=41%	NA	NA	NA	NA	NA
Astrocytes_1	GO:0019867	82	-0.3542645	-1.4557221	0.024054984	0.15586299	1	980	tags=33%, list=20%, signal=41%	NA	NA	NA	NA	NA
Astrocytes_1	GO:0019887	60	0.31853908	1.2859706	0.08857809	0.45605338	1	652	tags=27%, list=14%, signal=30%	NA	NA	NA	NA	NA
Astrocytes_1	GO:0019887	60	0.31853908	1.2859706	0.08857809	0.45605338	1	652	tags=27%, list=14%, signal=30%	NA	NA	NA	NA	NA
Astrocytes_1	GO:0019888	30	-0.316	-1.0437373	0.3875	0.53999305	1	279	tags=13%, list=6%, signal=14%	NA	NA	NA	NA	NA
Astrocytes_1	GO:0019888	30	-0.316	-1.0437373	0.3875	0.53999305	1	279	tags=13%, list=6%, signal=14%	NA	NA	NA	NA	NA
Astrocytes_1	GO:0019897	66	-0.25919238	-1.0372201	0.37587413	0.5532025	1	619	tags=15%, list=13%, signal=17%	NA	NA	NA	NA	NA
Astrocytes_1	GO:0019897	66	-0.25919238	-1.0372201	0.37587413	0.5532025	1	619	tags=15%, list=13%, signal=17%	NA	NA	NA	NA	NA
Astrocytes_1	GO:0019898	102	-0.30330637	-1.250663	0.108474575	0.27085203	1	619	tags=19%, list=13%, signal=21%	NA	NA	NA	NA	NA
Astrocytes_1	GO:0019898	102	-0.30330637	-1.250663	0.108474575	0.27085203	1	619	tags=19%, list=13%, signal=21%	NA	NA	NA	NA	NA
Astrocytes_1	GO:0019899	924	-0.2714036	-1.4416956	0	0.16231082	1	801	tags=21%, list=17%, signal=21%	NA	NA	NA	NA	NA
Astrocytes_1	GO:0019899	924	-0.2714036	-1.4416956	0	0.16231082	1	801	tags=21%, list=17%, signal=21%	NA	NA	NA	NA	NA
Astrocytes_1	GO:0019900	321	-0.32455575	-1.5917903	0	0.09827441	1	634	tags=22%, list=13%, signal=24%	NA	NA	NA	NA	NA
Astrocytes_1	GO:0019900	321	-0.32455575	-1.5917903	0	0.09827441	1	634	tags=22%, list=13%, signal=24%	NA	NA	NA	NA	NA
Astrocytes_1	GO:0019901	287	-0.30838403	-1.500438	0	0.13396649	1	633	tags=21%, list=13%, signal=23%	NA	NA	NA	NA	NA
Astrocytes_1	GO:0019901	287	-0.30838403	-1.500438	0	0.13396649	1	633	tags=21%, list=13%, signal=23%	NA	NA	NA	NA	NA
Astrocytes_1	GO:0019902	92	-0.41226736	-1.7058972	0	0.07529362	0.979	882	tags=29%, list=18%, signal=35%	NA	NA	NA	NA	NA
Astrocytes_1	GO:0019902	92	-0.41226736	-1.7058972	0	0.07529362	0.979	882	tags=29%, list=18%, signal=35%	NA	NA	NA	NA	NA
Astrocytes_1	GO:0019903	74	-0.45916918	-1.8144752	0.0017605633	0.060989484	0.732	796	tags=30%, list=17%, signal=35%	NA	NA	NA	NA	NA
Astrocytes_1	GO:0019903	74	-0.45916918	-1.8144752	0.0017605633	0.060989484	0.732	796	tags=30%, list=17%, signal=35%	NA	NA	NA	NA	NA
Astrocytes_1	GO:0019904	329	-0.22407396	-1.091205	0.22677165	0.4619995	1	642	tags=16%, list=13%, signal=18%	NA	NA	NA	NA	NA
Astrocytes_1	GO:0019904	329	-0.22407396	-1.091205	0.22677165	0.4619995	1	642	tags=16%, list=13%, signal=18%	NA	NA	NA	NA	NA
Astrocytes_1	GO:0019932	98	-0.2752909	-1.1659492	0.19314079	0.36188516	1	586	tags=16%, list=12%, signal=18%	NA	NA	NA	NA	NA
Astrocytes_1	GO:0019932	98	-0.2752909	-1.1659492	0.19314079	0.36188516	1	586	tags=16%, list=12%, signal=18%	NA	NA	NA	NA	NA
Astrocytes_1	GO:0019933	38	0.29600582	1.0725788	0.35514018	0.6283485	1	1193	tags=37%, list=25%, signal=49%	NA	NA	NA	NA	NA
Astrocytes_1	GO:0019933	38	0.29600582	1.0725788	0.35514018	0.6283485	1	1193	tags=37%, list=25%, signal=49%	NA	NA	NA	NA	NA
Astrocytes_1	GO:0019935	45	0.33685496	1.2626034	0.14349777	0.4897429	1	361	tags=20%, list=8%, signal=21%	NA	NA	NA	NA	NA
Astrocytes_1	GO:0019935	45	0.33685496	1.2626034	0.14349777	0.4897429	1	361	tags=20%, list=8%, signal=21%	NA	NA	NA	NA	NA
Astrocytes_1	GO:0019941	297	-0.17146625	-0.8322454	0.89879155	0.88463205	1	1258	tags=27%, list=26%, signal=34%	NA	NA	NA	NA	NA
Astrocytes_1	GO:0019941	297	-0.17146625	-0.8322454	0.89879155	0.88463205	1	1258	tags=27%, list=26%, signal=34%	NA	NA	NA	NA	NA
Astrocytes_1	GO:0019953	192	-0.21122827	-0.9868578	0.50165564	0.6472815	1	755	tags=19%, list=16%, signal=21%	NA	NA	NA	NA	NA
Astrocytes_1	GO:0019953	192	-0.21122827	-0.9868578	0.50165564	0.6472815	1	755	tags=19%, list=16%, signal=21%	NA	NA	NA	NA	NA
Astrocytes_1	GO:0021537	94	0.2489217	1.0932938	0.26618704	0.60867995	1	1137	tags=37%, list=24%, signal=48%	NA	NA	NA	NA	NA
Astrocytes_1	GO:0021537	94	0.2489217	1.0932938	0.26618704	0.60867995	1	1137	tags=37%, list=24%, signal=48%	NA	NA	NA	NA	NA
Astrocytes_1	GO:0021543	73	0.2355629	0.962819	0.5273159	0.7604568	1	1126	tags=37%, list=23%, signal=48%	NA	NA	NA	NA	NA
Astrocytes_1	GO:0021543	73	0.2355629	0.962819	0.5273159	0.7604568	1	1126	tags=37%, list=23%, signal=48%	NA	NA	NA	NA	NA
Astrocytes_1	GO:0021549	44	0.2977985	1.1280469	0.23489933	0.57500666	1	1278	tags=36%, list=27%, signal=49%	NA	NA	NA	NA	NA
Astrocytes_1	GO:0021549	44	0.2977985	1.1280469	0.23489933	0.57500666	1	1278	tags=36%, list=27%, signal=49%	NA	NA	NA	NA	NA
Astrocytes_1	GO:0021700	86	0.19404678	0.84459835	0.78688526	0.91612643	1	1169	tags=30%, list=24%, signal=39%	NA	NA	NA	NA	NA
Astrocytes_1	GO:0021700	86	0.19404678	0.84459835	0.78688526	0.91612643	1	1169	tags=30%, list=24%, signal=39%	NA	NA	NA	NA	NA
Astrocytes_1	GO:0021761	43	-0.32990578	-1.1920143	0.18761384	0.32761338	1	374	tags=14%, list=8%, signal=15%	NA	NA	NA	NA	NA
Astrocytes_1	GO:0021761	43	-0.32990578	-1.1920143	0.18761384	0.32761338	1	374	tags=14%, list=8%, signal=15%	NA	NA	NA	NA	NA
Astrocytes_1	GO:0021766	34	-0.36051622	-1.2224354	0.1942959	0.30022857	1	374	tags=15%, list=8%, signal=16%	NA	NA	NA	NA	NA
Astrocytes_1	GO:0021766	34	-0.36051622	-1.2224354	0.1942959	0.30022857	1	374	tags=15%, list=8%, signal=16%	NA	NA	NA	NA	NA
Astrocytes_1	GO:0021782	44	0.30991924	1.1612113	0.21527778	0.5421259	1	1035	tags=39%, list=22%, signal=49%	NA	NA	NA	NA	NA
Astrocytes_1	GO:0021782	44	0.30991924	1.1612113	0.21527778	0.5421259	1	1035	tags=39%, list=22%, signal=49%	NA	NA	NA	NA	NA
Astrocytes_1	GO:0021885	31	0.36561626	1.2612236	0.13704497	0.48991615	1	1072	tags=45%, list=22%, signal=58%	NA	NA	NA	NA	NA
Astrocytes_1	GO:0021885	31	0.36561626	1.2612236	0.13704497	0.48991615	1	1072	tags=45%, list=22%, signal=58%	NA	NA	NA	NA	NA
Astrocytes_1	GO:0021915	68	0.1982895	0.81651914	0.8160377	0.9382029	1	1095	tags=26%, list=23%, signal=34%	NA	NA	NA	NA	NA
Astrocytes_1	GO:0021915	68	0.1982895	0.81651914	0.8160377	0.9382029	1	1095	tags=26%, list=23%, signal=34%	NA	NA	NA	NA	NA
Astrocytes_1	GO:0021953	68	0.30943063	1.2715013	0.09555556	0.4808327	1	720	tags=25%, list=15%, signal=29%	NA	NA	NA	NA	NA
Astrocytes_1	GO:0021953	68	0.30943063	1.2715013	0.09555556	0.4808327	1	720	tags=25%, list=15%, signal=29%	NA	NA	NA	NA	NA
Astrocytes_1	GO:0021954	41	0.30289078	1.1072584	0.31410256	0.5962012	1	1168	tags=37%, list=24%, signal=48%	NA	NA	NA	NA	NA
Astrocytes_1	GO:0021954	41	0.30289078	1.1072584	0.31410256	0.5962012	1	1168	tags=37%, list=24%, signal=48%	NA	NA	NA	NA	NA
Astrocytes_1	GO:0021987	55	0.32960522	1.2911304	0.09662921	0.44826922	1	1126	tags=44%, list=23%, signal=56%	NA	NA	NA	NA	NA
Astrocytes_1	GO:0021987	55	0.32960522	1.2911304	0.09662921	0.44826922	1	1126	tags=44%, list=23%, signal=56%	NA	NA	NA	NA	NA
Astrocytes_1	GO:0022008	613	-0.21718317	-1.132186	0.11392405	0.40175474	1	635	tags=16%, list=13%, signal=16%	NA	NA	NA	NA	NA
Astrocytes_1	GO:0022008	613	-0.21718317	-1.132186	0.11392405	0.40175474	1	635	tags=16%, list=13%, signal=16%	NA	NA	NA	NA	NA
Astrocytes_1	GO:0022037	46	0.30419138	1.1550466	0.22100656	0.55220085	1	1278	tags=37%, list=27%, signal=50%	NA	NA	NA	NA	NA
Astrocytes_1	GO:0022037	46	0.30419138	1.1550466	0.22100656	0.55220085	1	1278	tags=37%, list=27%, signal=50%	NA	NA	NA	NA	NA
Astrocytes_1	GO:0022402	362	-0.21932384	-1.0676727	0.2857143	0.49730483	1	1058	tags=23%, list=22%, signal=28%	NA	NA	NA	NA	NA
Astrocytes_1	GO:0022402	362	-0.21932384	-1.0676727	0.2857143	0.49730483	1	1058	tags=23%, list=22%, signal=28%	NA	NA	NA	NA	NA
Astrocytes_1	GO:0022404	34	0.47083375	1.6510674	0.008928572	0.10055224	0.993	709	tags=35%, list=15%, signal=41%	NA	NA	NA	NA	NA
Astrocytes_1	GO:0022404	34	0.47083375	1.6510674	0.008928572	0.10055224	0.993	709	tags=35%, list=15%, signal=41%	NA	NA	NA	NA	NA
Astrocytes_1	GO:0022405	34	0.47083366	1.6539831	0.004672897	0.104792535	0.992	709	tags=35%, list=15%, signal=41%	NA	NA	NA	NA	NA
Astrocytes_1	GO:0022405	34	0.47083366	1.6539831	0.004672897	0.104792535	0.992	709	tags=35%, list=15%, signal=41%	NA	NA	NA	NA	NA
Astrocytes_1	GO:0022407	91	-0.29265332	-1.1972684	0.17211704	0.32198408	1	413	tags=18%, list=9%, signal=19%	NA	NA	NA	NA	NA
Astrocytes_1	GO:0022407	91	-0.29265332	-1.1972684	0.17211704	0.32198408	1	413	tags=18%, list=9%, signal=19%	NA	NA	NA	NA	NA
Astrocytes_1	GO:0022408	43	-0.43250695	-1.5215608	0.026978416	0.123288736	1	860	tags=35%, list=18%, signal=42%	NA	NA	NA	NA	NA
Astrocytes_1	GO:0022408	43	-0.43250695	-1.5215608	0.026978416	0.123288736	1	860	tags=35%, list=18%, signal=42%	NA	NA	NA	NA	NA
Astrocytes_1	GO:0022409	43	0.2655304	0.99708194	0.46238938	0.7225616	1	181	tags=12%, list=4%, signal=12%	NA	NA	NA	NA	NA
Astrocytes_1	GO:0022409	43	0.2655304	0.99708194	0.46238938	0.7225616	1	181	tags=12%, list=4%, signal=12%	NA	NA	NA	NA	NA
Astrocytes_1	GO:0022411	147	-0.18630792	-0.8226665	0.83415437	0.8952444	1	908	tags=20%, list=19%, signal=24%	NA	NA	NA	NA	NA
Astrocytes_1	GO:0022411	147	-0.18630792	-0.8226665	0.83415437	0.8952444	1	908	tags=20%, list=19%, signal=24%	NA	NA	NA	NA	NA
Astrocytes_1	GO:0022412	77	-0.20583382	-0.82531977	0.78238344	0.89343244	1	632	tags=17%, list=13%, signal=19%	NA	NA	NA	NA	NA
Astrocytes_1	GO:0022412	77	-0.20583382	-0.82531977	0.78238344	0.89343244	1	632	tags=17%, list=13%, signal=19%	NA	NA	NA	NA	NA
Astrocytes_1	GO:0022414	340	-0.21442601	-1.0551405	0.3081664	0.5216876	1	1001	tags=24%, list=21%, signal=28%	NA	NA	NA	NA	NA
Astrocytes_1	GO:0022414	340	-0.21442601	-1.0551405	0.3081664	0.5216876	1	1001	tags=24%, list=21%, signal=28%	NA	NA	NA	NA	NA
Astrocytes_1	GO:0022603	357	-0.29393238	-1.4456832	0.0015037594	0.16165778	1	937	tags=25%, list=19%, signal=29%	NA	NA	NA	NA	NA
Astrocytes_1	GO:0022603	357	-0.29393238	-1.4456832	0.0015037594	0.16165778	1	937	tags=25%, list=19%, signal=29%	NA	NA	NA	NA	NA
Astrocytes_1	GO:0022604	212	-0.24932966	-1.1570585	0.1563981	0.3728178	1	582	tags=16%, list=12%, signal=17%	NA	NA	NA	NA	NA
Astrocytes_1	GO:0022604	212	-0.24932966	-1.1570585	0.1563981	0.3728178	1	582	tags=16%, list=12%, signal=17%	NA	NA	NA	NA	NA
Astrocytes_1	GO:0022607	987	-0.21594885	-1.1552831	0.051655628	0.374065	1	899	tags=22%, list=19%, signal=21%	NA	NA	NA	NA	NA
Astrocytes_1	GO:0022607	987	-0.21594885	-1.1552831	0.051655628	0.374065	1	899	tags=22%, list=19%, signal=21%	NA	NA	NA	NA	NA
Astrocytes_1	GO:0022610	335	0.22022107	1.1375644	0.1341108	0.5732567	1	1184	tags=33%, list=25%, signal=40%	NA	NA	NA	NA	NA
Astrocytes_1	GO:0022610	335	0.22022107	1.1375644	0.1341108	0.5732567	1	1184	tags=33%, list=25%, signal=40%	NA	NA	NA	NA	NA
Astrocytes_1	GO:0022612	46	-0.258665	-0.9439954	0.55258465	0.7253178	1	1178	tags=37%, list=24%, signal=48%	NA	NA	NA	NA	NA
Astrocytes_1	GO:0022612	46	-0.258665	-0.9439954	0.55258465	0.7253178	1	1178	tags=37%, list=24%, signal=48%	NA	NA	NA	NA	NA
Astrocytes_1	GO:0022613	189	-0.20197843	-0.9373537	0.63036305	0.7379281	1	719	tags=17%, list=15%, signal=20%	NA	NA	NA	NA	NA
Astrocytes_1	GO:0022613	189	-0.20197843	-0.9373537	0.63036305	0.7379281	1	719	tags=17%, list=15%, signal=20%	NA	NA	NA	NA	NA
Astrocytes_1	GO:0022618	120	-0.18772484	-0.81299317	0.8559464	0.9024708	1	789	tags=20%, list=16%, signal=23%	NA	NA	NA	NA	NA
Astrocytes_1	GO:0022618	120	-0.18772484	-0.81299317	0.8559464	0.9024708	1	789	tags=20%, list=16%, signal=23%	NA	NA	NA	NA	NA
Astrocytes_1	GO:0022625	51	0.3987153	1.5361676	0.034313727	0.17355484	1	735	tags=31%, list=15%, signal=37%	NA	NA	NA	NA	NA
Astrocytes_1	GO:0022625	51	0.3987153	1.5361676	0.034313727	0.17355484	1	735	tags=31%, list=15%, signal=37%	NA	NA	NA	NA	NA
Astrocytes_1	GO:0022626	90	0.38685152	1.6594164	0.0024937657	0.10799776	0.986	744	tags=29%, list=15%, signal=34%	NA	NA	NA	NA	NA
Astrocytes_1	GO:0022626	90	0.38685152	1.6594164	0.0024937657	0.10799776	0.986	744	tags=29%, list=15%, signal=34%	NA	NA	NA	NA	NA
Astrocytes_1	GO:0022627	39	0.35897344	1.302386	0.105747126	0.4472054	1	1086	tags=31%, list=23%, signal=39%	NA	NA	NA	NA	NA
Astrocytes_1	GO:0022627	39	0.35897344	1.302386	0.105747126	0.4472054	1	1086	tags=31%, list=23%, signal=39%	NA	NA	NA	NA	NA
Astrocytes_1	GO:0022803	63	0.24755861	0.998555	0.45107397	0.71890086	1	702	tags=24%, list=15%, signal=28%	NA	NA	NA	NA	NA
Astrocytes_1	GO:0022803	63	0.24755861	0.998555	0.45107397	0.71890086	1	702	tags=24%, list=15%, signal=28%	NA	NA	NA	NA	NA
Astrocytes_1	GO:0022804	96	-0.18948676	-0.7882908	0.8578767	0.92447484	1	931	tags=21%, list=19%, signal=25%	NA	NA	NA	NA	NA
Astrocytes_1	GO:0022804	96	-0.18948676	-0.7882908	0.8578767	0.92447484	1	931	tags=21%, list=19%, signal=25%	NA	NA	NA	NA	NA
Astrocytes_1	GO:0022836	47	0.27880338	1.055435	0.37899545	0.645136	1	490	tags=21%, list=10%, signal=23%	NA	NA	NA	NA	NA
Astrocytes_1	GO:0022836	47	0.27880338	1.055435	0.37899545	0.645136	1	490	tags=21%, list=10%, signal=23%	NA	NA	NA	NA	NA
Astrocytes_1	GO:0022838	56	0.25197294	0.99051535	0.45927602	0.73644483	1	702	tags=25%, list=15%, signal=29%	NA	NA	NA	NA	NA
Astrocytes_1	GO:0022838	56	0.25197294	0.99051535	0.45927602	0.73644483	1	702	tags=25%, list=15%, signal=29%	NA	NA	NA	NA	NA
Astrocytes_1	GO:0022839	43	0.2948514	1.0970838	0.2988764	0.60592586	1	702	tags=28%, list=15%, signal=32%	NA	NA	NA	NA	NA
Astrocytes_1	GO:0022839	43	0.2948514	1.0970838	0.2988764	0.60592586	1	702	tags=28%, list=15%, signal=32%	NA	NA	NA	NA	NA
Astrocytes_1	GO:0022853	37	-0.4020556	-1.4105191	0.07061069	0.17332584	1	1063	tags=38%, list=22%, signal=48%	NA	NA	NA	NA	NA
Astrocytes_1	GO:0022853	37	-0.4020556	-1.4105191	0.07061069	0.17332584	1	1063	tags=38%, list=22%, signal=48%	NA	NA	NA	NA	NA
Astrocytes_1	GO:0022857	229	-0.17540321	-0.8261479	0.91588783	0.89310616	1	1003	tags=22%, list=21%, signal=27%	NA	NA	NA	NA	NA
Astrocytes_1	GO:0022857	229	-0.17540321	-0.8261479	0.91588783	0.89310616	1	1003	tags=22%, list=21%, signal=27%	NA	NA	NA	NA	NA
Astrocytes_1	GO:0022890	124	0.21456474	0.97893554	0.4988067	0.74896866	1	704	tags=20%, list=15%, signal=23%	NA	NA	NA	NA	NA
Astrocytes_1	GO:0022890	124	0.21456474	0.97893554	0.4988067	0.74896866	1	704	tags=20%, list=15%, signal=23%	NA	NA	NA	NA	NA
Astrocytes_1	GO:0022898	75	-0.47027427	-1.8619798	0	0.06578159	0.525	842	tags=36%, list=18%, signal=43%	NA	NA	NA	NA	NA
Astrocytes_1	GO:0022898	75	-0.47027427	-1.8619798	0	0.06578159	0.525	842	tags=36%, list=18%, signal=43%	NA	NA	NA	NA	NA
Astrocytes_1	GO:0022900	53	-0.35125938	-1.3076649	0.11478261	0.22790858	1	987	tags=40%, list=21%, signal=49%	NA	NA	NA	NA	NA
Astrocytes_1	GO:0022900	53	-0.35125938	-1.3076649	0.11478261	0.22790858	1	987	tags=40%, list=21%, signal=49%	NA	NA	NA	NA	NA
Astrocytes_1	GO:0022904	51	-0.35884848	-1.3348774	0.103019536	0.20752187	1	987	tags=41%, list=21%, signal=51%	NA	NA	NA	NA	NA
Astrocytes_1	GO:0022904	51	-0.35884848	-1.3348774	0.103019536	0.20752187	1	987	tags=41%, list=21%, signal=51%	NA	NA	NA	NA	NA
Astrocytes_1	GO:0023014	241	-0.22119339	-1.0421178	0.34890965	0.54152447	1	459	tags=13%, list=10%, signal=14%	NA	NA	NA	NA	NA
Astrocytes_1	GO:0023014	241	-0.22119339	-1.0421178	0.34890965	0.54152447	1	459	tags=13%, list=10%, signal=14%	NA	NA	NA	NA	NA
Astrocytes_1	GO:0023051	990	-0.21956602	-1.1715783	0.04155496	0.35357156	1	1020	tags=24%, list=21%, signal=24%	NA	NA	NA	NA	NA
Astrocytes_1	GO:0023051	990	-0.21956602	-1.1715783	0.04155496	0.35357156	1	1020	tags=24%, list=21%, signal=24%	NA	NA	NA	NA	NA
Astrocytes_1	GO:0023052	1414	-0.22013271	-1.1973857	0.011764706	0.32256415	1	679	tags=16%, list=14%, signal=14%	NA	NA	NA	NA	NA
Astrocytes_1	GO:0023052	1414	-0.22013271	-1.1973857	0.011764706	0.32256415	1	679	tags=16%, list=14%, signal=14%	NA	NA	NA	NA	NA
Astrocytes_1	GO:0023056	520	-0.17885807	-0.9207639	0.72453374	0.77107006	1	1042	tags=23%, list=22%, signal=26%	NA	NA	NA	NA	NA
Astrocytes_1	GO:0023056	520	-0.17885807	-0.9207639	0.72453374	0.77107006	1	1042	tags=23%, list=22%, signal=26%	NA	NA	NA	NA	NA
Astrocytes_1	GO:0023057	430	-0.264224	-1.3411996	0.0073206443	0.20565699	1	1007	tags=26%, list=21%, signal=29%	NA	NA	NA	NA	NA
Astrocytes_1	GO:0023057	430	-0.264224	-1.3411996	0.0073206443	0.20565699	1	1007	tags=26%, list=21%, signal=29%	NA	NA	NA	NA	NA
Astrocytes_1	GO:0023061	151	0.22878926	1.0682052	0.30357143	0.6341352	1	381	tags=13%, list=8%, signal=14%	NA	NA	NA	NA	NA
Astrocytes_1	GO:0023061	151	0.22878926	1.0682052	0.30357143	0.6341352	1	381	tags=13%, list=8%, signal=14%	NA	NA	NA	NA	NA
Astrocytes_1	GO:0030001	200	-0.28697893	-1.3330442	0.019639935	0.20906474	1	691	tags=21%, list=14%, signal=23%	NA	NA	NA	NA	NA
Astrocytes_1	GO:0030001	200	-0.28697893	-1.3330442	0.019639935	0.20906474	1	691	tags=21%, list=14%, signal=23%	NA	NA	NA	NA	NA
Astrocytes_1	GO:0030003	152	-0.2523282	-1.1349282	0.21709402	0.39895225	1	1259	tags=33%, list=26%, signal=43%	NA	NA	NA	NA	NA
Astrocytes_1	GO:0030003	152	-0.2523282	-1.1349282	0.21709402	0.39895225	1	1259	tags=33%, list=26%, signal=43%	NA	NA	NA	NA	NA
Astrocytes_1	GO:0030010	61	-0.26247218	-1.0018486	0.48351648	0.6165812	1	1160	tags=34%, list=24%, signal=45%	NA	NA	NA	NA	NA
Astrocytes_1	GO:0030010	61	-0.26247218	-1.0018486	0.48351648	0.6165812	1	1160	tags=34%, list=24%, signal=45%	NA	NA	NA	NA	NA
Astrocytes_1	GO:0030016	62	-0.44465655	-1.6977526	0.0018050541	0.07841979	0.984	1127	tags=47%, list=23%, signal=60%	NA	NA	NA	NA	NA
Astrocytes_1	GO:0030016	62	-0.44465655	-1.6977526	0.0018050541	0.07841979	0.984	1127	tags=47%, list=23%, signal=60%	NA	NA	NA	NA	NA
Astrocytes_1	GO:0030017	54	-0.46000353	-1.7308702	0.0018181818	0.06932582	0.964	1127	tags=50%, list=23%, signal=65%	NA	NA	NA	NA	NA
Astrocytes_1	GO:0030017	54	-0.46000353	-1.7308702	0.0018181818	0.06932582	0.964	1127	tags=50%, list=23%, signal=65%	NA	NA	NA	NA	NA
Astrocytes_1	GO:0030018	36	-0.47482458	-1.6412703	0.010619469	0.08616016	0.999	887	tags=44%, list=18%, signal=54%	NA	NA	NA	NA	NA
Astrocytes_1	GO:0030018	36	-0.47482458	-1.6412703	0.010619469	0.08616016	0.999	887	tags=44%, list=18%, signal=54%	NA	NA	NA	NA	NA
Astrocytes_1	GO:0030027	91	-0.20677488	-0.84824306	0.75768536	0.8712984	1	664	tags=20%, list=14%, signal=23%	NA	NA	NA	NA	NA
Astrocytes_1	GO:0030027	91	-0.20677488	-0.84824306	0.75768536	0.8712984	1	664	tags=20%, list=14%, signal=23%	NA	NA	NA	NA	NA
Astrocytes_1	GO:0030029	251	-0.3011899	-1.429279	0.004716981	0.16786322	1	573	tags=20%, list=12%, signal=21%	NA	NA	NA	NA	NA
Astrocytes_1	GO:0030029	251	-0.3011899	-1.429279	0.004716981	0.16786322	1	573	tags=20%, list=12%, signal=21%	NA	NA	NA	NA	NA
Astrocytes_1	GO:0030030	518	-0.1945667	-0.99324363	0.4801762	0.63379717	1	638	tags=15%, list=13%, signal=16%	NA	NA	NA	NA	NA
Astrocytes_1	GO:0030030	518	-0.1945667	-0.99324363	0.4801762	0.63379717	1	638	tags=15%, list=13%, signal=16%	NA	NA	NA	NA	NA
Astrocytes_1	GO:0030031	144	0.25942063	1.2123277	0.10309278	0.5301625	1	1015	tags=33%, list=21%, signal=40%	NA	NA	NA	NA	NA
Astrocytes_1	GO:0030031	144	0.25942063	1.2123277	0.10309278	0.5301625	1	1015	tags=33%, list=21%, signal=40%	NA	NA	NA	NA	NA
Astrocytes_1	GO:0030036	231	-0.28934282	-1.3666652	0.011093502	0.19282076	1	1240	tags=34%, list=26%, signal=44%	NA	NA	NA	NA	NA
Astrocytes_1	GO:0030036	231	-0.28934282	-1.3666652	0.011093502	0.19282076	1	1240	tags=34%, list=26%, signal=44%	NA	NA	NA	NA	NA
Astrocytes_1	GO:0030038	44	-0.4325285	-1.5643995	0.020295203	0.10752872	1	543	tags=32%, list=11%, signal=36%	NA	NA	NA	NA	NA
Astrocytes_1	GO:0030038	44	-0.4325285	-1.5643995	0.020295203	0.10752872	1	543	tags=32%, list=11%, signal=36%	NA	NA	NA	NA	NA
Astrocytes_1	GO:0030041	70	-0.33071244	-1.3128388	0.10382514	0.22497357	1	1101	tags=31%, list=23%, signal=40%	NA	NA	NA	NA	NA
Astrocytes_1	GO:0030041	70	-0.33071244	-1.3128388	0.10382514	0.22497357	1	1101	tags=31%, list=23%, signal=40%	NA	NA	NA	NA	NA
Astrocytes_1	GO:0030048	32	-0.42309248	-1.4006968	0.07885305	0.17616592	1	296	tags=16%, list=6%, signal=17%	NA	NA	NA	NA	NA
Astrocytes_1	GO:0030048	32	-0.42309248	-1.4006968	0.07885305	0.17616592	1	296	tags=16%, list=6%, signal=17%	NA	NA	NA	NA	NA
Astrocytes_1	GO:0030054	329	-0.28033718	-1.3787084	0.0060331826	0.18512227	1	636	tags=20%, list=13%, signal=22%	NA	NA	NA	NA	NA
Astrocytes_1	GO:0030054	329	-0.28033718	-1.3787084	0.0060331826	0.18512227	1	636	tags=20%, list=13%, signal=22%	NA	NA	NA	NA	NA
Astrocytes_1	GO:0030055	66	-0.26528826	-1.0231391	0.40106952	0.5808413	1	475	tags=18%, list=10%, signal=20%	NA	NA	NA	NA	NA
Astrocytes_1	GO:0030055	66	-0.26528826	-1.0231391	0.40106952	0.5808413	1	475	tags=18%, list=10%, signal=20%	NA	NA	NA	NA	NA
Astrocytes_1	GO:0030072	88	-0.19934735	-0.81959677	0.811545	0.8971391	1	810	tags=20%, list=17%, signal=24%	NA	NA	NA	NA	NA
Astrocytes_1	GO:0030072	88	-0.19934735	-0.81959677	0.811545	0.8971391	1	810	tags=20%, list=17%, signal=24%	NA	NA	NA	NA	NA
Astrocytes_1	GO:0030073	75	-0.26408565	-1.0481064	0.36752138	0.53346187	1	923	tags=27%, list=19%, signal=32%	NA	NA	NA	NA	NA
Astrocytes_1	GO:0030073	75	-0.26408565	-1.0481064	0.36752138	0.53346187	1	923	tags=27%, list=19%, signal=32%	NA	NA	NA	NA	NA
Astrocytes_1	GO:0030097	223	-0.28544518	-1.3410434	0.0176	0.20545931	1	664	tags=21%, list=14%, signal=23%	NA	NA	NA	NA	NA
Astrocytes_1	GO:0030097	223	-0.28544518	-1.3410434	0.0176	0.20545931	1	664	tags=21%, list=14%, signal=23%	NA	NA	NA	NA	NA
Astrocytes_1	GO:0030098	82	-0.31426492	-1.2564683	0.10689655	0.27000138	1	584	tags=20%, list=12%, signal=22%	NA	NA	NA	NA	NA
Astrocytes_1	GO:0030098	82	-0.31426492	-1.2564683	0.10689655	0.27000138	1	584	tags=20%, list=12%, signal=22%	NA	NA	NA	NA	NA
Astrocytes_1	GO:0030099	114	-0.3093269	-1.3269278	0.040852576	0.21455403	1	971	tags=30%, list=20%, signal=36%	NA	NA	NA	NA	NA
Astrocytes_1	GO:0030099	114	-0.3093269	-1.3269278	0.040852576	0.21455403	1	971	tags=30%, list=20%, signal=36%	NA	NA	NA	NA	NA
Astrocytes_1	GO:0030100	111	-0.22148891	-0.95138246	0.5546219	0.7130192	1	377	tags=8%, list=8%, signal=9%	NA	NA	NA	NA	NA
Astrocytes_1	GO:0030100	111	-0.22148891	-0.95138246	0.5546219	0.7130192	1	377	tags=8%, list=8%, signal=9%	NA	NA	NA	NA	NA
Astrocytes_1	GO:0030111	111	0.20183827	0.9018347	0.69302326	0.85858357	1	736	tags=19%, list=15%, signal=22%	NA	NA	NA	NA	NA
Astrocytes_1	GO:0030111	111	0.20183827	0.9018347	0.69302326	0.85858357	1	736	tags=19%, list=15%, signal=22%	NA	NA	NA	NA	NA
Astrocytes_1	GO:0030117	51	0.1820362	0.7063018	0.9411765	0.99213207	1	1278	tags=25%, list=27%, signal=34%	NA	NA	NA	NA	NA
Astrocytes_1	GO:0030117	51	0.1820362	0.7063018	0.9411765	0.99213207	1	1278	tags=25%, list=27%, signal=34%	NA	NA	NA	NA	NA
Astrocytes_1	GO:0030120	36	0.17001335	0.6039013	0.9765459	0.9973331	1	6	tags=3%, list=0%, signal=3%	NA	NA	NA	NA	NA
Astrocytes_1	GO:0030120	36	0.17001335	0.6039013	0.9765459	0.9973331	1	6	tags=3%, list=0%, signal=3%	NA	NA	NA	NA	NA
Astrocytes_1	GO:0030133	127	0.2037714	0.9282748	0.65343916	0.81344575	1	1173	tags=28%, list=24%, signal=37%	NA	NA	NA	NA	NA
Astrocytes_1	GO:0030133	127	0.2037714	0.9282748	0.65343916	0.81344575	1	1173	tags=28%, list=24%, signal=37%	NA	NA	NA	NA	NA
Astrocytes_1	GO:0030134	35	0.19593287	0.69423723	0.9285714	0.9912535	1	1377	tags=34%, list=29%, signal=48%	NA	NA	NA	NA	NA
Astrocytes_1	GO:0030134	35	0.19593287	0.69423723	0.9285714	0.9912535	1	1377	tags=34%, list=29%, signal=48%	NA	NA	NA	NA	NA
Astrocytes_1	GO:0030135	92	-0.14029106	-0.5745828	0.99656945	0.9971421	1	1392	tags=27%, list=29%, signal=38%	NA	NA	NA	NA	NA
Astrocytes_1	GO:0030135	92	-0.14029106	-0.5745828	0.99656945	0.9971421	1	1392	tags=27%, list=29%, signal=38%	NA	NA	NA	NA	NA
Astrocytes_1	GO:0030136	41	-0.19395682	-0.6771871	0.9392857	0.9816692	1	906	tags=20%, list=19%, signal=24%	NA	NA	NA	NA	NA
Astrocytes_1	GO:0030136	41	-0.19395682	-0.6771871	0.9392857	0.9816692	1	906	tags=20%, list=19%, signal=24%	NA	NA	NA	NA	NA
Astrocytes_1	GO:0030139	72	-0.23157926	-0.91492635	0.5933333	0.7802385	1	1307	tags=29%, list=27%, signal=39%	NA	NA	NA	NA	NA
Astrocytes_1	GO:0030139	72	-0.23157926	-0.91492635	0.5933333	0.7802385	1	1307	tags=29%, list=27%, signal=39%	NA	NA	NA	NA	NA
Astrocytes_1	GO:0030141	83	-0.19177559	-0.7818897	0.87027025	0.92942595	1	467	tags=13%, list=10%, signal=14%	NA	NA	NA	NA	NA
Astrocytes_1	GO:0030141	83	-0.19177559	-0.7818897	0.87027025	0.92942595	1	467	tags=13%, list=10%, signal=14%	NA	NA	NA	NA	NA
Astrocytes_1	GO:0030154	1136	-0.22255984	-1.2076758	0.009079118	0.31248465	1	1035	tags=25%, list=22%, signal=24%	NA	NA	NA	NA	NA
Astrocytes_1	GO:0030154	1136	-0.22255984	-1.2076758	0.009079118	0.31248465	1	1035	tags=25%, list=22%, signal=24%	NA	NA	NA	NA	NA
Astrocytes_1	GO:0030155	188	0.19266468	0.9450287	0.594132	0.781429	1	743	tags=18%, list=15%, signal=21%	NA	NA	NA	NA	NA
Astrocytes_1	GO:0030155	188	0.19266468	0.9450287	0.594132	0.781429	1	743	tags=18%, list=15%, signal=21%	NA	NA	NA	NA	NA
Astrocytes_1	GO:0030162	233	-0.22688878	-1.0698905	0.29180327	0.4954193	1	1272	tags=31%, list=26%, signal=41%	NA	NA	NA	NA	NA
Astrocytes_1	GO:0030162	233	-0.22688878	-1.0698905	0.29180327	0.4954193	1	1272	tags=31%, list=26%, signal=41%	NA	NA	NA	NA	NA
Astrocytes_1	GO:0030163	427	-0.187241	-0.9441388	0.6490166	0.72540766	1	764	tags=15%, list=16%, signal=16%	NA	NA	NA	NA	NA
[truncated: 38,000 more rows]
